# Supplementary material for: Drug Repurposing for COVID-19 Treatment by Integrating Network Pharmacology and Transcriptomics
Source: Pharmaceutics. 2021 Apr 14;13(4):545. doi: 10.3390/pharmaceutics13040545 (PMC8069812; doi:10.3390/pharmaceutics13040545)
Supplement: Supplementary file 1 [file pharmaceutics-13-00545-s001.zip]

Archive with 1 entries (1 files):
- pharmaceutics-1125538-supplementary.xlsx
