# Supplementary material for: Drug Repurposing for COVID-19 Treatment by Integrating Network Pharmacology and Transcriptomics
Source: Pharmaceutics. 2021 Apr 14;13(4):545. doi: 10.3390/pharmaceutics13040545 (PMC8069812; doi:10.3390/pharmaceutics13040545)
Supplement: Supplementary file 1 [file pharmaceutics-13-00545-s001.zip › pharmaceutics-1125538-supplementary.xlsx]

## Sheet: Supplemental Table S1
Supplemental Table S1: DE genes list compared individual COVID-19 samples with all healthy controls in each cell type
DE gene	Cell types
AC009501.4	CD14+ Monocytes/CD16+ Monocytes/Dendritic Cells/NK cells/CD8+ T cells/CD4+ T cells/B cells
ACSL1	CD14+ Monocytes
ACTB	CD14+ Monocytes/Dendritic Cells/NK cells/CD8+ T cells/CD4+ T cells/B cells
ACTG1	CD14+ Monocytes/CD16+ Monocytes/NK cells/CD8+ T cells/CD4+ T cells/B cells
ACTR2	CD14+ Monocytes/B cells
ACTR3	CD14+ Monocytes
ADAM10	CD14+ Monocytes
ADAR	CD14+ Monocytes/Dendritic Cells/NK cells/CD8+ T cells/CD4+ T cells/B cells
AGFG1	CD14+ Monocytes
AHNAK	CD14+ Monocytes/CD16+ Monocytes/NK cells/CD8+ T cells/CD4+ T cells/B cells
AIF1	CD14+ Monocytes
AIM1	CD14+ Monocytes
ALDH1A1	CD14+ Monocytes
ALDH2	CD14+ Monocytes/CD16+ Monocytes/Dendritic Cells
AMICA1	CD14+ Monocytes
ANPEP	CD14+ Monocytes
ANXA2	CD14+ Monocytes
ANXA6	CD14+ Monocytes
AP1S2	CD14+ Monocytes
APLP2	CD14+ Monocytes/CD16+ Monocytes
APOBEC3A	CD14+ Monocytes/CD16+ Monocytes
APOBR	CD14+ Monocytes
APP	CD14+ Monocytes/CD16+ Monocytes/B cells
AQP9	CD14+ Monocytes/CD16+ Monocytes
ARHGAP30	CD14+ Monocytes/B cells
ARPC5	CD14+ Monocytes
ARRB2	CD14+ Monocytes
ASAH1	CD14+ Monocytes
ASGR2	CD14+ Monocytes
B2M	CD14+ Monocytes/CD16+ Monocytes/Dendritic Cells/NK cells/CD8+ T cells/CD4+ T cells
B4GALT5	CD14+ Monocytes/B cells
BCAS4	CD14+ Monocytes/CD8+ T cells/CD4+ T cells/B cells
BCL2A1	CD14+ Monocytes
BLVRA	CD14+ Monocytes
BNIP3L	CD14+ Monocytes
BRI3	CD14+ Monocytes
BTF3	CD14+ Monocytes
BTG1	CD14+ Monocytes/NK cells/CD8+ T cells/CD4+ T cells/B cells
BTG2	CD14+ Monocytes
C10orf54	CD14+ Monocytes
C19orf59	CD14+ Monocytes/B cells
C1orf63	CD14+ Monocytes/CD16+ Monocytes/Dendritic Cells/NK cells/B cells
CALM1	CD14+ Monocytes/Dendritic Cells/CD8+ T cells
CALM2	CD14+ Monocytes
CALM3	CD14+ Monocytes
CALR	CD14+ Monocytes/Dendritic Cells/NK cells/CD8+ T cells/CD4+ T cells/B cells
CAP1	CD14+ Monocytes/Dendritic Cells/NK cells
CAPN2	CD14+ Monocytes
CCND3	CD14+ Monocytes
CCNI	CD14+ Monocytes/CD16+ Monocytes/B cells
CCNL1	CD14+ Monocytes/CD8+ T cells/CD4+ T cells/B cells
CCR1	CD14+ Monocytes/CD16+ Monocytes/Dendritic Cells
CCR2	CD14+ Monocytes/Dendritic Cells/B cells
CD14	CD14+ Monocytes/CD16+ Monocytes
CD163	CD14+ Monocytes/CD16+ Monocytes/Dendritic Cells
CD300E	CD14+ Monocytes/CD16+ Monocytes
CD36	CD14+ Monocytes/CD16+ Monocytes
CD4	CD14+ Monocytes
CD44	CD14+ Monocytes
CD52	CD14+ Monocytes/CD8+ T cells/B cells
CD53	CD14+ Monocytes
CD55	CD14+ Monocytes
CD63	CD14+ Monocytes/CD16+ Monocytes/B cells
CD74	CD14+ Monocytes/CD16+ Monocytes/Dendritic Cells/B cells
CDC42EP3	CD14+ Monocytes
CEBPD	CD14+ Monocytes/Dendritic Cells
CECR1	CD14+ Monocytes
CES1	CD14+ Monocytes
CFD	CD14+ Monocytes
CFL1	CD14+ Monocytes/CD16+ Monocytes/NK cells/B cells
CFP	CD14+ Monocytes
CKAP4	CD14+ Monocytes/B cells
CLEC12A	CD14+ Monocytes
CLTC	CD14+ Monocytes/B cells
CLU	CD14+ Monocytes/CD16+ Monocytes
CMPK2	CD14+ Monocytes/CD16+ Monocytes
CNPY3	CD14+ Monocytes/Dendritic Cells
COTL1	CD14+ Monocytes/CD16+ Monocytes/CD8+ T cells
CPVL	CD14+ Monocytes/CD16+ Monocytes
CR1	CD14+ Monocytes
CRTAP	CD14+ Monocytes
CSF1R	CD14+ Monocytes
CSF3R	CD14+ Monocytes
CST3	CD14+ Monocytes
CTNNA1	CD14+ Monocytes/Dendritic Cells
CTSA	CD14+ Monocytes/CD16+ Monocytes
CTSB	CD14+ Monocytes/CD16+ Monocytes
CTSD	CD14+ Monocytes/CD16+ Monocytes/B cells
CTSH	CD14+ Monocytes
CTSS	CD14+ Monocytes/CD4+ T cells/B cells
CUL1	CD14+ Monocytes/Dendritic Cells
CYBB	CD14+ Monocytes/CD16+ Monocytes
CYP1B1	CD14+ Monocytes
DDX17	CD14+ Monocytes/CD16+ Monocytes/Dendritic Cells/CD8+ T cells/CD4+ T cells/B cells
DDX3X	CD14+ Monocytes
DDX5	CD14+ Monocytes/CD16+ Monocytes/Dendritic Cells/NK cells/CD8+ T cells/B cells
DDX60	CD14+ Monocytes/Dendritic Cells/NK cells/CD8+ T cells/CD4+ T cells
DDX60L	CD14+ Monocytes/Dendritic Cells
DMXL2	CD14+ Monocytes
DNAJA1	CD14+ Monocytes/NK cells/CD8+ T cells/B cells
DOK2	CD14+ Monocytes
DTX3L	CD14+ Monocytes/CD16+ Monocytes/Dendritic Cells/NK cells/CD8+ T cells/CD4+ T cells
DUSP1	CD14+ Monocytes/B cells
DUSP6	CD14+ Monocytes/B cells
DYSF	CD14+ Monocytes/CD16+ Monocytes
EEF1A1	CD14+ Monocytes/CD16+ Monocytes/Dendritic Cells/NK cells/CD8+ T cells/CD4+ T cells/B cells
EEF1B2	CD14+ Monocytes/Dendritic Cells/CD8+ T cells/CD4+ T cells/B cells
EEF2	CD14+ Monocytes/CD16+ Monocytes/Dendritic Cells/NK cells/CD8+ T cells/CD4+ T cells/B cells
EGR1	CD14+ Monocytes
EIF1	CD14+ Monocytes/CD16+ Monocytes/Dendritic Cells/NK cells/CD8+ T cells/B cells
EIF2AK2	CD14+ Monocytes/Dendritic Cells/NK cells/CD8+ T cells/CD4+ T cells/B cells
EIF3C	CD14+ Monocytes/CD16+ Monocytes/B cells
EIF3H	CD14+ Monocytes
EIF3L	CD14+ Monocytes/Dendritic Cells/CD4+ T cells
EIF4A2	CD14+ Monocytes/B cells
EIF4B	CD14+ Monocytes/CD16+ Monocytes/Dendritic Cells/NK cells/CD8+ T cells/CD4+ T cells/B cells
EIF5	CD14+ Monocytes
EMILIN2	CD14+ Monocytes
EMP1	CD14+ Monocytes/CD16+ Monocytes
ENO1	CD14+ Monocytes/Dendritic Cells/CD8+ T cells/B cells
EPSTI1	CD14+ Monocytes/CD16+ Monocytes/Dendritic Cells/NK cells/CD8+ T cells/CD4+ T cells
ERP29	CD14+ Monocytes
EVI2A	CD14+ Monocytes
EVI2B	CD14+ Monocytes
EZR	CD14+ Monocytes/B cells
F13A1	CD14+ Monocytes/CD16+ Monocytes/Dendritic Cells
F5	CD14+ Monocytes
FAM101B	CD14+ Monocytes/B cells
FAM129A	CD14+ Monocytes/CD16+ Monocytes/Dendritic Cells
FAM198B	CD14+ Monocytes
FAM20A	CD14+ Monocytes
FAM65B	CD14+ Monocytes/B cells
FCGR1A	CD14+ Monocytes/CD16+ Monocytes/Dendritic Cells
FCGR1B	CD14+ Monocytes/CD16+ Monocytes/Dendritic Cells
FCGR3A	CD14+ Monocytes/NK cells
FCGRT	CD14+ Monocytes
FCN1	CD14+ Monocytes/CD16+ Monocytes/CD4+ T cells/B cells
FGL2	CD14+ Monocytes/CD8+ T cells
FGR	CD14+ Monocytes
FKBP5	CD14+ Monocytes/Dendritic Cells
FOLR3	CD14+ Monocytes
FOS	CD14+ Monocytes/CD4+ T cells/B cells
FOSB	CD14+ Monocytes/B cells
FPR1	CD14+ Monocytes/CD16+ Monocytes
FPR2	CD14+ Monocytes
FTL	CD14+ Monocytes/CD16+ Monocytes/B cells
FYB	CD14+ Monocytes
GAPDH	CD14+ Monocytes/CD8+ T cells/B cells
GBP1	CD14+ Monocytes/CD16+ Monocytes/Dendritic Cells/NK cells/CD8+ T cells/CD4+ T cells
GBP2	CD14+ Monocytes/CD16+ Monocytes
GCA	CD14+ Monocytes/B cells
GLTSCR2	CD14+ Monocytes/Dendritic Cells/NK cells/CD8+ T cells/CD4+ T cells/B cells
GLUL	CD14+ Monocytes/CD16+ Monocytes/Dendritic Cells
GNAS	CD14+ Monocytes/B cells
GNB2L1	CD14+ Monocytes/CD16+ Monocytes/Dendritic Cells/NK cells/CD8+ T cells/CD4+ T cells/B cells
GNS	CD14+ Monocytes/CD16+ Monocytes
GRB2	CD14+ Monocytes/B cells
GRN	CD14+ Monocytes/CD16+ Monocytes/B cells
GSTK1	CD14+ Monocytes
GSTO1	CD14+ Monocytes
GSTP1	CD14+ Monocytes
H1F0	CD14+ Monocytes/B cells
H2AFY	CD14+ Monocytes
H3F3B	CD14+ Monocytes/Dendritic Cells/CD4+ T cells/B cells
HBB	CD14+ Monocytes/CD16+ Monocytes/Dendritic Cells/NK cells/CD8+ T cells/CD4+ T cells/B cells
HIP1	CD14+ Monocytes
HIST1H1D	CD14+ Monocytes/CD4+ T cells/B cells
HIST1H1E	CD14+ Monocytes/NK cells
HLA-A	CD14+ Monocytes/CD16+ Monocytes/Dendritic Cells/NK cells/CD8+ T cells/CD4+ T cells/B cells
HLA-B	CD14+ Monocytes/CD16+ Monocytes/Dendritic Cells/NK cells/CD8+ T cells/CD4+ T cells/B cells
HLA-C	CD14+ Monocytes/NK cells/CD8+ T cells/CD4+ T cells/B cells
HLA-DMA	CD14+ Monocytes/B cells
HLA-DMB	CD14+ Monocytes/B cells
HLA-DPA1	CD14+ Monocytes/B cells
HLA-DPB1	CD14+ Monocytes/B cells
HLA-DQA1	CD14+ Monocytes/CD16+ Monocytes/Dendritic Cells/B cells
HLA-DQB1	CD14+ Monocytes/Dendritic Cells/B cells
HLA-DRA	CD14+ Monocytes/B cells
HLA-DRB1	CD14+ Monocytes/B cells
HLA-DRB5	CD14+ Monocytes/CD16+ Monocytes/B cells
HLA-E	CD14+ Monocytes/CD16+ Monocytes/Dendritic Cells/NK cells/CD8+ T cells/CD4+ T cells/B cells
HLA-F	CD14+ Monocytes/NK cells/CD8+ T cells/CD4+ T cells/B cells
HMGN2	CD14+ Monocytes/Dendritic Cells/CD8+ T cells/B cells
HNRNPDL	CD14+ Monocytes/B cells
HP	CD14+ Monocytes/B cells
HSP90AA1	CD14+ Monocytes/CD16+ Monocytes/Dendritic Cells/NK cells/CD8+ T cells/CD4+ T cells/B cells
HSP90AB1	CD14+ Monocytes/CD16+ Monocytes/Dendritic Cells/NK cells/CD8+ T cells/CD4+ T cells/B cells
HSP90B1	CD14+ Monocytes/B cells
HSPA5	CD14+ Monocytes/Dendritic Cells/NK cells/CD8+ T cells/CD4+ T cells/B cells
HSPA8	CD14+ Monocytes/Dendritic Cells/NK cells/CD8+ T cells/CD4+ T cells/B cells
ICAM3	CD14+ Monocytes
IDH1	CD14+ Monocytes/CD16+ Monocytes
IER2	CD14+ Monocytes
IER5	CD14+ Monocytes
IFI16	CD14+ Monocytes/Dendritic Cells/NK cells/CD8+ T cells/CD4+ T cells
IFI27	CD14+ Monocytes/CD16+ Monocytes/Dendritic Cells/CD8+ T cells/CD4+ T cells/B cells
IFI44	CD14+ Monocytes/CD16+ Monocytes/Dendritic Cells/NK cells/CD8+ T cells/CD4+ T cells/B cells
IFI44L	CD14+ Monocytes/CD16+ Monocytes/Dendritic Cells/NK cells/CD8+ T cells/CD4+ T cells/B cells
IFI6	CD14+ Monocytes/CD16+ Monocytes/Dendritic Cells/NK cells/CD8+ T cells/CD4+ T cells/B cells
IFIH1	CD14+ Monocytes/CD16+ Monocytes/CD4+ T cells
IFIT1	CD14+ Monocytes/CD16+ Monocytes/Dendritic Cells/NK cells/CD8+ T cells/CD4+ T cells/B cells
IFIT2	CD14+ Monocytes/Dendritic Cells
IFIT3	CD14+ Monocytes/CD16+ Monocytes/Dendritic Cells/NK cells/CD8+ T cells/CD4+ T cells/B cells
IFITM2	CD14+ Monocytes/Dendritic Cells/NK cells
IFITM3	CD14+ Monocytes/CD16+ Monocytes/Dendritic Cells/CD4+ T cells/B cells
IGHG1	CD14+ Monocytes/CD16+ Monocytes/Dendritic Cells/NK cells/CD8+ T cells/CD4+ T cells/B cells
IGHG4	CD14+ Monocytes/CD16+ Monocytes/CD4+ T cells/B cells
IGHM	CD14+ Monocytes/CD16+ Monocytes/Dendritic Cells/NK cells/CD8+ T cells/CD4+ T cells/B cells
IGJ	CD14+ Monocytes/Dendritic Cells/B cells
IGLC2	CD14+ Monocytes/Dendritic Cells/CD8+ T cells/CD4+ T cells/B cells
IGLC3	CD14+ Monocytes/CD16+ Monocytes/Dendritic Cells/NK cells/CD8+ T cells/CD4+ T cells/B cells
IKZF1	CD14+ Monocytes
IL17RA	CD14+ Monocytes/B cells
IL1RN	CD14+ Monocytes
IL6R	CD14+ Monocytes
IL8	CD14+ Monocytes
IQGAP1	CD14+ Monocytes/CD8+ T cells
IRF1	CD14+ Monocytes/CD16+ Monocytes/Dendritic Cells/B cells
IRF7	CD14+ Monocytes
IRS2	CD14+ Monocytes/B cells
ISG15	CD14+ Monocytes/CD16+ Monocytes/Dendritic Cells/NK cells/CD8+ T cells/CD4+ T cells/B cells
ITGAM	CD14+ Monocytes/CD16+ Monocytes
ITGAX	CD14+ Monocytes
ITGB2	CD14+ Monocytes/NK cells
ITM2B	CD14+ Monocytes
JMJD1C	CD14+ Monocytes/B cells
JUN	CD14+ Monocytes/CD8+ T cells/B cells
JUNB	CD14+ Monocytes/CD8+ T cells/CD4+ T cells/B cells
KLF10	CD14+ Monocytes
KLF4	CD14+ Monocytes
KLF6	CD14+ Monocytes/CD8+ T cells/CD4+ T cells/B cells
LAP3	CD14+ Monocytes/CD16+ Monocytes/Dendritic Cells/B cells
LAPTM5	CD14+ Monocytes/CD4+ T cells/B cells
LCP1	CD14+ Monocytes/CD8+ T cells/CD4+ T cells
LDHA	CD14+ Monocytes/Dendritic Cells/CD8+ T cells/CD4+ T cells/B cells
LDLR	CD14+ Monocytes
LGALS1	CD14+ Monocytes/Dendritic Cells/NK cells/CD8+ T cells
LGALS2	CD14+ Monocytes
LGALS3BP	CD14+ Monocytes/CD16+ Monocytes/Dendritic Cells
LGALS9	CD14+ Monocytes
LMNB1	CD14+ Monocytes/CD16+ Monocytes/Dendritic Cells/CD8+ T cells
LRP1	CD14+ Monocytes
LRRK2	CD14+ Monocytes
LSP1	CD14+ Monocytes
LST1	CD14+ Monocytes/CD16+ Monocytes
LTA4H	CD14+ Monocytes/CD16+ Monocytes
LY6E	CD14+ Monocytes/Dendritic Cells
LYZ	CD14+ Monocytes/CD16+ Monocytes/CD4+ T cells/B cells
MAFB	CD14+ Monocytes
MAP3K3	CD14+ Monocytes
MAPK14	CD14+ Monocytes/B cells
2021-03-01	CD14+ Monocytes/B cells
MARCKS	CD14+ Monocytes
MCL1	CD14+ Monocytes/Dendritic Cells
METTL9	CD14+ Monocytes
MIS18BP1	CD14+ Monocytes
MKI67	CD14+ Monocytes/Dendritic Cells/CD8+ T cells/B cells
MNDA	CD14+ Monocytes/CD16+ Monocytes/B cells
MPEG1	CD14+ Monocytes
MPO	CD14+ Monocytes/B cells
MS4A4A	CD14+ Monocytes/CD16+ Monocytes
MS4A7	CD14+ Monocytes/CD16+ Monocytes
MX1	CD14+ Monocytes/CD16+ Monocytes/Dendritic Cells/NK cells/CD8+ T cells/CD4+ T cells/B cells
MX2	CD14+ Monocytes/CD16+ Monocytes/Dendritic Cells/NK cells/CD8+ T cells/CD4+ T cells
MYD88	CD14+ Monocytes
MYH9	CD14+ Monocytes/B cells
MYL6	CD14+ Monocytes/B cells
MYO1F	CD14+ Monocytes
MYO9B	CD14+ Monocytes
MYOF	CD14+ Monocytes/Dendritic Cells
NACA	CD14+ Monocytes/CD16+ Monocytes/CD8+ T cells/CD4+ T cells/B cells
NAGK	CD14+ Monocytes
NAIP	CD14+ Monocytes/CD16+ Monocytes/Dendritic Cells
NAMPT	CD14+ Monocytes
NAMPTL	CD14+ Monocytes
NAP1L1	CD14+ Monocytes/CD16+ Monocytes/Dendritic Cells/CD4+ T cells/B cells
NBPF10	CD14+ Monocytes/B cells
NCF1	CD14+ Monocytes/CD16+ Monocytes
NCF2	CD14+ Monocytes
NCL	CD14+ Monocytes
NEAT1	CD14+ Monocytes/NK cells/CD4+ T cells
NFKBIA	CD14+ Monocytes/NK cells/CD8+ T cells/CD4+ T cells/B cells
NLRP1	CD14+ Monocytes
NOTCH2	CD14+ Monocytes
OAS1	CD14+ Monocytes/Dendritic Cells/NK cells/CD8+ T cells/CD4+ T cells/B cells
OAS2	CD14+ Monocytes/CD16+ Monocytes/Dendritic Cells/NK cells/CD8+ T cells/CD4+ T cells/B cells
OAS3	CD14+ Monocytes/CD16+ Monocytes/Dendritic Cells/NK cells/CD8+ T cells/CD4+ T cells/B cells
OASL	CD14+ Monocytes/CD16+ Monocytes
OGFRL1	CD14+ Monocytes
OTOF	CD14+ Monocytes/CD16+ Monocytes/Dendritic Cells
OTUD1	CD14+ Monocytes
PABPC1	CD14+ Monocytes/CD16+ Monocytes/Dendritic Cells/NK cells/CD8+ T cells/CD4+ T cells/B cells
PABPC4	CD14+ Monocytes
PARP14	CD14+ Monocytes/CD16+ Monocytes/Dendritic Cells/NK cells/CD8+ T cells/CD4+ T cells
PARP9	CD14+ Monocytes/CD16+ Monocytes/Dendritic Cells/NK cells/CD8+ T cells/CD4+ T cells
PCBP2	CD14+ Monocytes
PDIA3	CD14+ Monocytes/B cells
PFDN5	CD14+ Monocytes/Dendritic Cells/CD8+ T cells/CD4+ T cells/B cells
PGD	CD14+ Monocytes/Dendritic Cells/B cells
PGK1	CD14+ Monocytes
PILRA	CD14+ Monocytes
PIM1	CD14+ Monocytes/CD16+ Monocytes/Dendritic Cells/CD4+ T cells
PIM3	CD14+ Monocytes
PKM	CD14+ Monocytes/B cells
PLAC8	CD14+ Monocytes/CD16+ Monocytes/Dendritic Cells
PLBD1	CD14+ Monocytes/CD16+ Monocytes/B cells
PLEKHO1	CD14+ Monocytes
PLSCR1	CD14+ Monocytes/CD16+ Monocytes/Dendritic Cells/NK cells/CD8+ T cells
PNISR	CD14+ Monocytes/Dendritic Cells/CD4+ T cells/B cells
PNRC1	CD14+ Monocytes/NK cells/CD8+ T cells/B cells
POU2F2	CD14+ Monocytes/B cells
PPP1R15A	CD14+ Monocytes/B cells
PSAP	CD14+ Monocytes/Dendritic Cells/CD4+ T cells/B cells
PTAFR	CD14+ Monocytes
PTMA	CD14+ Monocytes/CD8+ T cells
PTP4A2	CD14+ Monocytes/CD16+ Monocytes/B cells
RAB31	CD14+ Monocytes/B cells
RBM3	CD14+ Monocytes
RBM39	CD14+ Monocytes/NK cells/B cells
RETN	CD14+ Monocytes/B cells
RGS2	CD14+ Monocytes/Dendritic Cells
RNASE1	CD14+ Monocytes/CD16+ Monocytes
RNASE2	CD14+ Monocytes/CD16+ Monocytes/Dendritic Cells/B cells
RNASET2	CD14+ Monocytes
RNF213	CD14+ Monocytes/Dendritic Cells/NK cells/CD8+ T cells/CD4+ T cells/B cells
RRBP1	CD14+ Monocytes/B cells
RSAD2	CD14+ Monocytes/CD16+ Monocytes/Dendritic Cells/NK cells/CD8+ T cells/CD4+ T cells/B cells
RSL1D1	CD14+ Monocytes
S100A10	CD14+ Monocytes
S100A12	CD14+ Monocytes/B cells
S100A4	CD14+ Monocytes/NK cells/CD4+ T cells
S100A6	CD14+ Monocytes/Dendritic Cells
S100A8	CD14+ Monocytes/CD16+ Monocytes/Dendritic Cells/NK cells/CD8+ T cells/CD4+ T cells/B cells
S100A9	CD14+ Monocytes/CD16+ Monocytes/Dendritic Cells/NK cells/CD8+ T cells/CD4+ T cells/B cells
SAMD9	CD14+ Monocytes/CD16+ Monocytes/Dendritic Cells/NK cells/CD8+ T cells/CD4+ T cells
SAMD9L	CD14+ Monocytes/CD16+ Monocytes/Dendritic Cells/NK cells/CD8+ T cells/CD4+ T cells/B cells
SAT1	CD14+ Monocytes
SCO2	CD14+ Monocytes/CD16+ Monocytes/Dendritic Cells
SELL	CD14+ Monocytes/Dendritic Cells/CD4+ T cells
SEPT9	CD14+ Monocytes
SERF2	CD14+ Monocytes
SERPINA1	CD14+ Monocytes
SERPINB1	CD14+ Monocytes/B cells
SGK1	CD14+ Monocytes/CD16+ Monocytes
SIGLEC1	CD14+ Monocytes/CD16+ Monocytes/Dendritic Cells
SLC25A6	CD14+ Monocytes/CD16+ Monocytes/Dendritic Cells/NK cells/CD8+ T cells/CD4+ T cells/B cells
SLC2A3	CD14+ Monocytes/Dendritic Cells/CD4+ T cells
SLC39A8	CD14+ Monocytes/CD16+ Monocytes
SLC7A7	CD14+ Monocytes
SLFN5	CD14+ Monocytes/CD8+ T cells/CD4+ T cells
SMAP2	CD14+ Monocytes/CD16+ Monocytes/B cells
SNHG5	CD14+ Monocytes/Dendritic Cells
SOCS3	CD14+ Monocytes/CD16+ Monocytes/Dendritic Cells/CD4+ T cells
SOD2	CD14+ Monocytes
SORL1	CD14+ Monocytes/CD4+ T cells
SORT1	CD14+ Monocytes/B cells
SP100	CD14+ Monocytes/NK cells/CD8+ T cells/CD4+ T cells/B cells
SP110	CD14+ Monocytes/CD4+ T cells
SPARC	CD14+ Monocytes
SPTLC2	CD14+ Monocytes/Dendritic Cells
SRGN	CD14+ Monocytes/Dendritic Cells/B cells
SRRM2	CD14+ Monocytes/CD16+ Monocytes/B cells
SRSF5	CD14+ Monocytes/CD4+ T cells/B cells
STAB1	CD14+ Monocytes/CD16+ Monocytes
STAT1	CD14+ Monocytes/CD16+ Monocytes/Dendritic Cells/NK cells/CD8+ T cells/CD4+ T cells/B cells
SULF2	CD14+ Monocytes
TGFBI	CD14+ Monocytes/Dendritic Cells
THBS1	CD14+ Monocytes
TKT	CD14+ Monocytes/B cells
TLE3	CD14+ Monocytes
TLR2	CD14+ Monocytes
TMEM123	CD14+ Monocytes/CD16+ Monocytes/NK cells/CD4+ T cells
TMEM176B	CD14+ Monocytes/CD16+ Monocytes
TMEM66	CD14+ Monocytes
TMPO	CD14+ Monocytes
TMSB10	CD14+ Monocytes/CD16+ Monocytes/Dendritic Cells/NK cells/CD4+ T cells
TMSB4X	CD14+ Monocytes/CD16+ Monocytes/NK cells/CD8+ T cells/CD4+ T cells/B cells
TNFAIP2	CD14+ Monocytes
TNFAIP3	CD14+ Monocytes/CD16+ Monocytes/Dendritic Cells/NK cells/CD8+ T cells/CD4+ T cells
TNFRSF1B	CD14+ Monocytes/CD16+ Monocytes/NK cells
TNFSF13B	CD14+ Monocytes
TPI1	CD14+ Monocytes
TPM3	CD14+ Monocytes
TPM4	CD14+ Monocytes/CD16+ Monocytes
TPT1	CD14+ Monocytes/CD16+ Monocytes/Dendritic Cells/NK cells/CD8+ T cells/CD4+ T cells/B cells
TRIM22	CD14+ Monocytes/Dendritic Cells/NK cells/CD8+ T cells/CD4+ T cells
TSC22D3	CD14+ Monocytes/CD16+ Monocytes/NK cells/CD8+ T cells/CD4+ T cells/B cells
TSPO	CD14+ Monocytes/B cells
TXNIP	CD14+ Monocytes/NK cells/CD8+ T cells/CD4+ T cells/B cells
TYMP	CD14+ Monocytes/CD16+ Monocytes/Dendritic Cells/B cells
TYROBP	CD14+ Monocytes/Dendritic Cells
UBA52	CD14+ Monocytes/CD8+ T cells/CD4+ T cells/B cells
UBC	CD14+ Monocytes/CD16+ Monocytes/CD4+ T cells
UBE2J1	CD14+ Monocytes/B cells
USP15	CD14+ Monocytes
VCAN	CD14+ Monocytes/CD16+ Monocytes/Dendritic Cells/CD4+ T cells/B cells
VIM	CD14+ Monocytes/Dendritic Cells/NK cells/CD8+ T cells/B cells
VNN2	CD14+ Monocytes
VPS13C	CD14+ Monocytes/B cells
WARS	CD14+ Monocytes/CD16+ Monocytes/B cells
WSB1	CD14+ Monocytes
XAF1	CD14+ Monocytes/CD16+ Monocytes/Dendritic Cells/NK cells/CD8+ T cells/CD4+ T cells/B cells
YBX3	CD14+ Monocytes
YWHAG	CD14+ Monocytes
ZFAS1	CD14+ Monocytes
ZFP36	CD14+ Monocytes
ZFP36L1	CD14+ Monocytes/B cells
ZFP36L2	CD14+ Monocytes/NK cells/CD8+ T cells/CD4+ T cells/B cells
ZNF106	CD14+ Monocytes
ABCA1	CD16+ Monocytes
AC104809.4	CD16+ Monocytes
ADM	CD16+ Monocytes
AKAP13	CD16+ Monocytes/NK cells/B cells
ANKRD22	CD16+ Monocytes
APOBEC3B	CD16+ Monocytes
ARHGAP31	CD16+ Monocytes
ATP1B1	CD16+ Monocytes
ATP2B1	CD16+ Monocytes/B cells
BHLHE40	CD16+ Monocytes/Dendritic Cells
BLVRB	CD16+ Monocytes
C1orf54	CD16+ Monocytes
C1QA	CD16+ Monocytes
C1QB	CD16+ Monocytes
C1QC	CD16+ Monocytes
C3AR1	CD16+ Monocytes
C5AR1	CD16+ Monocytes
CD209	CD16+ Monocytes
CD72	CD16+ Monocytes
CD84	CD16+ Monocytes
CD93	CD16+ Monocytes
CDCP1	CD16+ Monocytes
CDKN1A	CD16+ Monocytes/Dendritic Cells
CDKN1C	CD16+ Monocytes
CMKLR1	CD16+ Monocytes
CREG1	CD16+ Monocytes
CTSL	CD16+ Monocytes
CX3CR1	CD16+ Monocytes/NK cells/CD8+ T cells
CXCL10	CD16+ Monocytes
CYFIP1	CD16+ Monocytes
DAB2	CD16+ Monocytes
DRAM1	CD16+ Monocytes
EHD4	CD16+ Monocytes
ENTPD6	CD16+ Monocytes
EPB41L2	CD16+ Monocytes
ERAP2	CD16+ Monocytes/Dendritic Cells/NK cells/CD8+ T cells/CD4+ T cells
ERLIN2	CD16+ Monocytes
FADS1	CD16+ Monocytes
FFAR2	CD16+ Monocytes
FOLR2	CD16+ Monocytes
FPR3	CD16+ Monocytes
GADD45B	CD16+ Monocytes/Dendritic Cells
GBP4	CD16+ Monocytes/NK cells
GBP5	CD16+ Monocytes/CD8+ T cells/CD4+ T cells
GIMAP4	CD16+ Monocytes/CD8+ T cells
GIMAP5	CD16+ Monocytes
GLB1	CD16+ Monocytes
GPNMB	CD16+ Monocytes
GPX1	CD16+ Monocytes
GSTM1	CD16+ Monocytes
HELZ2	CD16+ Monocytes
HERC5	CD16+ Monocytes/NK cells
HLA-DQA2	CD16+ Monocytes/Dendritic Cells
HNRNPA2B1	CD16+ Monocytes/CD8+ T cells/B cells
HSPA1A	CD16+ Monocytes
HSPB1	CD16+ Monocytes
HSPH1	CD16+ Monocytes/Dendritic Cells/NK cells/CD8+ T cells/B cells
IFITM1	CD16+ Monocytes/Dendritic Cells/CD8+ T cells
IGHG2	CD16+ Monocytes/CD8+ T cells/B cells
IL1B	CD16+ Monocytes
KCTD12	CD16+ Monocytes
LAMP2	CD16+ Monocytes
LGMN	CD16+ Monocytes
LHFPL2	CD16+ Monocytes
LILRA3	CD16+ Monocytes
LILRB4	CD16+ Monocytes
LINC00963	CD16+ Monocytes
LITAF	CD16+ Monocytes/CD8+ T cells
LMNA	CD16+ Monocytes
LYST	CD16+ Monocytes/NK cells
LYVE1	CD16+ Monocytes
MARCO	CD16+ Monocytes
MERTK	CD16+ Monocytes
METTL7B	CD16+ Monocytes
MPP1	CD16+ Monocytes
MRC1	CD16+ Monocytes
MS4A6A	CD16+ Monocytes
MSR1	CD16+ Monocytes
MT2A	CD16+ Monocytes/Dendritic Cells
NINJ1	CD16+ Monocytes
NR1H3	CD16+ Monocytes
NT5C3A	CD16+ Monocytes
PDK4	CD16+ Monocytes
PSME2	CD16+ Monocytes/CD8+ T cells/B cells
PTPRC	CD16+ Monocytes/CD4+ T cells/B cells
RABGAP1L	CD16+ Monocytes
RBM47	CD16+ Monocytes
RGL1	CD16+ Monocytes/Dendritic Cells
RIT1	CD16+ Monocytes
RNASE6	CD16+ Monocytes
RP11-8L8.2	CD16+ Monocytes
SASH1	CD16+ Monocytes
SCARB2	CD16+ Monocytes
SCD	CD16+ Monocytes/B cells
SDC3	CD16+ Monocytes
SEC24D	CD16+ Monocytes
SERPING1	CD16+ Monocytes
SIGLEC10	CD16+ Monocytes
SIRPA	CD16+ Monocytes
SLAMF7	CD16+ Monocytes/NK cells/B cells
SLC11A1	CD16+ Monocytes
SLC40A1	CD16+ Monocytes
SPATA31E1	CD16+ Monocytes
SPATS2L	CD16+ Monocytes
SPIC	CD16+ Monocytes
SPN	CD16+ Monocytes/CD8+ T cells/B cells
TAP1	CD16+ Monocytes/B cells
TAP2	CD16+ Monocytes/NK cells
TCN2	CD16+ Monocytes
TFEC	CD16+ Monocytes
TIMP1	CD16+ Monocytes
TLR7	CD16+ Monocytes
TMEM2	CD16+ Monocytes
TNFSF10	CD16+ Monocytes/Dendritic Cells/NK cells/CD4+ T cells/B cells
TPP1	CD16+ Monocytes
TREM2	CD16+ Monocytes
TRIM69	CD16+ Monocytes
UBE2L6	CD16+ Monocytes
UTRN	CD16+ Monocytes/B cells
VAMP5	CD16+ Monocytes
VMO1	CD16+ Monocytes
VSIG4	CD16+ Monocytes
ZFAND5	CD16+ Monocytes
ZNF217	CD16+ Monocytes
AF064858.8	Dendritic Cells
AGPAT4	Dendritic Cells
ANKDD1A	Dendritic Cells
AP001258.4	Dendritic Cells
APOBEC3F	Dendritic Cells
AREG	Dendritic Cells
AREGB	Dendritic Cells
ARHGAP9	Dendritic Cells
ASNA1	Dendritic Cells
ATAT1	Dendritic Cells
ATP2A2	Dendritic Cells/B cells
B3GNT8	Dendritic Cells
C19orf82	Dendritic Cells
C2	Dendritic Cells
CALHM1	Dendritic Cells
CC2D2A	Dendritic Cells
CCDC50	Dendritic Cells
CD164	Dendritic Cells
CD5	Dendritic Cells
CELF2-AS1	Dendritic Cells
CLP1	Dendritic Cells
CLPB	Dendritic Cells
CNPY4	Dendritic Cells
COL24A1	Dendritic Cells
CTA-228A9.3	Dendritic Cells
CTD-2006K23.1	Dendritic Cells
CTD-2311B13.7	Dendritic Cells
CTD-3018O17.3	Dendritic Cells
CTD-3185P2.1	Dendritic Cells
DDX58	Dendritic Cells
DEK	Dendritic Cells
DLG4	Dendritic Cells
DUOXA1	Dendritic Cells
EFHB	Dendritic Cells
ENPP2	Dendritic Cells
EPHB4	Dendritic Cells
FAM89A	Dendritic Cells
FBXO40	Dendritic Cells
FCER1A	Dendritic Cells
FOXC1	Dendritic Cells
GPR141	Dendritic Cells
GZMB	Dendritic Cells/NK cells
HDAC9	Dendritic Cells
HIST1H2BM	Dendritic Cells
HLA-DOA	Dendritic Cells/B cells
HNRNPH1	Dendritic Cells/NK cells/CD4+ T cells
HSD11B1L	Dendritic Cells
HSPD1	Dendritic Cells/CD8+ T cells/B cells
ICA1	Dendritic Cells
ISG20	Dendritic Cells/NK cells/CD8+ T cells/B cells
ITM2C	Dendritic Cells/B cells
KCNS1	Dendritic Cells
KIAA0825	Dendritic Cells
KLF9	Dendritic Cells/CD4+ T cells
LILRA4	Dendritic Cells
LINC00672	Dendritic Cells
LPAR4	Dendritic Cells
LRRC38	Dendritic Cells
MAF	Dendritic Cells
MALRD1	Dendritic Cells
MAP3K8	Dendritic Cells
MPDZ	Dendritic Cells
MSN	Dendritic Cells
NEDD1	Dendritic Cells
NIPSNAP1	Dendritic Cells
NPIPA3	Dendritic Cells
NRIP2	Dendritic Cells
OFD1	Dendritic Cells
OGT	Dendritic Cells
OSGIN2	Dendritic Cells
P2RY12	Dendritic Cells
PDIA4	Dendritic Cells/B cells
PHF7	Dendritic Cells
PLEKHG4B	Dendritic Cells
POGZ	Dendritic Cells
POU2F3	Dendritic Cells
PPA1	Dendritic Cells
PPP1R13L	Dendritic Cells
PSG5	Dendritic Cells
PTOV1-AS1	Dendritic Cells
RAB12	Dendritic Cells
RAB39A	Dendritic Cells
RASGRF1	Dendritic Cells
RNF19B	Dendritic Cells
RP11-1020A11.2	Dendritic Cells
RP11-102N12.2	Dendritic Cells
RP11-196G18.23	Dendritic Cells
RP11-211G3.2	Dendritic Cells
RP11-214K3.24	Dendritic Cells
RP11-38L15.8	Dendritic Cells
RP11-415F23.2	Dendritic Cells
RP11-453F18--B.1	Dendritic Cells
RP11-498C9.15	Dendritic Cells
RP11-574K11.31	Dendritic Cells
RP11-665G4.1	Dendritic Cells
RP11-66N24.4	Dendritic Cells
RP11-798L4.1	Dendritic Cells
RP11-798M19.6	Dendritic Cells
RP11-873E20.1	Dendritic Cells
RP3-355L5.5	Dendritic Cells
RP5-1091N2.9	Dendritic Cells
RP5-998N21.4	Dendritic Cells
SERPINF1	Dendritic Cells
SLC25A15	Dendritic Cells
SLC31A2	Dendritic Cells
SLC38A1	Dendritic Cells/B cells
SLC39A14	Dendritic Cells
SNX6	Dendritic Cells
SPATA17	Dendritic Cells
STAT3	Dendritic Cells
SUFU	Dendritic Cells
TCEAL6	Dendritic Cells
TCF4	Dendritic Cells/B cells
TLDC2	Dendritic Cells
TNFRSF25	Dendritic Cells
TNFSF13	Dendritic Cells
TTTY15	Dendritic Cells
TVP23A	Dendritic Cells
VEZF1	Dendritic Cells
XXbac-B135H6.15	Dendritic Cells
ZNF273	Dendritic Cells
ZNF575	Dendritic Cells
ZNF654	Dendritic Cells
ZNF713	Dendritic Cells
ZNF749	Dendritic Cells
ZNRD1-AS1	Dendritic Cells/CD8+ T cells
ADD3	NK cells/B cells
ARHGAP25	NK cells
ARL4C	NK cells/CD8+ T cells
ARPC2	NK cells/CD8+ T cells
BIN2	NK cells/CD8+ T cells
BTN3A1	NK cells
BTN3A2	NK cells
CCL4	NK cells
CCL5	NK cells/CD8+ T cells
CCND2	NK cells/CD8+ T cells/B cells
CD247	NK cells/CD8+ T cells
CD300A	NK cells
CD38	NK cells/CD8+ T cells/B cells
CD3D	NK cells
CD3E	NK cells
CD3G	NK cells
CD8A	NK cells/CD8+ T cells
CEP78	NK cells
CNOT6L	NK cells
CTSC	NK cells
CXCR4	NK cells/CD4+ T cells/B cells
CXXC5	NK cells/B cells
CYBA	NK cells
DIP2A	NK cells
EOMES	NK cells
ETS1	NK cells/CD8+ T cells/CD4+ T cells/B cells
FGFBP2	NK cells/CD8+ T cells
FYN	NK cells
GIMAP7	NK cells/CD8+ T cells/CD4+ T cells
GNLY	NK cells/CD8+ T cells/B cells
GNPTAB	NK cells
GPR56	NK cells/CD8+ T cells
GZMA	NK cells/CD8+ T cells
GZMH	NK cells
HBA2	NK cells/CD8+ T cells/B cells
ID2	NK cells
IGF2R	NK cells
IKZF3	NK cells
IL2RB	NK cells
IL32	NK cells/CD4+ T cells
IVNS1ABP	NK cells
JAK1	NK cells/CD8+ T cells/B cells
KIAA1551	NK cells/CD8+ T cells/B cells
KLRB1	NK cells
KLRD1	NK cells
KLRG1	NK cells
LAIR2	NK cells
LPIN2	NK cells
MACF1	NK cells/B cells
MATK	NK cells
MYBL1	NK cells
MYOM2	NK cells/CD8+ T cells
NLRC5	NK cells
PLEK	NK cells/CD8+ T cells
PPP2R5C	NK cells/CD8+ T cells
PRF1	NK cells
PRRC2B	NK cells
RP1-17K7.2	NK cells/CD8+ T cells/CD4+ T cells/B cells
RP11-94L15.2	NK cells/B cells
RUNX3	NK cells/CD8+ T cells
S100B	NK cells
S1PR5	NK cells
SF3B1	NK cells/B cells
SPEN	NK cells
SPOCK2	NK cells/CD8+ T cells
SPON2	NK cells
SPTBN1	NK cells
STAT2	NK cells
SYK	NK cells/B cells
SYNE1	NK cells/CD8+ T cells
SYNE2	NK cells/CD8+ T cells/CD4+ T cells/B cells
TRDC	NK cells
TRDV2	NK cells
TRGC1	NK cells/CD8+ T cells
TRGC2	NK cells
TRGV9	NK cells
AKNA	CD8+ T cells
ANKRD12	CD8+ T cells/B cells
ATM	CD8+ T cells/CD4+ T cells/B cells
ATRX	CD8+ T cells/B cells
BCL2	CD8+ T cells/CD4+ T cells/B cells
CCDC69	CD8+ T cells
CCR5	CD8+ T cells
CD8B	CD8+ T cells
CDC42SE2	CD8+ T cells
CENPF	CD8+ T cells/B cells
EEF1D	CD8+ T cells/CD4+ T cells/B cells
FGFR1	CD8+ T cells/CD4+ T cells
GOLGA8A	CD8+ T cells/CD4+ T cells/B cells
GOLGA8B	CD8+ T cells/CD4+ T cells/B cells
HIST1H1C	CD8+ T cells
HIST1H4C	CD8+ T cells/B cells
HMGB2	CD8+ T cells
IL7R	CD8+ T cells/CD4+ T cells
ITGAL	CD8+ T cells
ITM2A	CD8+ T cells
KLF13	CD8+ T cells
KLF2	CD8+ T cells
LAG3	CD8+ T cells
LUC7L3	CD8+ T cells/CD4+ T cells/B cells
MBNL1	CD8+ T cells/CD4+ T cells
MCM4	CD8+ T cells
MCM7	CD8+ T cells
NKG7	CD8+ T cells
P2RY8	CD8+ T cells
PSMB9	CD8+ T cells
RBL2	CD8+ T cells/CD4+ T cells
SFPQ	CD8+ T cells/CD4+ T cells
SH2D1A	CD8+ T cells
SMC4	CD8+ T cells/B cells
STIP1	CD8+ T cells
STMN1	CD8+ T cells
TCF7	CD8+ T cells/CD4+ T cells
TOP2A	CD8+ T cells/B cells
TPX2	CD8+ T cells
TRAC	CD8+ T cells
TRBC2	CD8+ T cells/CD4+ T cells/B cells
TUBB	CD8+ T cells
ZNF683	CD8+ T cells
ABLIM1	CD4+ T cells/B cells
ARID5B	CD4+ T cells
ATF4	CD4+ T cells
ATHL1	CD4+ T cells
BCL11B	CD4+ T cells
CD28	CD4+ T cells
CD69	CD4+ T cells/B cells
CHD3	CD4+ T cells
CIRBP	CD4+ T cells/B cells
CYLD	CD4+ T cells
DDX21	CD4+ T cells
GAS5	CD4+ T cells/B cells
GPRIN3	CD4+ T cells
HERC6	CD4+ T cells
HMHA1	CD4+ T cells/B cells
IL6ST	CD4+ T cells
ITGA6	CD4+ T cells
LBH	CD4+ T cells/B cells
LDHB	CD4+ T cells
LEF1	CD4+ T cells
LPAR6	CD4+ T cells
LTB	CD4+ T cells/B cells
MYC	CD4+ T cells
MYLIP	CD4+ T cells
NFKBIZ	CD4+ T cells
NKTR	CD4+ T cells/B cells
NOSIP	CD4+ T cells
PDK1	CD4+ T cells
PIK3IP1	CD4+ T cells
PRDM1	CD4+ T cells/B cells
PRRC2C	CD4+ T cells/B cells
RGS1	CD4+ T cells
SMCHD1	CD4+ T cells
SRSF11	CD4+ T cells/B cells
STK17B	CD4+ T cells
TOMM7	CD4+ T cells/B cells
TRA2B	CD4+ T cells
TRAF3IP3	CD4+ T cells
TRAT1	CD4+ T cells
TTN	CD4+ T cells/B cells
UBALD2	CD4+ T cells
XBP1	CD4+ T cells/B cells
ABCA13	B cells
ACTN1	B cells
ADAM28	B cells
ADD1	B cells
ALOX5AP	B cells
ANLN	B cells
ANP32E	B cells
ANXA1	B cells
ANXA3	B cells
APAF1	B cells
APMAP	B cells
APOL6	B cells
AQP3	B cells
ARG1	B cells
ARGLU1	B cells
ARID4B	B cells
ATAD2	B cells
ATP5A1	B cells
BANK1	B cells
BCL11A	B cells
BIRC3	B cells
BOD1L1	B cells
BPI	B cells
BPTF	B cells
C19orf10	B cells
C6orf48	B cells
CALU	B cells
CAMK1D	B cells
CAMP	B cells
CANX	B cells
CCDC88A	B cells
CD19	B cells
CD22	B cells
CD37	B cells
CD59	B cells
CD79A	B cells
CD79B	B cells
CDK6	B cells
CEACAM1	B cells
CEACAM6	B cells
CEACAM8	B cells
CEBPE	B cells
CENPE	B cells
CHD2	B cells
CHD7	B cells
CHI3L1	B cells
CIITA	B cells
CLPTM1L	B cells
CNTRL	B cells
COL17A1	B cells
COPB2	B cells
COX4I1	B cells
COX7A2	B cells
CPNE3	B cells
CREBBP	B cells
CRELD2	B cells
CRISP3	B cells
CST7	B cells
CTSG	B cells
CYFIP2	B cells
CYTH1	B cells
DBNL	B cells
DDOST	B cells
DEFA1	B cells
DEFA1B	B cells
DEFA3	B cells
DEFA4	B cells
DGKD	B cells
DNAJB11	B cells
DNAJC3	B cells
EDEM1	B cells
EIF3F	B cells
EIF4G1	B cells
ELANE	B cells
ELL2	B cells
ERLEC1	B cells
ERLIN1	B cells
EVL	B cells
FAIM3	B cells
FAM107B	B cells
FAM129C	B cells
FAM46A	B cells
FAM46C	B cells
FAR2	B cells
FAU	B cells
FBXO9	B cells
FCRL1	B cells
FCRL3	B cells
FCRL5	B cells
FCRLA	B cells
FNBP1	B cells
FNDC3B	B cells
FOXP1	B cells
GGA2	B cells
GPI	B cells
GSN	B cells
HDGF	B cells
HDLBP	B cells
HM13	B cells
HYOU1	B cells
IGHA1	B cells
IGHA2	B cells
IGHD	B cells
IGHG3	B cells
IGHJ4	B cells
IGHJ6	B cells
IGHV3-11	B cells
IGHV3-21	B cells
IGHV3-23	B cells
IGHV3-30	B cells
IGHV3-33	B cells
IGHV3-7	B cells
IGHV3-9	B cells
IGHV4-34	B cells
IGHV4-59	B cells
IGKC	B cells
IGKV1-39	B cells
IGKV1D-39	B cells
IGKV3-20	B cells
IGKV4-1	B cells
IGLV1-40	B cells
IGLV1-44	B cells
IGLV2-14	B cells
IGLV3-10	B cells
IGLV3-19	B cells
IGLV5-45	B cells
IGLV6-57	B cells
IL24	B cells
IL4R	B cells
IRF4	B cells
IRF8	B cells
ITGB1	B cells
ITSN2	B cells
JUND	B cells
KDM4B	B cells
KIAA1715	B cells
KMT2A	B cells
KMT2E	B cells
LCN2	B cells
LINC00926	B cells
LMAN1	B cells
LMAN2	B cells
LRRFIP1	B cells
LTF	B cells
LYN	B cells
MAN1A1	B cells
MANF	B cells
MAP3K1	B cells
MEF2C	B cells
MGEA5	B cells
MLEC	B cells
MMP8	B cells
MS4A1	B cells
MS4A3	B cells
MSRB1	B cells
MTDH	B cells
MTSS1	B cells
MYCBP2	B cells
MZB1	B cells
NIN	B cells
NIPBL	B cells
NLRC4	B cells
NUCB2	B cells
OLFM4	B cells
ORAI2	B cells
P2RX5	B cells
P4HB	B cells
PAX5	B cells
PCF11	B cells
PDIA6	B cells
PDZD8	B cells
PGLYRP1	B cells
PIM2	B cells
PLEKHA2	B cells
PPIB	B cells
PRDM2	B cells
PRDX5	B cells
PRKCB	B cells
PTPRCAP	B cells
PYGL	B cells
RAB27A	B cells
RALGPS2	B cells
RASGRP2	B cells
RCSD1	B cells
REL	B cells
RGL4	B cells
RNASE3	B cells
RP11-220I1.1	B cells
RPN1	B cells
RPN2	B cells
RRM2	B cells
RTN3	B cells
S100P	B cells
SAMHD1	B cells
SCAF11	B cells
SDF2L1	B cells
SEC11C	B cells
SEC14L1	B cells
SEC61A1	B cells
SEC61B	B cells
SEL1L	B cells
SEL1L3	B cells
SEPT7	B cells
SERPINB10	B cells
SETD2	B cells
SETX	B cells
SLC44A2	B cells
SLPI	B cells
SMC6	B cells
SMIM14	B cells
SND1	B cells
SNX2	B cells
SON	B cells
SPCS3	B cells
SPIB	B cells
SRPR	B cells
SSR1	B cells
SSR3	B cells
SSR4	B cells
STK4	B cells
STOM	B cells
STT3A	B cells
STT3B	B cells
STX7	B cells
SUB1	B cells
SWAP70	B cells
TACSTD2	B cells
TAF7	B cells
TALDO1	B cells
TBC1D10C	B cells
TCL1A	B cells
TCN1	B cells
TMED10	B cells
TMED9	B cells
TMEM258	B cells
TNRC6B	B cells
TOP1	B cells
TP53INP1	B cells
TRAM1	B cells
TRAM2	B cells
TRIB1	B cells
TSPAN2	B cells
TSPAN3	B cells
TXNDC11	B cells
UGCG	B cells
VCP	B cells
WDFY4	B cells
WT1-AS	B cells
YWHAE	B cells
ZNF318	B cells

## Sheet: Supplemental Table S2
Supplemental Table 2: Number of DE genes between individual COVID-19 samples and the healthy controls in 7 cell types
Cell Types	Gene Counts
CD14+ Monocytes	409
CD16+ Monocytes	257
Dendritic Cells	261
NK cells	173
CD8+ T cells	180
CD4+ T cells	172
B cells	481
Unique DE genes	1070

## Sheet: Supplemental Table S3
Supplemental Table S3: Drug target interactions from the well-known database
DBID	target
DB00001	F2
DB00002	EGFR
DB00002	FCGR3B
DB00002	C1QA
DB00002	C1QB
DB00002	C1QC
DB00002	FCGR3A
DB00002	FCGR1A
DB00002	FCGR2A
DB00004	IL2RA
DB00004	IL2RB
DB00004	IL2RG
DB00005	TNF
DB00005	FCGR1A
DB00005	FCGR2A
DB00005	FCGR2B
DB00005	FCGR2C
DB00005	FCGR3A
DB00005	FCGR3B
DB00005	LTA
DB00005	C1QA
DB00005	C1QB
DB00005	C1QC
DB00006	F2
DB00007	GNRHR
DB00008	IFNAR2
DB00008	IFNAR1
DB00009	PLG
DB00009	FGA
DB00009	PLAUR
DB00009	SERPINE1
DB00010	GHRHR
DB00011	IFNAR2
DB00011	IFNAR1
DB00012	EPOR
DB00013	PLG
DB00013	PLAUR
DB00013	SERPINE1
DB00013	SERPINB2
DB00013	SERPINA5
DB00013	LRP2
DB00013	ST14
DB00013	NID1
DB00013	PLAT
DB00014	LHCGR
DB00014	GNRHR
DB00015	PLG
DB00015	FGA
DB00015	SERPINE1
DB00016	EPOR
DB00017	CALCR
DB00018	IFNAR2
DB00018	IFNAR1
DB00019	CSF3R
DB00020	CSF2RA
DB00020	IL3RA
DB00020	CSF2RB
DB00020	SDC2
DB00020	PRG2
DB00022	IFNAR2
DB00022	IFNAR1
DB00024	TSHR
DB00025	F10
DB00025	F9
DB00025	VWF
DB00025	PHYH
DB00025	ASGR2
DB00025	HSPA5
DB00025	CALR
DB00025	CANX
DB00025	LMAN1
DB00025	LRP1
DB00025	MCFD2
DB00026	IL1R1
DB00028	C4B
DB00028	C4B_2
DB00028	FCGR1A
DB00028	FCGR1B
DB00028	FCGR2A
DB00028	FCGR2B
DB00028	FCGR2C
DB00028	FCGR3A
DB00028	FCGR3B
DB00028	C3
DB00028	C4A
DB00028	C5
DB00029	PLG
DB00029	FGA
DB00029	SERPINE1
DB00030	INSR
DB00030	IGF1R
DB00030	RB1
DB00030	CPE
DB00031	PLG
DB00031	FGA
DB00031	PLAUR
DB00031	SERPINE1
DB00031	SERPINB2
DB00031	CLEC3B
DB00031	KRT8
DB00031	ANXA2
DB00031	CALR
DB00031	CANX
DB00031	LRP1
DB00032	LHCGR
DB00032	FSHR
DB00033	IFNGR2
DB00033	IFNGR1
DB00034	IFNAR2
DB00034	IFNAR1
DB00035	AVPR2
DB00035	AVPR1A
DB00035	AVPR1B
DB00036	F10
DB00036	F7
DB00036	GGCX
DB00036	TFPI
DB00036	F3
DB00038	IL11RA
DB00039	FGFR2
DB00039	HSPG2
DB00039	FGFR4
DB00039	NRP1
DB00039	FGFR1
DB00039	FGFR3
DB00040	GCGR
DB00040	GLP1R
DB00040	GLP2R
DB00041	IL2RB
DB00041	IL2RA
DB00041	IL2RG
DB00042	VAMP2
DB00042	VAMP1
DB00042	SYT2
DB00043	FCER1A
DB00043	MS4A2
DB00044	LHCGR
DB00045	TLR2
DB00046	INSR
DB00046	IGF1R
DB00047	INSR
DB00047	IGF1R
DB00048	COL1A1
DB00048	COL3A1
DB00048	COL2A1
DB00048	COL1A2
DB00050	LHCGR
DB00050	GNRHR
DB00051	TNF
DB00052	GHR
DB00052	PRLR
DB00054	ITGB3
DB00054	ITGA2B
DB00054	FCGR2A
DB00054	FCGR2B
DB00054	VTN
DB00055	F8
DB00055	F5
DB00055	F2
DB00055	SERPINE1
DB00055	PROS1
DB00055	PF4
DB00055	THBD
DB00055	PROCR
DB00055	SERPINA5
DB00055	SERPINB6
DB00056	CD33
DB00056	FCGR1A
DB00056	FCGR3B
DB00056	FCGR3A
DB00058	ELANE
DB00060	IFNAR1
DB00060	IFNAR2
DB00061	GRB2
DB00062	ABCB1
DB00063	ITGB3
DB00063	ITGA2B
DB00065	TNF
DB00066	FSHR
DB00067	AVPR2
DB00067	AVPR1A
DB00067	AVPR1B
DB00068	IFNAR2
DB00068	IFNAR1
DB00069	IFNAR2
DB00069	IFNAR1
DB00070	TGFB1
DB00071	INSR
DB00071	IGF1R
DB00071	IDE
DB00071	HLA-DQA2
DB00071	HLA-DQB1
DB00071	RB1
DB00071	CTSD
DB00071	CPE
DB00071	PCSK2
DB00071	PCSK1
DB00071	LRP2
DB00071	IGFBP7
DB00071	SYTL4
DB00071	CYP3A43
DB00071	CYP3A4
DB00072	ERBB2
DB00073	MS4A1
DB00074	IL2RA
DB00074	IL2RB
DB00075	CD3D
DB00075	CD3E
DB00075	CD3G
DB00075	CD247
DB00075	FCGR3B
DB00078	MS4A1
DB00081	MS4A1
DB00081	FCGR2B
DB00082	GHR
DB00083	SNAP25
DB00083	RHOB
DB00086	PLG
DB00086	F2R
DB00087	CD52
DB00087	FCGR3B
DB00087	FCGR3A
DB00087	FCGR1A
DB00087	FCGR2A
DB00087	FCGR2B
DB00087	FCGR2C
DB00089	FOLH1
DB00091	CAMLG
DB00091	PPP3R2
DB00091	PPIA
DB00091	PPIF
DB00091	ABCC2
DB00091	CYP1A2
DB00091	CYP2C19
DB00091	CYP2C9
DB00091	CYP2D6
DB00091	CYP3A4
DB00091	ABCB1
DB00091	PPIB
DB00092	CD2
DB00092	FCGR3A
DB00092	FCGR3B
DB00093	AVPR1A
DB00094	FSHR
DB00095	ITGAL
DB00095	ITGAX
DB00097	LHCGR
DB00097	FSHR
DB00098	CD1A
DB00098	MR1
DB00098	ITGAL
DB00098	CD86
DB00098	FCGR2B
DB00098	CD4
DB00098	ITGB1
DB00098	ITGAV
DB00098	ITGB3
DB00099	ELANE
DB00099	CSF3R
DB00100	F10
DB00100	F11
DB00100	F7
DB00100	F8
DB00100	F2
DB00100	LRP1
DB00100	GGCX
DB00102	PDGFRB
DB00102	PDGFRA
DB00102	A2M
DB00104	SSTR2
DB00105	IFNAR2
DB00105	IFNAR1
DB00106	GNRHR
DB00107	OXTR
DB00107	OXT
DB00107	PREP
DB00107	AVPR1A
DB00108	ITGA4
DB00108	FCGR3B
DB00108	ICAM1
DB00108	FCGR1A
DB00109	CYP3A43
DB00109	CYP3A4
DB00110	FCGR1A
DB00110	FCGR3B
DB00110	C1R
DB00110	C1QA
DB00110	C1QB
DB00110	C1QC
DB00110	FCGR3A
DB00110	FCGR2B
DB00110	CYP3A43
DB00110	CYP3A4
DB00111	IL2RA
DB00111	IL2RB
DB00111	FCGR3B
DB00111	C1R
DB00111	C1QA
DB00111	C1QB
DB00111	C1QC
DB00111	FCGR3A
DB00111	FCGR1A
DB00111	FCGR2A
DB00111	FCGR2B
DB00111	FCGR2C
DB00112	VEGFA
DB00112	C1QA
DB00112	C1QB
DB00112	C1QC
DB00112	FCGR3A
DB00112	FCGR1A
DB00112	FCGR2A
DB00112	FCGR2B
DB00112	FCGR2C
DB00113	CEACAM1
DB00114	AGXT2
DB00114	GAD1
DB00114	CBS
DB00114	KYNU
DB00114	SHMT1
DB00114	NFS1
DB00114	GOT1
DB00114	OAT
DB00114	ODC1
DB00114	AADAT
DB00114	ABAT
DB00114	PNPO
DB00114	SGPL1
DB00114	TAT
DB00114	KYAT1
DB00114	SPTLC2
DB00114	CSAD
DB00114	HDC
DB00114	AZIN2
DB00114	SDS
DB00114	GCAT
DB00114	GLDC
DB00114	GPT
DB00114	PSAT1
DB00114	ALAS1
DB00114	AGXT
DB00114	PDXP
DB00114	SPTLC1
DB00114	CTH
DB00114	BCAT1
DB00114	BCAT2
DB00114	PLPBP
DB00114	GOT2
DB00114	PYGB
DB00114	PYGM
DB00114	DDC
DB00114	GAD2
DB00114	KYAT3
DB00114	GADL1
DB00114	SCLY
DB00114	IGSF10
DB00114	PHYKPL
DB00114	SHMT2
DB00114	ALAS2
DB00114	GPT2
DB00114	MOCOS
DB00114	SDSL
DB00114	SRR
DB00114	SEPSECS
DB00114	SPTLC3
DB00114	FTCD
DB00114	PYGL
DB00114	PDXDC1
DB00114	THNSL1
DB00114	CYP3A43
DB00114	CYP3A4
DB00115	MTR
DB00115	MTRR
DB00115	MMAA
DB00115	MMACHC
DB00115	MTHFR
DB00115	CYP3A43
DB00115	CYP3A4
DB00116	AMT
DB00116	MTHFD2
DB00116	SHMT2
DB00116	SHMT1
DB00116	MTHFD1
DB00116	MTR
DB00116	FTCD
DB00116	ALDH1L1
DB00116	ATIC
DB00116	MTHFR
DB00116	MTFMT
DB00117	HDC
DB00117	HAL
DB00117	SLC38A3
DB00117	QPCT
DB00117	CYP3A43
DB00117	CYP3A4
DB00118	AMD1
DB00118	MAT2A
DB00118	CBS
DB00118	GNMT
DB00118	MAT1A
DB00118	COMT
DB00118	CMTR1
DB00118	AS3MT
DB00119	PKLR
DB00119	PKM
DB00119	PDHB
DB00119	AGXT2
DB00119	SLC16A6
DB00119	SLC16A2
DB00119	SLC16A4
DB00119	ABAT
DB00119	SLC16A8
DB00119	SLC16A5
DB00119	SLC16A7
DB00119	SLC16A3
DB00119	SLC16A1
DB00119	PC
DB00120	FARS2
DB00120	FARSA
DB00120	FARSB
DB00120	TH
DB00120	TAT
DB00120	PAH
DB00120	SLC7A8
DB00120	KYAT1
DB00121	PCCB
DB00121	HLCS
DB00121	MCCC2
DB00121	ACACB
DB00121	MCCC1
DB00121	PC
DB00121	PCCA
DB00121	ACACA
DB00121	BTD
DB00121	CYP1B1
DB00121	SLC5A6
DB00122	ACHE
DB00122	PCYT1B
DB00122	PCYT1A
DB00122	PLD2
DB00122	BCHE
DB00122	PLD1
DB00122	PHOSPHO1
DB00122	CHRNA7
DB00122	CHDH
DB00122	CHKA
DB00122	CHAT
DB00122	SLC44A1
DB00122	SLC44A2
DB00122	SLC44A3
DB00122	SLC44A4
DB00122	CHKB
DB00122	CEPT1
DB00122	SLC5A7
DB00122	SGMS2
DB00122	PLD4
DB00123	SLC7A4
DB00123	SLC7A3
DB00123	SLC7A1
DB00123	SLC7A2
DB00123	AASS
DB00123	CYP3A43
DB00123	CYP3A4
DB00125	NOS2
DB00125	SLC7A4
DB00125	SLC7A3
DB00125	SLC7A1
DB00125	NOS3
DB00125	AZIN2
DB00125	ASL
DB00125	ASS1
DB00125	ARG2
DB00126	PLOD2
DB00126	PHYH
DB00126	PLOD3
DB00126	BBOX1
DB00126	DBH
DB00126	PAM
DB00126	P3H1
DB00126	P3H2
DB00126	P3H3
DB00126	P4HA1
DB00126	OGFOD1
DB00126	OGFOD2
DB00126	ALKBH2
DB00126	ALKBH3
DB00126	KDM5D
DB00126	PLOD1
DB00126	TMLHE
DB00126	P4HTM
DB00126	EGLN1
DB00126	EGLN2
DB00126	EGLN3
DB00126	CYP3A43
DB00126	CYP3A4
DB00127	SMS
DB00127	SMOX
DB00127	ODC1
DB00127	CASR
DB00127	ADRB1
DB00127	ADRB2
DB00127	CA1
DB00127	CA12
DB00127	CA2
DB00127	CA4
DB00127	CA9
DB00127	SAT1
DB00127	SAT2
DB00127	SRM
DB00128	ASPA
DB00128	ASNS
DB00128	SLC25A12
DB00128	SLC25A13
DB00128	GOT2
DB00128	ACY1
DB00128	ASPH
DB00128	GOT1
DB00128	ASS1
DB00128	SLC1A1
DB00128	PAICS
DB00128	DARS2
DB00128	ASRGL1
DB00128	RNASE1
DB00128	LYZ
DB00128	ACY3
DB00128	CAD
DB00128	CYP3A43
DB00128	CYP3A4
DB00129	OAT
DB00129	OTC
DB00129	ARG1
DB00129	OAZ1
DB00129	SLC7A1
DB00129	SLC7A2
DB00129	SLC25A2
DB00129	ARG2
DB00129	SLC25A15
DB00129	GATM
DB00129	SLC7A3
DB00129	SLC7A4
DB00129	ODC1
DB00129	OAZ2
DB00129	OAZ3
DB00130	PPAT
DB00130	CTPS1
DB00130	GLUL
DB00130	ASNS
DB00130	CAD
DB00130	F13A1
DB00130	GFPT2
DB00130	GLS
DB00130	GLS2
DB00130	GMPS
DB00130	KYAT1
DB00130	SLC7A8
DB00130	SLC1A5
DB00130	PFAS
DB00130	GATB
DB00130	TGM2
DB00130	TGM4
DB00130	TGM5
DB00130	TGM6
DB00130	TGM3
DB00130	TGM1
DB00130	TGM7
DB00130	SLC38A3
DB00130	CYP3A43
DB00130	CYP3A4
DB00131	PRKAB1
DB00131	ADCY1
DB00131	ACSS2
DB00131	PDE4B
DB00131	ACSL1
DB00131	PRKAA1
DB00131	CREB1
DB00131	PDE4D
DB00131	HINT1
DB00131	FBP1
DB00131	ADK
DB00131	PRKAA2
DB00131	PRKAB2
DB00131	PRKAG1
DB00131	PRKAG2
DB00131	PRKAG3
DB00131	CKMT1A
DB00131	CKMT1B
DB00131	ERI1
DB00131	ACSS1
DB00131	APRT
DB00131	AMPD1
DB00131	CKB
DB00131	CKM
DB00131	CKMT2
DB00131	PYGL
DB00131	PIM1
DB00131	SRC
DB00132	FADS1
DB00132	SLC8A1
DB00132	TRPV1
DB00132	FADS2
DB00132	PPARA
DB00132	NR1H4
DB00132	PPARD
DB00132	PPARG
DB00132	RXRA
DB00132	ELOVL2
DB00132	ELOVL5
DB00132	CYP19A1
DB00132	CYP1A2
DB00132	ELOVL4
DB00132	FABP7
DB00132	FFAR1
DB00132	F3
DB00133	SDS
DB00133	AGXT
DB00133	CBS
DB00133	SRR
DB00133	SPTLC1
DB00133	SPTLC2
DB00133	CYP3A43
DB00133	CYP3A4
DB00134	MTR
DB00134	MTRR
DB00134	BHMT
DB00134	METAP2
DB00134	BHMT2
DB00135	YARS2
DB00135	TH
DB00135	TAT
DB00135	CYP3A43
DB00135	CYP3A4
DB00136	VDR
DB00136	HOXA10
DB00138	SLC7A11
DB00138	CTNS
DB00139	ALDH5A1
DB00139	SUCNR1
DB00139	ASPH
DB00139	EGLN1
DB00139	BBOX1
DB00139	HSD17B6
DB00139	SLC25A10
DB00139	PLOD1
DB00139	PLOD3
DB00139	P3H1
DB00139	P3H2
DB00139	P3H3
DB00139	P4HA1
DB00139	P4HA2
DB00139	SLC13A1
DB00139	SLC13A2
DB00139	SLC13A3
DB00139	SDHC
DB00139	SDHD
DB00139	SUCLA2
DB00139	SUCLG1
DB00139	SUCLG2
DB00139	OXCT1
DB00139	OXCT2
DB00139	TMLHE
DB00140	RFK
DB00140	BLVRB
DB00140	CYP1A1
DB00140	PYGL
DB00140	CYP3A43
DB00140	CYP3A4
DB00141	B4GALT1
DB00141	B4GALT4
DB00141	NAGK
DB00141	NAGPA
DB00141	NAGLU
DB00141	RENBP
DB00142	GRM1
DB00142	GRM4
DB00142	GRIK4
DB00142	GRIK5
DB00142	GRM7
DB00142	GRM8
DB00142	SLC1A7
DB00142	OPLAH
DB00142	PFAS
DB00142	BCAT2
DB00142	GRIN2D
DB00142	GLS
DB00142	GOT2
DB00142	ASNS
DB00142	GLUL
DB00142	GOT1
DB00142	TAT
DB00142	GPT
DB00142	GGCX
DB00142	SLC1A3
DB00142	SLC1A2
DB00142	SLC1A1
DB00142	GCLC
DB00142	SLC1A6
DB00142	GLUD2
DB00142	GMPS
DB00142	BCAT1
DB00142	ABAT
DB00142	GRIN1
DB00142	FPGS
DB00142	ENPEP
DB00142	GRIN2A
DB00142	GRIN2B
DB00142	GRIN2C
DB00142	EARS2
DB00142	NADSYN1
DB00142	NAGS
DB00142	AADAT
DB00142	GRIN3A
DB00142	GPT2
DB00142	AASS
DB00142	GLS2
DB00142	DNPEP
DB00142	SLC7A11
DB00142	CPQ
DB00142	PSAT1
DB00142	GLUD1
DB00142	GRIK1
DB00142	GRIA1
DB00142	GCLM
DB00142	FOLH1
DB00142	GAD2
DB00142	GAD1
DB00142	FTCD
DB00142	GRIA2
DB00142	GRIA3
DB00142	GRIA4
DB00142	ALDH18A1
DB00142	GRIK2
DB00142	GRIK3
DB00142	GGH
DB00142	GRID1
DB00142	GRID2
DB00142	GRIN3B
DB00142	KYAT3
DB00142	LGSN
DB00142	GRM2
DB00142	GRM5
DB00142	SLC25A22
DB00142	SLC25A18
DB00142	GATB
DB00142	CYP3A43
DB00142	CYP3A4
DB00143	GSS
DB00143	GSR
DB00143	GSTM1
DB00143	GSTK1
DB00143	GSTA3
DB00143	GSTM3
DB00143	GSTA4
DB00143	GSTM4
DB00143	GSTA5
DB00143	GSTP1
DB00143	GSTO1
DB00143	GPX1
DB00143	GPX2
DB00143	GSTT1
DB00143	GSTZ1
DB00143	GPX5
DB00143	GPX3
DB00143	GGT1
DB00143	GLO1
DB00143	LTC4S
DB00143	GPX4
DB00143	HPGDS
DB00143	GSTM2
DB00143	HAGH
DB00143	GSTA2
DB00143	MGST3
DB00143	GSTA1
DB00143	MGST1
DB00143	ESD
DB00143	GLRX
DB00143	GSTM5
DB00143	GPX6
DB00143	GPX7
DB00143	MGST2
DB00143	GSTO2
DB00143	GLRX2
DB00143	AKR1B1
DB00143	MMP9
DB00143	CYP3A4
DB00143	GPX8
DB00143	F11
DB00143	CYP19A1
DB00143	FGG
DB00143	GSTT2B
DB00143	KLRK1
DB00143	TXNDC12
DB00143	TREM1
DB00144	SCARB1
DB00144	PISD
DB00144	ATP8A1
DB00144	PTDSS1
DB00144	PRKCA
DB00144	DGKG
DB00144	DGKD
DB00144	PTDSS2
DB00144	SMPD4
DB00144	SMPD3
DB00145	GCAT
DB00145	ALAS1
DB00145	ALAS2
DB00145	GRIN2A
DB00145	BAAT
DB00145	GPR18
DB00145	GSS
DB00145	GRIN2C
DB00145	GLYAT
DB00145	SHMT2
DB00145	GLYATL2
DB00145	GLYATL1
DB00145	AGXT2
DB00145	PIPOX
DB00145	GRIN3B
DB00145	GLRA1
DB00145	AGXT
DB00145	GLRB
DB00145	SHMT1
DB00145	GLRA3
DB00145	GLRA2
DB00145	GNMT
DB00145	GATM
DB00145	GCSH
DB00145	GLDC
DB00145	MMP3
DB00145	SLC36A1
DB00145	SLC6A9
DB00145	SLC6A5
DB00145	SLC32A1
DB00145	CYP3A43
DB00145	CYP3A4
DB00146	VDR
DB00147	PDXK
DB00147	PDXP
DB00148	CKMT1A
DB00148	CKMT1B
DB00148	CKM
DB00148	CKB
DB00148	CKMT2
DB00148	SLC6A8
DB00148	GAMT
DB00148	GATM
DB00149	LARS2
DB00149	LCMT1
DB00149	BCAT1
DB00149	LCMT2
DB00149	BCAT2
DB00149	CYP3A43
DB00149	CYP3A4
DB00150	WARS2
DB00150	DDC
DB00150	CYP1A1
DB00150	CYP1A2
DB00150	CYP1B1
DB00150	IDO1
DB00150	TDO2
DB00150	TPH1
DB00150	TPH2
DB00150	CYP3A43
DB00150	CYP3A4
DB00151	GCLM
DB00151	GCLC
DB00151	GOT1
DB00151	GOT2
DB00151	CTH
DB00151	CBS
DB00151	MGMT
DB00151	GSS
DB00151	CARS2
DB00151	CSAD
DB00151	NFS1
DB00151	CDO1
DB00151	KIF11
DB00151	NFKB2
DB00151	NFKB1
DB00151	SLC19A3
DB00151	RELA
DB00151	CYP3A43
DB00151	CYP3A4
DB00152	TPK1
DB00152	CYP4B1
DB00152	SLC19A2
DB00152	SLC19A3
DB00152	THTPA
DB00152	TKT
DB00153	VDR
DB00153	CACNG1
DB00153	CACNG2
DB00153	CACNG3
DB00153	CACNG4
DB00153	CACNG5
DB00153	CACNG6
DB00153	CACNG7
DB00153	CACNG8
DB00153	CACNA2D1
DB00153	CACNA2D2
DB00153	CACNA2D3
DB00153	CACNA2D4
DB00153	CACNA1C
DB00153	CACNA1D
DB00153	CACNA1F
DB00153	CACNA1S
DB00153	CACNB1
DB00153	CACNB2
DB00153	CACNB3
DB00153	CACNB4
DB00153	CACNA1B
DB00153	CACNA1A
DB00153	CACNA1E
DB00153	CACNA1G
DB00153	CACNA1H
DB00153	CACNA1I
DB00153	CYP27B1
DB00153	CYP2R1
DB00154	PTGS1
DB00154	PTGS2
DB00154	FABP7
DB00154	F3
DB00155	NOS2
DB00155	NOS1
DB00155	NOS3
DB00155	OTC
DB00155	DDAH2
DB00155	ASS1
DB00155	DDAH1
DB00155	PADI4
DB00155	PADI6
DB00155	PADI1
DB00155	PADI3
DB00155	PADI2
DB00155	CYP3A43
DB00155	CYP3A4
DB00156	TARS2
DB00156	THNSL1
DB00156	CYP3A43
DB00156	CYP3A4
DB00157	HSD17B2
DB00157	NNT
DB00157	ADH5
DB00157	AMT
DB00157	IDH3A
DB00157	NDUFV3
DB00157	DHCR7
DB00157	NDUFS8
DB00157	NSDHL
DB00157	HSD3B1
DB00157	HSD3B2
DB00157	DLAT
DB00157	LDHB
DB00157	AASS
DB00157	NDUFA10
DB00157	NDUFS5
DB00157	NDUFS6
DB00157	MSMO1
DB00157	PDHB
DB00157	LDHAL6B
DB00157	AKR1C1
DB00157	HIBADH
DB00157	HSD11B2
DB00157	ALDH2
DB00157	ALDH7A1
DB00157	NDUFV2
DB00157	ME2
DB00157	LDHC
DB00157	ALDH5A1
DB00157	CYB5R3
DB00157	PHGDH
DB00157	OGDH
DB00157	NDUFA4
DB00157	NDUFC2
DB00157	BDH1
DB00157	GLUD1
DB00157	HSD17B7
DB00157	NDUFS3
DB00157	ALDH3B2
DB00157	HSD17B1
DB00157	MT-ND3
DB00157	GPD1
DB00157	NDUFA6
DB00157	NQO2
DB00157	NDUFA1
DB00157	PYCR1
DB00157	ADH1A
DB00157	ALDH6A1
DB00157	NDUFB5
DB00157	ALDH4A1
DB00157	NDUFB10
DB00157	TYR
DB00157	HADHA
DB00157	MTHFD2
DB00157	MT-ND4L
DB00157	NDUFB3
DB00157	ALDH9A1
DB00157	NDUFB4
DB00157	LDHAL6A
DB00157	SORD
DB00157	NDUFA9
DB00157	NDUFS7
DB00157	NDUFC1
DB00157	HSD17B10
DB00157	NDUFA4L2
DB00157	ME3
DB00157	HSD11B1
DB00157	DHFR
DB00157	HSD17B3
DB00157	NDUFB1
DB00157	CYP17A1
DB00157	MT-ND6
DB00157	H6PD
DB00157	ADH4
DB00157	NDUFA8
DB00157	NDUFB6
DB00157	HADH
DB00157	ADH1B
DB00157	NDUFA7
DB00157	HSD17B4
DB00157	CYP4A11
DB00157	LDHA
DB00157	NDUFB2
DB00157	AKR1C4
DB00157	ALDH3B1
DB00157	ADH1C
DB00157	NDUFA5
DB00157	ALDH1B1
DB00157	NDUFV1
DB00157	NDUFS1
DB00157	NDUFS4
DB00157	MT-ND1
DB00157	NDUFB7
DB00157	ALDH1A2
DB00157	ADH7
DB00157	NDUFA13
DB00157	QDPR
DB00157	NDUFA11
DB00157	GAPDH
DB00157	NDUFAB1
DB00157	NDUFA2
DB00157	MT-ND4
DB00157	HPGD
DB00157	ALDH1A1
DB00157	IDH3B
DB00157	CDO1
DB00157	RDH5
DB00157	PDHA1
DB00157	HMGCR
DB00157	HSD17B8
DB00157	MT-ND5
DB00157	ALDH1A3
DB00157	EHHADH
DB00157	HMOX2
DB00157	MDH1
DB00157	AKR1C3
DB00157	BLVRB
DB00157	NDUFB9
DB00157	ALDH3A2
DB00157	ME1
DB00157	PDHA2
DB00157	MTHFD1
DB00157	AKR1C2
DB00157	UGDH
DB00157	GSR
DB00157	MT-ND2
DB00157	TSTA3
DB00157	NDUFB8
DB00157	NDUFA3
DB00157	ALDH3A1
DB00157	GAPDHS
DB00157	IMPDH2
DB00157	PYCR2
DB00157	NDUFS2
DB00157	HMOX1
DB00157	DLD
DB00157	BLVRA
DB00157	AKR1B1
DB00157	NDUFA12
DB00157	GLUD2
DB00157	IMPDH1
DB00157	ACADS
DB00157	IDH3G
DB00157	MDH2
DB00158	FOLR2
DB00158	FOLR3
DB00158	FOLR1
DB00159	PTGS2
DB00159	PTGS1
DB00159	PPARG
DB00159	PPARD
DB00159	FADS1
DB00159	ACSL4
DB00159	FFAR1
DB00159	SLC8A1
DB00159	TRPV1
DB00159	PPARA
DB00159	CYP19A1
DB00159	CYP1A2
DB00159	FABP7
DB00159	ACSL3
DB00159	F3
DB00160	AGXT2
DB00160	NFS1
DB00160	ABAT
DB00160	AGXT
DB00160	KYNU
DB00160	SLC1A4
DB00160	SLC36A1
DB00160	GPT
DB00160	SLC7A8
DB00160	PHYKPL
DB00160	GPT2
DB00160	AARS2
DB00160	CYP3A43
DB00160	CYP3A4
DB00161	BCAT1
DB00161	PCCB
DB00161	CYP3A43
DB00161	CYP3A4
DB00162	DHRS4
DB00162	ALDH1A2
DB00162	ALDH1A1
DB00162	RDH5
DB00162	ALDH1A3
DB00162	RDH13
DB00162	RDH12
DB00162	LRAT
DB00162	DHRS3
DB00162	RETSAT
DB00162	RDH11
DB00162	RDH14
DB00162	RDH8
DB00162	APOD
DB00162	PTGDS
DB00162	RBP3
DB00163	SEC14L4
DB00163	ALOX5
DB00163	SEC14L2
DB00163	SEC14L3
DB00163	PRKCB
DB00163	NR1I2
DB00163	PRKCA
DB00163	DGKA
DB00163	PPP2CB
DB00163	PPP2CA
DB00163	TTPA
DB00163	CYP2E1
DB00163	CYP3A4
DB00163	CYP3A5
DB00163	CYP4F2
DB00165	PDXK
DB00165	ALDH7A1
DB00165	CBS
DB00165	PSAT1
DB00165	PDXP
DB00165	ALB
DB00166	LIPT1
DB00166	SLC5A6
DB00166	LIAS
DB00166	PTGS2
DB00167	BCAT1
DB00167	ACADSB
DB00167	BCAT2
DB00167	IARS2
DB00167	CYP3A43
DB00167	CYP3A4
DB00168	TAS1R2
DB00168	TRPV1
DB00168	TAS1R3
DB00169	VDR
DB00170	GGCX
DB00170	VKORC1
DB00170	VKORC1L1
DB00170	F2
DB00170	F9
DB00170	PROC
DB00170	PROS1
DB00170	NQO2
DB00170	NQO1
DB00170	BGLAP
DB00170	F7
DB00170	F10
DB00170	CYP1A1
DB00170	CYP1A2
DB00170	CYP2A6
DB00170	CYP2E1
DB00170	DHRS4
DB00170	GSR
DB00170	GAS6
DB00170	IDO1
DB00170	CDC25A
DB00170	CDC25B
DB00170	MGP
DB00170	OSTC
DB00170	PROZ
DB00171	ABL1
DB00171	GRK3
DB00171	ABCA1
DB00171	AFG3L2
DB00171	NAE1
DB00171	ABCC8
DB00171	ASNS
DB00171	NT5C2
DB00171	ACVR1
DB00171	ADCY1
DB00171	APAF1
DB00171	GRK2
DB00171	ACSS2
DB00171	ALK
DB00171	AKT1
DB00171	ARAF
DB00171	ABL2
DB00171	CDK15
DB00171	ACVRL1
DB00171	ABCC9
DB00171	SLC25A4
DB00171	ACSL1
DB00171	ACVR1B
DB00171	ASS1
DB00171	AMHR2
DB00171	PRKAA1
DB00171	ABCB11
DB00171	ACSS1
DB00171	TNK2
DB00171	ABCB1
DB00171	ABCC2
DB00171	ABCG1
DB00171	ABCC6
DB00171	ABCC4
DB00171	ABCC1
DB00171	CFTR
DB00171	PIK3CA
DB00171	CSNK2A1
DB00171	CSNK2B
DB00171	P2RY11
DB00171	PPP5C
DB00171	HSP90AA1
DB00171	P2RY2
DB00171	CYP3A43
DB00171	CYP3A4
DB00172	P4HA1
DB00172	PYCR1
DB00172	SLC6A14
DB00172	SLC6A7
DB00172	PYCR2
DB00172	PPIA
DB00172	PPIF
DB00172	PLPBP
DB00172	P3H1
DB00172	P3H2
DB00172	P3H3
DB00172	P4HA2
DB00172	PRODH
DB00172	PPIH
DB00172	PPIB
DB00172	PPIC
DB00172	PPIG
DB00172	PARS2
DB00172	L3HYPDH
DB00172	PYCR3
DB00172	CYP3A43
DB00172	CYP3A4
DB00173	APRT
DB00173	ACACB
DB00173	MTAP
DB00173	PECR
DB00173	ACP1
DB00173	SRPK2
DB00173	HSP90AB1
DB00173	XDH
DB00173	CYP3A43
DB00173	CYP3A4
DB00174	ASNS
DB00174	SLC1A5
DB00174	ASRGL1
DB00174	NARS2
DB00174	SLC38A1
DB00174	SLC38A2
DB00174	SLC38A3
DB00174	SLC38A4
DB00174	CYP3A43
DB00174	CYP3A4
DB00175	HMGCR
DB00175	HDAC2
DB00175	ABCC2
DB00175	CYP2C8
DB00175	CYP2C9
DB00175	CYP2D6
DB00175	CYP3A4
DB00175	CYP3A5
DB00175	PGGT1B
DB00175	RAC1
DB00175	SLCO1B1
DB00175	CYP3A43
DB00176	SLC6A4
DB00176	KCNH2
DB00176	CYP2C9
DB00176	SLC6A3
DB00177	AGTR1
DB00177	CYP11B2
DB00177	CYP2C9
DB00178	ACE
DB00178	BDKRB1
DB00179	ALOX5
DB00179	SHBG
DB00179	ACAT1
DB00179	ALOX12
DB00179	ALOX15
DB00179	CYP19A1
DB00179	CYP2J2
DB00179	IGF1R
DB00179	LOX
DB00180	NR3C1
DB00180	SERPINA6
DB00180	PLA2G4A
DB00181	GABBR1
DB00181	GABBR2
DB00181	ADORA3
DB00181	GABRR1
DB00181	GABRR2
DB00182	SLC18A2
DB00182	SLC6A3
DB00182	CARTPT
DB00182	TAAR1
DB00182	SLC6A2
DB00182	ADRA1A
DB00182	ADRA1B
DB00182	ADRA1D
DB00182	ADRA2A
DB00182	ADRA2B
DB00182	ADRA2C
DB00182	ADRB1
DB00182	ADRB2
DB00182	ADRB3
DB00182	DRD2
DB00182	MAOB
DB00182	SLC6A4
DB00182	MAOA
DB00182	CYP2A6
DB00182	CYP2D6
DB00182	CYP3A43
DB00182	CYP3A4
DB00183	CCKBR
DB00184	CHRNA4
DB00184	CHRNA7
DB00184	CHRNB2
DB00184	CHRNA2
DB00184	CHRNA3
DB00184	CHRNA5
DB00184	CHRNA6
DB00184	CHRNA9
DB00184	CHRNA10
DB00184	CHRNB3
DB00184	CHRNB4
DB00184	CYP19A1
DB00184	CHAT
DB00184	CYP1A2
DB00184	CYP2A6
DB00184	KCNH2
DB00184	TRPA1
DB00185	CHRM3
DB00185	CHRM1
DB00186	GABRA1
DB00186	GABRA2
DB00186	GABRA3
DB00186	GABRA4
DB00186	GABRA5
DB00186	GABRA6
DB00186	GABRB1
DB00186	GABRB2
DB00186	GABRB3
DB00186	GABRD
DB00186	GABRE
DB00186	GABRG1
DB00186	GABRG2
DB00186	GABRG3
DB00186	GABRP
DB00186	GABRQ
DB00187	ADRB1
DB00188	PSMB5
DB00188	PSMB1
DB00188	PSMD1
DB00188	PSMD2
DB00188	CTSG
DB00188	CTRB1
DB00188	CYP1A1
DB00188	CYP1A2
DB00188	CYP2C19
DB00188	CYP2C8
DB00188	CYP2C9
DB00188	CYP2D6
DB00188	CYP3A4
DB00188	MAPK1
DB00188	ELANE
DB00188	NFKB2
DB00188	NFKB1
DB00188	PSD
DB00188	PSD2
DB00188	KLK3
DB00188	PSMA2
DB00188	PSMB2
DB00188	F2
DB00188	RELA
DB00189	GABRA1
DB00189	GABRA2
DB00189	GABRA3
DB00189	GABRA4
DB00189	GABRA5
DB00189	GABRA6
DB00189	GABRB1
DB00189	GABRB2
DB00189	GABRB3
DB00189	GABRD
DB00189	GABRE
DB00189	GABRG1
DB00189	GABRG2
DB00189	GABRG3
DB00189	GABRP
DB00189	GABRQ
DB00190	DDC
DB00191	SLC6A2
DB00191	SLC6A4
DB00191	SLC6A3
DB00191	MAOA
DB00191	MAOB
DB00191	NPY
DB00191	CYP1A2
DB00191	CYP2C9
DB00191	CYP2D6
DB00191	TAAR1
DB00192	SCN5A
DB00193	OPRM1
DB00193	SLC6A2
DB00193	SLC6A4
DB00193	HTR2C
DB00193	OPRK1
DB00193	OPRD1
DB00193	CHRNA7
DB00193	CHRM3
DB00193	CHRM1
DB00193	TACR1
DB00193	SCN2A
DB00193	TRPV1
DB00193	GRIN1
DB00193	GRIN2A
DB00193	GRIN2B
DB00193	GRIN2C
DB00193	GRIN2D
DB00193	GRIN3A
DB00193	GRIN3B
DB00193	ADORA1
DB00193	ADRA2A
DB00193	ADRA2B
DB00193	ADRA2C
DB00193	CYP2B6
DB00193	CYP2D6
DB00193	CYP3A4
DB00194	ADK
DB00194	DPP4
DB00194	POLD1
DB00194	CYP3A43
DB00194	CYP3A4
DB00195	ADRB1
DB00195	ADRB2
DB00195	CYP1A2
DB00195	CYP2D6
DB00196	CYP11B1
DB00196	CYP19A1
DB00196	CYP1A2
DB00196	CYP2C19
DB00196	CYP2C8
DB00196	CYP2C9
DB00196	CYP3A4
DB00196	CYP3A5
DB00196	CYP51A1
DB00196	MDH1
DB00196	CYP3A43
DB00197	PPARG
DB00197	SERPINE1
DB00197	ACSL4
DB00197	SLC29A1
DB00197	ESRRG
DB00197	ESRRA
DB00197	PPARD
DB00197	PPARA
DB00197	GSTP1
DB00197	MAOB
DB00197	ABCB11
DB00197	CYP3A4
DB00197	CYP19A1
DB00197	CYP1A1
DB00197	CYP2B6
DB00197	CYP2C19
DB00197	CYP2C8
DB00197	CYP2C9
DB00197	CYP3A5
DB00197	CYP3A7
DB00197	MMP1
DB00197	PTEN
DB00197	ACP4
DB00197	PTPN1
DB00197	CYP3A43
DB00198	NEU1
DB00198	NEU2
DB00198	NEU3
DB00198	NEU4
DB00199	KCNH2
DB00199	MLNR
DB00199	CYP1A2
DB00199	CYP2B6
DB00199	CYP3A4
DB00199	CYP3A7
DB00200	MTR
DB00200	MMAA
DB00200	TCN1
DB00200	AMN
DB00200	CUBN
DB00200	MMACHC
DB00200	CYP3A43
DB00200	CYP3A4
DB00201	ADORA1
DB00201	PDE4B
DB00201	RYR1
DB00201	ADORA2A
DB00201	PDE1A
DB00201	PDE1B
DB00201	PDE1C
DB00201	PDE10A
DB00201	PDE4A
DB00201	PDE4C
DB00201	PDE4D
DB00201	PDE7B
DB00201	PDE2A
DB00201	PDE3A
DB00201	PDE3B
DB00201	PDE5A
DB00201	PDE6C
DB00201	PDE11A
DB00201	PDE7A
DB00201	PDE8A
DB00201	PDE8B
DB00201	PDE9A
DB00201	PDE6A
DB00201	PDE6B
DB00201	PRKDC
DB00201	PIK3CD
DB00201	PIK3CA
DB00201	PIK3CB
DB00201	ITPR1
DB00201	ITPR2
DB00201	ITPR3
DB00201	ATM
DB00201	ADORA2B
DB00201	ADORA3
DB00201	MAOB
DB00201	CHIT1
DB00201	CYP2E1
DB00201	CYP1A1
DB00201	CYP1A2
DB00201	CYP1B1
DB00201	CYP2C8
DB00201	CYP2C9
DB00201	CYP2D6
DB00201	CYP3A4
DB00201	CYP3A5
DB00201	CYP3A7
DB00201	PYGL
DB00201	PYGM
DB00201	GDA
DB00201	CYP3A43
DB00202	CHRNA10
DB00202	CHRNA7
DB00202	CHRM1
DB00202	CHRM2
DB00202	CHRM3
DB00202	ACHE
DB00202	BCHE
DB00203	PDE5A
DB00203	PDE6G
DB00203	PDE6H
DB00204	KCNH2
DB00204	KCNK2
DB00204	KCNJ12
DB00204	CYP3A4
DB00204	KCNH5
DB00204	SCN5A
DB00205	DHFR
DB00205	HEXB
DB00205	CYP2C8
DB00205	CYP2C9
DB00205	CYP2D6
DB00205	TYMS
DB00206	SLC18A2
DB00206	SLC18A1
DB00206	BIRC5
DB00206	CYP3A5
DB00206	TOP1
DB00206	CYP3A43
DB00206	CYP3A4
DB00207	PADI4
DB00208	P2RY12
DB00208	CYP2C19
DB00208	CYP1A1
DB00208	CYP1A2
DB00208	CYP2B6
DB00208	CYP2C8
DB00208	CYP2C9
DB00208	CYP2D6
DB00208	CYP2E1
DB00208	CYP3A4
DB00208	CYP3A43
DB00209	CHRM1
DB00209	CHRM3
DB00209	CYP2D6
DB00210	RARB
DB00210	RARG
DB00210	RXRB
DB00210	RXRG
DB00210	RXRA
DB00210	JUN
DB00210	TLR2
DB00210	RARA
DB00210	GOT1
DB00211	ADRA1A
DB00211	ADRA1B
DB00211	ADRA1D
DB00211	CYP2D6
DB00212	REN
DB00213	ATP4A
DB00213	DDAH1
DB00213	CYP2C9
DB00213	CYP2C19
DB00213	CYP3A4
DB00213	CYP1A2
DB00213	ATP12A
DB00213	ATP1A1
DB00213	CYP3A43
DB00214	SLC12A1
DB00214	SLC12A2
DB00214	CYP2C9
DB00214	CYP2C19
DB00214	CYP2C8
DB00215	SLC6A4
DB00215	HRH1
DB00215	CYP1A2
DB00215	CYP2B6
DB00215	CYP2C19
DB00215	CYP2D6
DB00215	CYP2E1
DB00215	CYP3A4
DB00215	KCNH2
DB00215	SLC6A3
DB00215	SLC6A2
DB00216	HTR1D
DB00216	HTR1B
DB00216	HTR1F
DB00216	HTR1A
DB00216	HTR1E
DB00216	HTR2B
DB00216	HTR7
DB00216	CYP3A4
DB00216	CYP2A6
DB00216	CYP2D6
DB00216	CYP3A43
DB00217	ADRA2A
DB00217	ADRA2B
DB00217	ADRA2C
DB00217	KCNJ1
DB00217	ADRB1
DB00217	ADRB2
DB00217	ADRB3
DB00217	ADRA1A
DB00217	ADRA1B
DB00217	ADRA1D
DB00217	SLC6A2
DB00218	TOP2A
DB00218	KCNH2
DB00218	CYP3A43
DB00218	CYP3A4
DB00219	CHRM1
DB00220	CYP1A2
DB00220	CYP2B6
DB00220	CYP2C19
DB00220	CYP2C9
DB00220	CYP2D6
DB00220	CYP3A4
DB00220	CYP3A5
DB00220	CYP3A7
DB00220	ABCB1
DB00220	CYP3A43
DB00221	ADRB1
DB00221	ADRB2
DB00222	KCNJ11
DB00222	KCNJ1
DB00222	ABCC8
DB00222	CYP2C9
DB00222	CYP2C8
DB00223	NR3C1
DB00224	CYP2C19
DB00224	CYP2C8
DB00224	CYP2C9
DB00224	CYP2D6
DB00224	CYP3A4
DB00224	CYP3A5
DB00224	CYP3A7
DB00224	ABCB1
DB00224	CYP3A43
DB00226	SLC6A2
DB00226	ADRA1A
DB00226	ADRA1B
DB00226	ADRA1D
DB00226	ADRA2A
DB00226	ADRA2B
DB00226	ADRA2C
DB00227	HMGCR
DB00227	ITGAL
DB00227	HDAC2
DB00227	CYP3A4
DB00227	CYP2C8
DB00227	CYP2C9
DB00227	CYP2D6
DB00227	CYP3A5
DB00227	CYP3A7
DB00227	CYP4F22
DB00227	RASD1
DB00227	ICAM1
DB00227	CYP3A43
DB00228	GABRA1
DB00228	GABRA2
DB00228	GABRA3
DB00228	GABRA4
DB00228	GABRA5
DB00228	GABRA6
DB00228	GABRB1
DB00228	GABRB2
DB00228	GABRB3
DB00228	GABRD
DB00228	GABRE
DB00228	GABRG1
DB00228	GABRG2
DB00228	GABRG3
DB00228	GABRP
DB00228	GABRQ
DB00228	KCNA1
DB00228	KCNA10
DB00228	KCNA2
DB00228	KCNA3
DB00228	KCNA4
DB00228	KCNA5
DB00228	KCNA6
DB00228	KCNB1
DB00228	KCNB2
DB00228	KCNC1
DB00228	KCNC2
DB00228	KCNC3
DB00228	KCNC4
DB00228	KCND1
DB00228	KCND2
DB00228	KCND3
DB00228	KCNE1
DB00228	KCNE2
DB00228	KCNE3
DB00228	KCNE4
DB00228	KCNE5
DB00228	KCNF1
DB00228	KCNG1
DB00228	KCNG2
DB00228	KCNG3
DB00228	KCNG4
DB00228	KCNH1
DB00228	KCNH2
DB00228	KCNH3
DB00228	KCNH4
DB00228	KCNH5
DB00228	KCNH6
DB00228	KCNH7
DB00228	KCNH8
DB00228	KCNQ1
DB00228	KCNQ2
DB00228	KCNQ3
DB00228	KCNQ4
DB00228	KCNQ5
DB00228	KCNS1
DB00228	KCNS3
DB00228	KCNV1
DB00228	KCNV2
DB00228	KCNAB1
DB00228	KCNAB2
DB00228	ATP2C1
DB00228	ATP2A1
DB00228	GRIN1
DB00228	GRIN2A
DB00228	GRIN2B
DB00228	GRIN2C
DB00228	GRIN2D
DB00228	GRIN3A
DB00228	GRIN3B
DB00228	CACNG1
DB00228	CACNG2
DB00228	CACNG3
DB00228	CACNG4
DB00228	CACNG5
DB00228	CACNG6
DB00228	CACNG7
DB00228	CACNG8
DB00228	CACNA2D1
DB00228	CACNA2D2
DB00228	CACNA2D3
DB00228	CACNA2D4
DB00228	CACNA1C
DB00228	CACNA1D
DB00228	CACNA1F
DB00228	CACNA1S
DB00228	CACNB1
DB00228	CACNB2
DB00228	CACNB3
DB00228	CACNB4
DB00228	CACNA1B
DB00228	CACNA1A
DB00228	CACNA1E
DB00228	CACNA1G
DB00228	CACNA1H
DB00228	CACNA1I
DB00228	GLRA1
DB00228	ATP5F1D
DB00228	KCNMA1
DB00228	CYP2E1
DB00228	CYP2F1
DB00228	GRIA1
DB00228	MT-ND1
DB00229	CYP3A43
DB00229	CYP3A4
DB00230	CACNA2D1
DB00230	SLC7A5
DB00230	CACNA1A
DB00231	GABRA1
DB00231	GABRA2
DB00231	GABRA3
DB00231	GABRA4
DB00231	GABRA5
DB00231	GABRA6
DB00231	GABRB1
DB00231	GABRB2
DB00231	GABRB3
DB00231	GABRD
DB00231	GABRE
DB00231	GABRG1
DB00231	GABRG2
DB00231	GABRG3
DB00231	GABRP
DB00231	GABRQ
DB00231	CYP2B6
DB00231	CYP2C19
DB00231	CYP2C8
DB00231	CYP2C9
DB00231	CYP3A4
DB00232	SLC12A1
DB00232	CA1
DB00232	CA2
DB00232	CA4
DB00232	KCNMA1
DB00232	ATP1A1
DB00233	PTGS2
DB00233	CHUK
DB00233	ALOX5
DB00233	PLA2G2E
DB00233	CA1
DB00233	CA2
DB00233	PTPN1
DB00234	SLC6A2
DB00234	SLC6A3
DB00234	SLC6A4
DB00235	PDE3A
DB00235	PDE4A
DB00235	PDE4B
DB00235	PDE4C
DB00235	PDE2A
DB00235	PDE3B
DB00235	PDE5A
DB00235	PTGS1
DB00235	TTR
DB00237	GABRA1
DB00237	GABRA2
DB00237	GABRA3
DB00237	GABRA4
DB00237	GABRA5
DB00237	GABRA6
DB00237	GABRB1
DB00237	GABRB2
DB00237	GABRB3
DB00237	GABRD
DB00237	GABRE
DB00237	GABRG1
DB00237	GABRG2
DB00237	GABRG3
DB00237	GABRP
DB00237	GABRQ
DB00237	CHRNA10
DB00237	CHRNA2
DB00237	CHRNA3
DB00237	CHRNA4
DB00237	CHRNA5
DB00237	CHRNA6
DB00237	CHRNA7
DB00237	CHRNA9
DB00237	CHRNB2
DB00237	CHRNB3
DB00237	CHRNB4
DB00237	GRIA1
DB00237	GRIA2
DB00237	GRIA3
DB00237	GRIA4
DB00237	GRIK1
DB00237	GRIK2
DB00237	GRIK3
DB00237	GRIK4
DB00237	GRIK5
DB00238	CYP1A2
DB00238	CYP2B6
DB00238	CYP2C9
DB00238	CYP2D6
DB00238	CYP3A4
DB00238	CYP3A43
DB00239	NR1I2
DB00239	CYP3A43
DB00239	CYP3A4
DB00240	NR3C1
DB00241	GABRA1
DB00241	GABRA2
DB00241	GABRA3
DB00241	GABRA4
DB00241	GABRA5
DB00241	GABRA6
DB00241	CHRNA4
DB00241	CHRNA7
DB00241	GRIA2
DB00241	GRIK2
DB00241	GABRB1
DB00241	GABRB2
DB00241	GABRB3
DB00241	GABRD
DB00241	GABRE
DB00241	GABRG1
DB00241	GABRG2
DB00241	GABRG3
DB00241	GABRP
DB00241	GABRQ
DB00242	RRM1
DB00242	RRM2
DB00242	RRM2B
DB00242	POLA1
DB00242	POLE
DB00242	POLE2
DB00242	POLE3
DB00242	POLE4
DB00242	PNP
DB00242	ADA
DB00242	DCK
DB00242	DGUOK
DB00243	SCN1A
DB00243	SCN10A
DB00243	SCN11A
DB00243	SCN2A
DB00243	SCN3A
DB00243	SCN4A
DB00243	SCN5A
DB00243	SCN7A
DB00243	SCN8A
DB00243	SCN9A
DB00243	SCN1B
DB00243	SCN2B
DB00243	SCN3B
DB00243	SCN4B
DB00243	KCNJ12
DB00243	KCNJ14
DB00243	KCNJ2
DB00243	KCNJ4
DB00243	CACNA1C
DB00243	CACNA1D
DB00243	CACNA1F
DB00243	CACNA1S
DB00243	CACNB1
DB00243	CACNB2
DB00243	CACNB3
DB00243	CACNB4
DB00243	ADRA1A
DB00243	ADRA1B
DB00243	ADRA1D
DB00243	ADRB1
DB00243	ABCB1
DB00244	PTGS2
DB00244	PTGS1
DB00244	ALOX5
DB00244	PPARG
DB00244	CHUK
DB00244	IKBKB
DB00244	MPO
DB00244	TPMT
[truncated: 29,141 more rows]

## Sheet: Supplemental Table S4
Supplemental Table S4: GO enrichment of COVID-19 related genes
COVID-19 related genes	ONTOLOGY	ID	Description	GeneRatio	BgRatio	pvalue	p.adjust	qvalue	geneID	Count
SARS-CoV-2 related genes	BP	GO:0003081	regulation of systemic arterial blood pressure by renin-angiotensin	13/63	26/18670	1.96829e-26	5.29273e-23	2.81569e-23	ACE/ATP6AP2/REN/AGT/CTSG/MME/CPA3/CMA1/AGTR1/AGTR2/ENPEP/ACE2/CTSZ	13
SARS-CoV-2 related genes	BP	GO:0002002	regulation of angiotensin levels in blood	10/63	12/18670	5.93218e-24	5.31721e-21	2.82872e-21	ACE/ATP6AP2/REN/CTSG/MME/CPA3/CMA1/ENPEP/ACE2/CTSZ	10
SARS-CoV-2 related genes	BP	GO:0002003	angiotensin maturation	10/63	12/18670	5.93218e-24	5.31721e-21	2.82872e-21	ACE/ATP6AP2/REN/CTSG/MME/CPA3/CMA1/ENPEP/ACE2/CTSZ	10
SARS-CoV-2 related genes	BP	GO:0008217	regulation of blood pressure	19/63	182/18670	9.97929e-24	6.70858e-21	3.56891e-21	ACE/ATP6AP2/REN/AGT/CTSG/MME/CPA3/PTGS1/CMA1/AGTR1/NOS2/PTGS2/PPARG/AGTR2/SMAD3/ENPEP/PPARA/ACE2/CTSZ	19
SARS-CoV-2 related genes	BP	GO:0001991	regulation of systemic arterial blood pressure by circulatory renin-angiotensin	11/63	19/18670	1.90025e-23	9.85579e-21	5.2432e-21	ACE/ATP6AP2/REN/CTSG/MME/CPA3/CMA1/AGTR2/ENPEP/ACE2/CTSZ	11
SARS-CoV-2 related genes	BP	GO:0001990	regulation of systemic arterial blood pressure by hormone	13/63	40/18670	2.19913e-23	9.85579e-21	5.2432e-21	ACE/ATP6AP2/REN/AGT/CTSG/MME/CPA3/CMA1/AGTR1/AGTR2/ENPEP/ACE2/CTSZ	13
SARS-CoV-2 related genes	BP	GO:0003044	regulation of systemic arterial blood pressure mediated by a chemical signal	13/63	49/18670	4.69255e-22	1.80261e-19	9.58974e-20	ACE/ATP6AP2/REN/AGT/CTSG/MME/CPA3/CMA1/AGTR1/AGTR2/ENPEP/ACE2/CTSZ	13
SARS-CoV-2 related genes	BP	GO:0016486	peptide hormone processing	11/63	34/18670	6.92207e-20	2.06816e-17	1.10025e-17	ACE/ATP6AP2/REN/CTSG/MME/FURIN/CPA3/CMA1/ENPEP/ACE2/CTSZ	11
SARS-CoV-2 related genes	BP	GO:0140448	signaling receptor ligand precursor processing	11/63	34/18670	6.92207e-20	2.06816e-17	1.10025e-17	ACE/ATP6AP2/REN/CTSG/MME/FURIN/CPA3/CMA1/ENPEP/ACE2/CTSZ	11
SARS-CoV-2 related genes	BP	GO:0050886	endocrine process	13/63	84/18670	1.02474e-18	2.75551e-16	1.46591e-16	ACE/ATP6AP2/REN/AGT/CTSG/MME/CPA3/CMA1/AGTR1/AGTR2/ENPEP/ACE2/CTSZ	13
SARS-CoV-2 related genes	BP	GO:0003073	regulation of systemic arterial blood pressure	13/63	93/18670	4.15571e-18	1.01588e-15	5.40441e-16	ACE/ATP6AP2/REN/AGT/CTSG/MME/CPA3/CMA1/AGTR1/AGTR2/ENPEP/ACE2/CTSZ	13
SARS-CoV-2 related genes	BP	GO:0016485	protein processing	13/63	217/18670	3.09047e-13	6.92522e-11	3.68416e-11	ACE/TMPRSS2/ATP6AP2/REN/CTSG/MME/FURIN/CPA3/CMA1/ENPEP/CPB2/ACE2/CTSZ	13
SARS-CoV-2 related genes	BP	GO:0051604	protein maturation	13/63	285/18670	9.84822e-12	2.03707e-09	1.0837e-09	ACE/TMPRSS2/ATP6AP2/REN/CTSG/MME/FURIN/CPA3/CMA1/ENPEP/CPB2/ACE2/CTSZ	13
SARS-CoV-2 related genes	BP	GO:0042445	hormone metabolic process	12/63	233/18670	1.63622e-11	3.14271e-09	1.67189e-09	ACE/ATP6AP2/REN/TNF/CTSG/MME/FURIN/CPA3/CMA1/ENPEP/ACE2/CTSZ	12
SARS-CoV-2 related genes	BP	GO:0050727	regulation of inflammatory response	14/63	374/18670	2.02126e-11	3.62344e-09	1.92764e-09	AGT/TNF/ANXA1/IL6/CMA1/AGTR1/NOS2/PTGS2/PPARG/IL6ST/SMAD3/PPARA/ACE2/TLR9	14
SARS-CoV-2 related genes	BP	GO:0048545	response to steroid hormone	14/63	383/18670	2.77342e-11	4.66109e-09	2.47966e-09	NR1I2/TNF/ANXA1/NR3C1/IL6/BCL2/PHB/PTGS2/PPARG/AGTR2/NR0B1/PPARA/HDAC1/PHB2	14
SARS-CoV-2 related genes	BP	GO:0032800	receptor biosynthetic process	6/63	26/18670	2.52565e-10	3.99498e-08	2.1253e-08	TNF/FURIN/PPARG/PPARA/HDAC1/ACE2	6
SARS-CoV-2 related genes	BP	GO:0001819	positive regulation of cytokine production	14/63	464/18670	3.46877e-10	5.18195e-08	2.75676e-08	ATP6AP2/AGT/TNF/ANXA1/IL6/IL6R/HMGB1/FURIN/PTGS2/IL6ST/AGTR2/SMAD3/DDX1/TLR9	14
SARS-CoV-2 related genes	BP	GO:0001655	urogenital system development	12/63	330/18670	9.06864e-10	1.28345e-07	6.82785e-08	ACE/REN/AGT/ANXA1/MME/IL6R/BCL2/VEGFA/AGTR1/AGTR2/SMAD3/ENPEP	12
SARS-CoV-2 related genes	BP	GO:0010876	lipid localization	13/63	415/18670	1.02509e-09	1.37823e-07	7.33208e-08	ACE/REN/AGT/TNF/ANXA1/IL6/FABP2/CFTR/AGTR1/NOS2/PPARG/AGTR2/PPARA	13
SARS-CoV-2 related genes	BP	GO:0002237	response to molecule of bacterial origin	12/63	343/18670	1.40557e-09	1.7998e-07	9.57479e-08	REN/TNF/IL6/THBD/CTSG/HMGB1/IFNAR1/S100A7/NOS2/PTGS2/CCR5/TLR9	12
SARS-CoV-2 related genes	BP	GO:0001822	kidney development	11/63	278/18670	2.03126e-09	2.48275e-07	1.3208e-07	ACE/REN/AGT/MME/IL6R/BCL2/VEGFA/AGTR1/AGTR2/SMAD3/ENPEP	11
SARS-CoV-2 related genes	BP	GO:0072001	renal system development	11/63	293/18670	3.51984e-09	4.11515e-07	2.18923e-07	ACE/REN/AGT/MME/IL6R/BCL2/VEGFA/AGTR1/AGTR2/SMAD3/ENPEP	11
SARS-CoV-2 related genes	BP	GO:0071383	cellular response to steroid hormone stimulus	10/63	248/18670	9.83457e-09	1.10188e-06	5.86192e-07	NR1I2/ANXA1/NR3C1/PHB/PPARG/AGTR2/NR0B1/PPARA/HDAC1/PHB2	10
SARS-CoV-2 related genes	BP	GO:0032496	response to lipopolysaccharide	11/63	330/18670	1.20922e-08	1.30063e-06	6.91927e-07	REN/TNF/IL6/THBD/CTSG/HMGB1/IFNAR1/S100A7/NOS2/PTGS2/CCR5	11
SARS-CoV-2 related genes	BP	GO:0070665	positive regulation of leukocyte proliferation	8/63	139/18670	2.11432e-08	2.1867e-06	1.1633e-06	ANXA1/IL6/IL6R/HMGB1/BCL2/IL6ST/BST2/TLR9	8
SARS-CoV-2 related genes	BP	GO:0003376	sphingosine-1-phosphate receptor signaling pathway	4/63	10/18670	2.43444e-08	2.42452e-06	1.28982e-06	S1PR4/S1PR1/S1PR3/S1PR5	4
SARS-CoV-2 related genes	BP	GO:2000379	positive regulation of reactive oxygen species metabolic process	7/63	102/18670	5.07867e-08	4.66643e-06	2.4825e-06	AGT/TNF/AGTR1/PTGS2/AGTR2/SMAD3/ACE2	7
SARS-CoV-2 related genes	BP	GO:0006869	lipid transport	11/63	380/18670	5.12936e-08	4.66643e-06	2.4825e-06	ACE/REN/AGT/ANXA1/FABP2/CFTR/AGTR1/NOS2/PPARG/AGTR2/PPARA	11
SARS-CoV-2 related genes	BP	GO:1905952	regulation of lipid localization	8/63	156/18670	5.20613e-08	4.66643e-06	2.4825e-06	REN/AGT/TNF/IL6/AGTR1/PPARG/AGTR2/PPARA	8
SARS-CoV-2 related genes	BP	GO:0090520	sphingolipid mediated signaling pathway	4/63	12/18670	5.70934e-08	4.95239e-06	2.63463e-06	S1PR4/S1PR1/S1PR3/S1PR5	4
SARS-CoV-2 related genes	BP	GO:0009755	hormone-mediated signaling pathway	9/63	233/18670	8.29225e-08	6.96808e-06	3.70696e-06	NR1I2/REN/NR3C1/PHB/PPARG/NR0B1/PPARA/HDAC1/PHB2	9
SARS-CoV-2 related genes	BP	GO:0002446	neutrophil mediated immunity	12/63	499/18670	9.00815e-08	7.12439e-06	3.79012e-06	ACE/ATP6AP2/IL6/CTSD/CTSG/MME/HMGB1/ANPEP/ITGAL/S100A7/BST2/CTSZ	12
SARS-CoV-2 related genes	BP	GO:0050900	leukocyte migration	12/63	499/18670	9.00815e-08	7.12439e-06	3.79012e-06	TNF/ANXA1/IL6/THBD/IL6R/HMGB1/VEGFA/ITGAL/S1PR1/S100A7/BSG/CCR5	12
SARS-CoV-2 related genes	BP	GO:0003018	vascular process in circulatory system	8/63	175/18670	1.26724e-07	9.73603e-06	5.17949e-06	ACE/AGT/IL6/VEGFA/AGTR1/PTGS2/AGTR2/ACE2	8
SARS-CoV-2 related genes	BP	GO:0052548	regulation of endopeptidase activity	11/63	425/18670	1.58824e-07	1.18632e-05	6.31115e-06	AGT/TNF/CTSD/HMGB1/FURIN/VEGFA/PTGS2/PPARG/SMAD3/BST2/HDAC1	11
SARS-CoV-2 related genes	BP	GO:0043401	steroid hormone mediated signaling pathway	8/63	182/18670	1.71349e-07	1.24529e-05	6.62486e-06	NR1I2/NR3C1/PHB/PPARG/NR0B1/PPARA/HDAC1/PHB2	8
SARS-CoV-2 related genes	BP	GO:0030308	negative regulation of cell growth	8/63	186/18670	2.02453e-07	1.43262e-05	7.62143e-06	AGT/BCL2/PHB/PPARG/AGTR2/SMAD3/PPARA/BST2	8
SARS-CoV-2 related genes	BP	GO:2000846	regulation of corticosteroid hormone secretion	4/63	16/18670	2.07805e-07	1.43279e-05	7.62233e-06	REN/AGT/AGTR1/AGTR2	4
SARS-CoV-2 related genes	BP	GO:0006809	nitric oxide biosynthetic process	6/63	77/18670	2.27561e-07	1.52978e-05	8.1383e-06	AGT/TNF/NOS2/PTGS2/AGTR2/SMAD3	6
SARS-CoV-2 related genes	BP	GO:0140353	lipid export from cell	5/63	41/18670	2.53963e-07	1.66563e-05	8.861e-06	REN/AGT/AGTR1/NOS2/AGTR2	5
SARS-CoV-2 related genes	BP	GO:0050671	positive regulation of lymphocyte proliferation	7/63	130/18670	2.69891e-07	1.69506e-05	9.0176e-06	ANXA1/IL6/IL6R/HMGB1/BCL2/IL6ST/TLR9	7
SARS-CoV-2 related genes	BP	GO:0035930	corticosteroid hormone secretion	4/63	17/18670	2.71059e-07	1.69506e-05	9.0176e-06	REN/AGT/AGTR1/AGTR2	4
SARS-CoV-2 related genes	BP	GO:0032946	positive regulation of mononuclear cell proliferation	7/63	131/18670	2.84378e-07	1.71801e-05	9.13966e-06	ANXA1/IL6/IL6R/HMGB1/BCL2/IL6ST/TLR9	7
SARS-CoV-2 related genes	BP	GO:2000377	regulation of reactive oxygen species metabolic process	8/63	195/18670	2.90615e-07	1.71801e-05	9.13966e-06	AGT/TNF/BCL2/AGTR1/PTGS2/AGTR2/SMAD3/ACE2	8
SARS-CoV-2 related genes	BP	GO:0052547	regulation of peptidase activity	11/63	452/18670	2.93895e-07	1.71801e-05	9.13966e-06	AGT/TNF/CTSD/HMGB1/FURIN/VEGFA/PTGS2/PPARG/SMAD3/BST2/HDAC1	11
SARS-CoV-2 related genes	BP	GO:0045429	positive regulation of nitric oxide biosynthetic process	5/63	43/18670	3.24529e-07	1.85672e-05	9.8776e-06	AGT/TNF/PTGS2/AGTR2/SMAD3	5
SARS-CoV-2 related genes	BP	GO:0046209	nitric oxide metabolic process	6/63	82/18670	3.3171e-07	1.85827e-05	9.88583e-06	AGT/TNF/NOS2/PTGS2/AGTR2/SMAD3	6
SARS-CoV-2 related genes	BP	GO:0050921	positive regulation of chemotaxis	7/63	135/18670	3.49057e-07	1.91554e-05	1.01905e-05	IL6/IL6R/HMGB1/VEGFA/S1PR1/S100A7/SMAD3	7
SARS-CoV-2 related genes	BP	GO:1904407	positive regulation of nitric oxide metabolic process	5/63	44/18670	3.65188e-07	1.96398e-05	1.04482e-05	AGT/TNF/PTGS2/AGTR2/SMAD3	5
SARS-CoV-2 related genes	BP	GO:0030198	extracellular matrix organization	10/63	368/18670	3.95538e-07	2.08549e-05	1.10947e-05	AGT/TNF/IL6/CTSG/FURIN/ITGAL/CMA1/BSG/SMAD3/CPB2	10
SARS-CoV-2 related genes	BP	GO:0043062	extracellular structure organization	10/63	369/18670	4.05496e-07	2.08557e-05	1.10951e-05	AGT/TNF/IL6/CTSG/FURIN/ITGAL/CMA1/BSG/SMAD3/CPB2	10
SARS-CoV-2 related genes	BP	GO:2001057	reactive nitrogen species metabolic process	6/63	85/18670	4.11064e-07	2.08557e-05	1.10951e-05	AGT/TNF/NOS2/PTGS2/AGTR2/SMAD3	6
SARS-CoV-2 related genes	BP	GO:0010888	negative regulation of lipid storage	4/63	19/18670	4.39211e-07	2.12816e-05	1.13216e-05	TNF/IL6/PPARG/PPARA	4
SARS-CoV-2 related genes	BP	GO:2000831	regulation of steroid hormone secretion	4/63	19/18670	4.39211e-07	2.12816e-05	1.13216e-05	REN/AGT/AGTR1/AGTR2	4
SARS-CoV-2 related genes	BP	GO:0072593	reactive oxygen species metabolic process	9/63	284/18670	4.43201e-07	2.12816e-05	1.13216e-05	AGT/TNF/BCL2/AGTR1/NOS2/PTGS2/AGTR2/SMAD3/ACE2	9
SARS-CoV-2 related genes	BP	GO:0002673	regulation of acute inflammatory response	5/63	46/18670	4.58557e-07	2.16326e-05	1.15084e-05	TNF/IL6/PTGS2/PPARG/IL6ST	5
SARS-CoV-2 related genes	BP	GO:0050829	defense response to Gram-negative bacterium	6/63	88/18670	5.05369e-07	2.343e-05	1.24646e-05	IL6/CTSG/IL6R/S100A7/NOS2/TLR9	6
SARS-CoV-2 related genes	BP	GO:0071636	positive regulation of transforming growth factor beta production	4/63	20/18670	5.47626e-07	2.49588e-05	1.32779e-05	ATP6AP2/FURIN/PTGS2/SMAD3	4
SARS-CoV-2 related genes	BP	GO:0071674	mononuclear cell migration	6/63	90/18670	5.77576e-07	2.57582e-05	1.37032e-05	TNF/ANXA1/IL6/IL6R/HMGB1/S100A7	6
SARS-CoV-2 related genes	BP	GO:0045834	positive regulation of lipid metabolic process	7/63	146/18670	5.93905e-07	2.57582e-05	1.37032e-05	AGT/TNF/ANXA1/AGTR1/PTGS2/PPARG/PPARA	7
SARS-CoV-2 related genes	BP	GO:0051384	response to glucocorticoid	7/63	146/18670	5.93905e-07	2.57582e-05	1.37032e-05	TNF/ANXA1/NR3C1/IL6/BCL2/PTGS2/AGTR2	7
SARS-CoV-2 related genes	BP	GO:0070661	leukocyte proliferation	9/63	298/18670	6.62786e-07	2.82894e-05	1.50497e-05	ACE/ANXA1/IL6/IL6R/HMGB1/BCL2/IL6ST/BST2/TLR9	9
SARS-CoV-2 related genes	BP	GO:1903055	positive regulation of extracellular matrix organization	4/63	21/18670	6.74771e-07	2.83509e-05	1.50825e-05	AGT/IL6/SMAD3/CPB2	4
SARS-CoV-2 related genes	BP	GO:0048754	branching morphogenesis of an epithelial tube	7/63	150/18670	7.12906e-07	2.94924e-05	1.56897e-05	AGT/TNF/BCL2/VEGFA/AGTR2/PHB2/CTSZ	7
SARS-CoV-2 related genes	BP	GO:0070663	regulation of leukocyte proliferation	8/63	222/18670	7.77669e-07	3.14069e-05	1.67082e-05	ANXA1/IL6/IL6R/HMGB1/BCL2/IL6ST/BST2/TLR9	8
SARS-CoV-2 related genes	BP	GO:0060326	cell chemotaxis	9/63	304/18670	7.82544e-07	3.14069e-05	1.67082e-05	ANXA1/IL6/IL6R/HMGB1/VEGFA/S1PR1/AGTR1/S100A7/CCR5	9
SARS-CoV-2 related genes	BP	GO:0050729	positive regulation of inflammatory response	7/63	153/18670	8.14768e-07	3.1514e-05	1.67652e-05	AGT/TNF/IL6/AGTR1/PTGS2/IL6ST/TLR9	7
SARS-CoV-2 related genes	BP	GO:0010869	regulation of receptor biosynthetic process	4/63	22/18670	8.22636e-07	3.1514e-05	1.67652e-05	FURIN/PPARG/PPARA/HDAC1	4
SARS-CoV-2 related genes	BP	GO:0035929	steroid hormone secretion	4/63	22/18670	8.22636e-07	3.1514e-05	1.67652e-05	REN/AGT/AGTR1/AGTR2	4
SARS-CoV-2 related genes	BP	GO:0030595	leukocyte chemotaxis	8/63	224/18670	8.32091e-07	3.1514e-05	1.67652e-05	ANXA1/IL6/IL6R/HMGB1/VEGFA/S1PR1/S100A7/CCR5	8
SARS-CoV-2 related genes	BP	GO:0046879	hormone secretion	9/63	308/18670	8.72421e-07	3.25825e-05	1.73336e-05	REN/AGT/TNF/ANXA1/IL6/CFTR/AGTR1/NOS2/AGTR2	9
SARS-CoV-2 related genes	BP	GO:0015908	fatty acid transport	6/63	97/18670	9.00037e-07	3.31534e-05	1.76374e-05	ACE/ANXA1/NOS2/PPARG/AGTR2/PPARA	6
SARS-CoV-2 related genes	BP	GO:0009914	hormone transport	9/63	317/18670	1.10794e-06	4.02601e-05	2.1418e-05	REN/AGT/TNF/ANXA1/IL6/CFTR/AGTR1/NOS2/AGTR2	9
SARS-CoV-2 related genes	BP	GO:0048661	positive regulation of smooth muscle cell proliferation	6/63	101/18670	1.14228e-06	4.09544e-05	2.17874e-05	AGT/TNF/IL6/IL6R/S1PR1/PTGS2	6
SARS-CoV-2 related genes	BP	GO:0031960	response to corticosteroid	7/63	162/18670	1.19653e-06	4.17311e-05	2.22006e-05	TNF/ANXA1/NR3C1/IL6/BCL2/PTGS2/AGTR2	7
SARS-CoV-2 related genes	BP	GO:0001558	regulation of cell growth	10/63	416/18670	1.20628e-06	4.17311e-05	2.22006e-05	AGT/BCL2/VEGFA/AGTR1/PHB/PPARG/AGTR2/SMAD3/PPARA/BST2	10
SARS-CoV-2 related genes	BP	GO:0001823	mesonephros development	6/63	102/18670	1.2105e-06	4.17311e-05	2.22006e-05	REN/AGT/BCL2/VEGFA/AGTR2/SMAD3	6
SARS-CoV-2 related genes	BP	GO:0060688	regulation of morphogenesis of a branching structure	5/63	56/18670	1.24518e-06	4.23833e-05	2.25476e-05	AGT/TNF/VEGFA/AGTR2/PHB2	5
SARS-CoV-2 related genes	BP	GO:1903428	positive regulation of reactive oxygen species biosynthetic process	5/63	57/18670	1.36138e-06	4.57593e-05	2.43436e-05	AGT/TNF/PTGS2/AGTR2/SMAD3	5
SARS-CoV-2 related genes	BP	GO:0003071	renal system process involved in regulation of systemic arterial blood pressure	4/63	25/18670	1.41185e-06	4.687e-05	2.49345e-05	REN/AGT/AGTR1/AGTR2	4
SARS-CoV-2 related genes	BP	GO:0019058	viral life cycle	9/63	328/18670	1.46891e-06	4.81414e-05	2.56108e-05	TMPRSS2/TNF/FURIN/BCL2/ANPEP/CCR5/KPNA2/BST2/ACE2	9
SARS-CoV-2 related genes	BP	GO:0019229	regulation of vasoconstriction	5/63	58/18670	1.48596e-06	4.81414e-05	2.56108e-05	ACE/AGT/AGTR1/PTGS2/ACE2	5
SARS-CoV-2 related genes	BP	GO:0042136	neurotransmitter biosynthetic process	6/63	106/18670	1.51756e-06	4.85801e-05	2.58442e-05	AGT/TNF/NOS2/PTGS2/AGTR2/SMAD3	6
SARS-CoV-2 related genes	BP	GO:0046942	carboxylic acid transport	9/63	331/18670	1.58344e-06	4.96609e-05	2.64192e-05	ACE/AGT/ANXA1/NOS2/PPARG/AGTR2/PPARA/SLC6A19/ACE2	9
SARS-CoV-2 related genes	BP	GO:0048660	regulation of smooth muscle cell proliferation	7/63	169/18670	1.58826e-06	4.96609e-05	2.64192e-05	AGT/TNF/IL6/IL6R/S1PR1/PTGS2/PPARG	7
SARS-CoV-2 related genes	BP	GO:0015849	organic acid transport	9/63	333/18670	1.66401e-06	5.14313e-05	2.73611e-05	ACE/AGT/ANXA1/NOS2/PPARG/AGTR2/PPARA/SLC6A19/ACE2	9
SARS-CoV-2 related genes	BP	GO:0002526	acute inflammatory response	6/63	108/18670	1.69339e-06	5.17448e-05	2.75278e-05	TNF/IL6/IL6R/PTGS2/PPARG/IL6ST	6
SARS-CoV-2 related genes	BP	GO:0048659	smooth muscle cell proliferation	7/63	171/18670	1.71811e-06	5.19101e-05	2.76158e-05	AGT/TNF/IL6/IL6R/S1PR1/PTGS2/PPARG	7
SARS-CoV-2 related genes	BP	GO:0045926	negative regulation of growth	8/63	249/18670	1.83986e-06	5.49708e-05	2.9244e-05	AGT/BCL2/PHB/PPARG/AGTR2/SMAD3/PPARA/BST2	8
SARS-CoV-2 related genes	BP	GO:1905953	negative regulation of lipid localization	5/63	61/18670	1.91435e-06	5.65681e-05	3.00937e-05	TNF/IL6/PPARG/AGTR2/PPARA	5
SARS-CoV-2 related genes	BP	GO:1990776	response to angiotensin	4/63	28/18670	2.26792e-06	6.62875e-05	3.52644e-05	AGT/AGTR1/PTGS2/AGTR2	4
SARS-CoV-2 related genes	BP	GO:0048771	tissue remodeling	7/63	179/18670	2.32999e-06	6.73694e-05	3.584e-05	ACE/AGT/ANXA1/IL6/HMGB1/S1PR1/AGTR2	7
SARS-CoV-2 related genes	BP	GO:0061138	morphogenesis of a branching epithelium	7/63	182/18670	2.60205e-06	7.29229e-05	3.87944e-05	AGT/TNF/BCL2/VEGFA/AGTR2/PHB2/CTSZ	7
SARS-CoV-2 related genes	BP	GO:0051091	positive regulation of DNA-binding transcription factor activity	8/63	261/18670	2.61149e-06	7.29229e-05	3.87944e-05	AGT/TNF/IL6/VEGFA/PPARG/SMAD3/PHB2/TLR9	8
SARS-CoV-2 related genes	BP	GO:0007263	nitric oxide mediated signal transduction	4/63	29/18670	2.62415e-06	7.29229e-05	3.87944e-05	AGT/VEGFA/NOS2/AGTR2	4
SARS-CoV-2 related genes	BP	GO:0002548	monocyte chemotaxis	5/63	65/18670	2.63054e-06	7.29229e-05	3.87944e-05	ANXA1/IL6/IL6R/HMGB1/S100A7	5
SARS-CoV-2 related genes	BP	GO:0046883	regulation of hormone secretion	8/63	262/18670	2.68666e-06	7.37188e-05	3.92178e-05	REN/AGT/TNF/ANXA1/CFTR/AGTR1/NOS2/AGTR2	8
SARS-CoV-2 related genes	BP	GO:0045428	regulation of nitric oxide biosynthetic process	5/63	66/18670	2.8388e-06	7.71064e-05	4.102e-05	AGT/TNF/PTGS2/AGTR2/SMAD3	5
SARS-CoV-2 related genes	BP	GO:0045216	cell-cell junction organization	7/63	185/18670	2.90017e-06	7.79856e-05	4.14877e-05	ACE/AGT/TNF/VEGFA/SMAD3/MPP5/ACE2	7
SARS-CoV-2 related genes	BP	GO:0051480	regulation of cytosolic calcium ion concentration	9/63	357/18670	2.94454e-06	7.83947e-05	4.17054e-05	S1PR4/AGT/HMGB1/BCL2/S1PR1/AGTR1/CCR5/SMAD3/S1PR3	9
SARS-CoV-2 related genes	BP	GO:0010743	regulation of macrophage derived foam cell differentiation	4/63	30/18670	3.02022e-06	7.96213e-05	4.23579e-05	AGT/AGTR1/PPARG/PPARA	4
SARS-CoV-2 related genes	BP	GO:0002697	regulation of immune effector process	10/63	462/18670	3.08651e-06	8.05788e-05	4.28672e-05	TNF/ANXA1/IL6/HMGB1/NOS2/PHB/BST2/DDX1/CPB2/TLR9	10
SARS-CoV-2 related genes	BP	GO:1903409	reactive oxygen species biosynthetic process	6/63	122/18670	3.44831e-06	8.85809e-05	4.71243e-05	AGT/TNF/NOS2/PTGS2/AGTR2/SMAD3	6
SARS-CoV-2 related genes	BP	GO:0002675	positive regulation of acute inflammatory response	4/63	31/18670	3.45891e-06	8.85809e-05	4.71243e-05	TNF/IL6/PTGS2/IL6ST	4
SARS-CoV-2 related genes	BP	GO:0043112	receptor metabolic process	7/63	192/18670	3.70828e-06	9.31815e-05	4.95718e-05	TNF/FURIN/VEGFA/PPARG/PPARA/HDAC1/ACE2	7
SARS-CoV-2 related genes	BP	GO:0050731	positive regulation of peptidyl-tyrosine phosphorylation	7/63	192/18670	3.70828e-06	9.31815e-05	4.95718e-05	ACE/AGT/TNF/IL6/IL6R/VEGFA/IL6ST	7
SARS-CoV-2 related genes	BP	GO:0032943	mononuclear cell proliferation	8/63	274/18670	3.74251e-06	9.31815e-05	4.95718e-05	ACE/ANXA1/IL6/IL6R/HMGB1/BCL2/IL6ST/TLR9	8
SARS-CoV-2 related genes	BP	GO:0030522	intracellular receptor signaling pathway	8/63	278/18670	4.1648e-06	0.000102744	5.46592e-05	NR1I2/NR3C1/PHB/PPARG/NR0B1/PPARA/HDAC1/PHB2	8
SARS-CoV-2 related genes	BP	GO:0001763	morphogenesis of a branching structure	7/63	196/18670	4.24892e-06	0.000102931	5.47585e-05	AGT/TNF/BCL2/VEGFA/AGTR2/PHB2/CTSZ	7
SARS-CoV-2 related genes	BP	GO:0002685	regulation of leukocyte migration	7/63	196/18670	4.24892e-06	0.000102931	5.47585e-05	TNF/ANXA1/IL6/IL6R/HMGB1/VEGFA/S100A7	7
SARS-CoV-2 related genes	BP	GO:0042756	drinking behavior	3/63	10/18670	4.32061e-06	0.000103733	5.51853e-05	REN/AGT/ACE2	3
SARS-CoV-2 related genes	BP	GO:0033028	myeloid cell apoptotic process	4/63	33/18670	4.4756e-06	0.000106503	5.6659e-05	ANXA1/IL6/BCL2/CCR5	4
SARS-CoV-2 related genes	BP	GO:0002687	positive regulation of leukocyte migration	6/63	128/18670	4.55474e-06	0.000107436	5.71551e-05	TNF/IL6/IL6R/HMGB1/VEGFA/S100A7	6
SARS-CoV-2 related genes	BP	GO:0016049	cell growth	10/63	484/18670	4.66078e-06	0.000108981	5.79772e-05	AGT/BCL2/VEGFA/AGTR1/PHB/PPARG/AGTR2/SMAD3/PPARA/BST2	10
SARS-CoV-2 related genes	BP	GO:0043312	neutrophil degranulation	10/63	485/18670	4.74647e-06	0.000110028	5.85341e-05	ATP6AP2/CTSD/CTSG/MME/HMGB1/ANPEP/ITGAL/S100A7/BST2/CTSZ	10
SARS-CoV-2 related genes	BP	GO:0002283	neutrophil activation involved in immune response	10/63	488/18670	5.0118e-06	0.000114216	6.07619e-05	ATP6AP2/CTSD/CTSG/MME/HMGB1/ANPEP/ITGAL/S100A7/BST2/CTSZ	10
SARS-CoV-2 related genes	BP	GO:0014015	positive regulation of gliogenesis	5/63	74/18670	5.01208e-06	0.000114216	6.07619e-05	TNF/IL6/PPARG/IL6ST/HDAC1	5
SARS-CoV-2 related genes	BP	GO:0030278	regulation of ossification	7/63	203/18670	5.35305e-06	0.000120961	6.43502e-05	TNF/IL6/IL6R/BCL2/S1PR1/IL6ST/SMAD3	7
SARS-CoV-2 related genes	BP	GO:0015711	organic anion transport	10/63	495/18670	5.68154e-06	0.000126043	6.7054e-05	ACE/AGT/ANXA1/CFTR/NOS2/PPARG/AGTR2/PPARA/SLC6A19/ACE2	10
SARS-CoV-2 related genes	BP	GO:0033144	negative regulation of intracellular steroid hormone receptor signaling pathway	4/63	35/18670	5.69797e-06	0.000126043	6.7054e-05	PHB/NR0B1/HDAC1/PHB2	4
SARS-CoV-2 related genes	BP	GO:0042310	vasoconstriction	5/63	76/18670	5.71859e-06	0.000126043	6.7054e-05	ACE/AGT/AGTR1/PTGS2/ACE2	5
SARS-CoV-2 related genes	BP	GO:0001976	nervous system process involved in regulation of systemic arterial blood pressure	3/63	11/18670	5.92653e-06	0.00012852	6.83715e-05	AGT/AGTR2/ACE2	3
SARS-CoV-2 related genes	BP	GO:0016264	gap junction assembly	3/63	11/18670	5.92653e-06	0.00012852	6.83715e-05	ACE/AGT/ACE2	3
SARS-CoV-2 related genes	BP	GO:0042119	neutrophil activation	10/63	498/18670	5.99155e-06	0.00012889	6.85686e-05	ATP6AP2/CTSD/CTSG/MME/HMGB1/ANPEP/ITGAL/S100A7/BST2/CTSZ	10
SARS-CoV-2 related genes	BP	GO:0050670	regulation of lymphocyte proliferation	7/63	208/18670	6.28005e-06	0.000133283	7.09057e-05	ANXA1/IL6/IL6R/HMGB1/BCL2/IL6ST/TLR9	7
SARS-CoV-2 related genes	BP	GO:0010742	macrophage derived foam cell differentiation	4/63	36/18670	6.39404e-06	0.000133283	7.09057e-05	AGT/AGTR1/PPARG/PPARA	4
SARS-CoV-2 related genes	BP	GO:0071634	regulation of transforming growth factor beta production	4/63	36/18670	6.39404e-06	0.000133283	7.09057e-05	ATP6AP2/FURIN/PTGS2/SMAD3	4
SARS-CoV-2 related genes	BP	GO:0090077	foam cell differentiation	4/63	36/18670	6.39404e-06	0.000133283	7.09057e-05	AGT/AGTR1/PPARG/PPARA	4
SARS-CoV-2 related genes	BP	GO:0032944	regulation of mononuclear cell proliferation	7/63	209/18670	6.4806e-06	0.000134049	7.13129e-05	ANXA1/IL6/IL6R/HMGB1/BCL2/IL6ST/TLR9	7
SARS-CoV-2 related genes	BP	GO:0001503	ossification	9/63	398/18670	7.1082e-06	0.000145674	7.74975e-05	TNF/IL6/IL6R/BCL2/S1PR1/PHB/PTGS2/IL6ST/SMAD3	9
SARS-CoV-2 related genes	BP	GO:0045923	positive regulation of fatty acid metabolic process	4/63	37/18670	7.15098e-06	0.000145674	7.74975e-05	ANXA1/PTGS2/PPARG/PPARA	4
SARS-CoV-2 related genes	BP	GO:0043281	regulation of cysteine-type endopeptidase activity involved in apoptotic process	7/63	215/18670	7.79918e-06	0.000157102	8.35771e-05	TNF/CTSD/HMGB1/VEGFA/PTGS2/PPARG/SMAD3	7
SARS-CoV-2 related genes	BP	GO:0022617	extracellular matrix disassembly	5/63	81/18670	7.82882e-06	0.000157102	8.35771e-05	IL6/CTSG/FURIN/CMA1/BSG	5
SARS-CoV-2 related genes	BP	GO:0062013	positive regulation of small molecule metabolic process	6/63	141/18670	7.95361e-06	0.000157625	8.38552e-05	TNF/ANXA1/NOS2/PTGS2/PPARG/PPARA	6
SARS-CoV-2 related genes	BP	GO:0071604	transforming growth factor beta production	4/63	38/18670	7.9721e-06	0.000157625	8.38552e-05	ATP6AP2/FURIN/PTGS2/SMAD3	4
SARS-CoV-2 related genes	BP	GO:0072006	nephron development	6/63	142/18670	8.28279e-06	0.000161445	8.58873e-05	AGT/IL6R/BCL2/VEGFA/AGTR2/ENPEP	6
SARS-CoV-2 related genes	BP	GO:0050920	regulation of chemotaxis	7/63	217/18670	8.28537e-06	0.000161445	8.58873e-05	IL6/IL6R/HMGB1/VEGFA/S1PR1/S100A7/SMAD3	7
SARS-CoV-2 related genes	BP	GO:0006606	protein import into nucleus	6/63	143/18670	8.62294e-06	0.000164447	8.74847e-05	AGT/PTGS2/AGTR2/KPNA2/SMAD3/PHB2	6
SARS-CoV-2 related genes	BP	GO:0035296	regulation of tube diameter	6/63	143/18670	8.62294e-06	0.000164447	8.74847e-05	ACE/AGT/AGTR1/PTGS2/AGTR2/ACE2	6
SARS-CoV-2 related genes	BP	GO:0097746	regulation of blood vessel diameter	6/63	143/18670	8.62294e-06	0.000164447	8.74847e-05	ACE/AGT/AGTR1/PTGS2/AGTR2/ACE2	6
SARS-CoV-2 related genes	BP	GO:0002699	positive regulation of immune effector process	7/63	219/18670	8.79649e-06	0.000165932	8.82747e-05	TNF/ANXA1/IL6/NOS2/PHB/DDX1/TLR9	7
SARS-CoV-2 related genes	BP	GO:0009895	negative regulation of catabolic process	8/63	308/18670	8.82423e-06	0.000165932	8.82747e-05	SGTA/TNF/FURIN/BCL2/NOS2/PHB/SMAD3/PPARA	8
SARS-CoV-2 related genes	BP	GO:0035150	regulation of tube size	6/63	144/18670	8.97433e-06	0.000167583	8.91529e-05	ACE/AGT/AGTR1/PTGS2/AGTR2/ACE2	6
SARS-CoV-2 related genes	BP	GO:0097756	negative regulation of blood vessel diameter	5/63	84/18670	9.36019e-06	0.000173583	9.23448e-05	ACE/AGT/AGTR1/PTGS2/ACE2	5
SARS-CoV-2 related genes	BP	GO:0090184	positive regulation of kidney development	4/63	40/18670	9.82048e-06	0.000180872	9.62223e-05	AGT/IL6R/VEGFA/AGTR2	4
SARS-CoV-2 related genes	BP	GO:1901550	regulation of endothelial cell development	3/63	13/18670	1.02232e-05	0.000185745	9.88149e-05	TNF/VEGFA/S1PR3	3
SARS-CoV-2 related genes	BP	GO:1903140	regulation of establishment of endothelial barrier	3/63	13/18670	1.02232e-05	0.000185745	9.88149e-05	TNF/VEGFA/S1PR3	3
SARS-CoV-2 related genes	BP	GO:1903053	regulation of extracellular matrix organization	4/63	41/18670	1.08547e-05	0.000195577	0.000104045	AGT/IL6/SMAD3/CPB2	4
SARS-CoV-2 related genes	BP	GO:0014074	response to purine-containing compound	6/63	149/18670	1.09098e-05	0.000195577	0.000104045	REN/THBD/CFTR/PTGS2/BSG/PPARG	6
SARS-CoV-2 related genes	BP	GO:0002690	positive regulation of leukocyte chemotaxis	5/63	87/18670	1.11164e-05	0.000197959	0.000105313	IL6/IL6R/HMGB1/VEGFA/S100A7	5
SARS-CoV-2 related genes	BP	GO:1901342	regulation of vasculature development	9/63	422/18670	1.13631e-05	0.000200124	0.000106465	AGT/ANXA1/IL6/IL6R/VEGFA/CMA1/AGTR1/PTGS2/PPARG	9
SARS-CoV-2 related genes	BP	GO:0007204	positive regulation of cytosolic calcium ion concentration	8/63	319/18670	1.13868e-05	0.000200124	0.000106465	S1PR4/AGT/HMGB1/BCL2/S1PR1/AGTR1/CCR5/S1PR3	8
SARS-CoV-2 related genes	BP	GO:0010594	regulation of endothelial cell migration	7/63	229/18670	1.17619e-05	0.000205376	0.000109258	AGT/ANXA1/HMGB1/VEGFA/PTGS2/PPARG/AGTR2	7
SARS-CoV-2 related genes	BP	GO:0060562	epithelial tube morphogenesis	8/63	322/18670	1.21858e-05	0.000211403	0.000112465	AGT/TNF/BCL2/VEGFA/AGTR2/SMAD3/PHB2/CTSZ	8
SARS-CoV-2 related genes	BP	GO:0046427	positive regulation of receptor signaling pathway via JAK-STAT	5/63	89/18670	1.24231e-05	0.00021414	0.000113921	AGT/TNF/IL6/IL6R/IL6ST	5
SARS-CoV-2 related genes	BP	GO:0042133	neurotransmitter metabolic process	6/63	153/18670	1.26904e-05	0.000217353	0.00011563	AGT/TNF/NOS2/PTGS2/AGTR2/SMAD3	6
SARS-CoV-2 related genes	BP	GO:0048608	reproductive structure development	9/63	431/18670	1.34427e-05	0.000228782	0.00012171	REN/ANXA1/MME/BCL2/VEGFA/PTGS2/BSG/PPARG/NR0B1	9
SARS-CoV-2 related genes	BP	GO:0051090	regulation of DNA-binding transcription factor activity	9/63	432/18670	1.36927e-05	0.00023157	0.000123194	AGT/TNF/IL6/VEGFA/PPARG/NR0B1/SMAD3/PHB2/TLR9	9
SARS-CoV-2 related genes	BP	GO:0035690	cellular response to drug	9/63	433/18670	1.39466e-05	0.000234391	0.000124694	REN/TNF/ANXA1/NR3C1/IL6/CFTR/NOS2/PTGS2/AGTR2	9
SARS-CoV-2 related genes	BP	GO:0043535	regulation of blood vessel endothelial cell migration	6/63	156/18670	1.41743e-05	0.000235779	0.000125432	ANXA1/HMGB1/VEGFA/PTGS2/PPARG/AGTR2	6
SARS-CoV-2 related genes	BP	GO:0061458	reproductive system development	9/63	434/18670	1.42046e-05	0.000235779	0.000125432	REN/ANXA1/MME/BCL2/VEGFA/PTGS2/BSG/PPARG/NR0B1	9
SARS-CoV-2 related genes	BP	GO:0044060	regulation of endocrine process	4/63	44/18670	1.44407e-05	0.000238228	0.000126735	REN/AGT/AGTR1/AGTR2	4
SARS-CoV-2 related genes	BP	GO:1904894	positive regulation of receptor signaling pathway via STAT	5/63	92/18670	1.46048e-05	0.000239466	0.000127394	AGT/TNF/IL6/IL6R/IL6ST	5
SARS-CoV-2 related genes	BP	GO:0033002	muscle cell proliferation	7/63	239/18670	1.55127e-05	0.000251288	0.000133683	AGT/TNF/IL6/IL6R/S1PR1/PTGS2/PPARG	7
SARS-CoV-2 related genes	BP	GO:2000116	regulation of cysteine-type endopeptidase activity	7/63	239/18670	1.55127e-05	0.000251288	0.000133683	TNF/CTSD/HMGB1/VEGFA/PTGS2/PPARG/SMAD3	7
SARS-CoV-2 related genes	BP	GO:0007259	receptor signaling pathway via JAK-STAT	6/63	159/18670	1.57956e-05	0.000253048	0.000134619	AGT/TNF/IL6/IL6R/IFNAR1/IL6ST	6
SARS-CoV-2 related genes	BP	GO:0032309	icosanoid secretion	4/63	45/18670	1.58096e-05	0.000253048	0.000134619	ACE/ANXA1/NOS2/AGTR2	4
SARS-CoV-2 related genes	BP	GO:0050663	cytokine secretion	7/63	240/18670	1.59368e-05	0.000253574	0.0001349	AGT/TNF/ANXA1/HMGB1/NOS2/AGTR2/TLR9	7
SARS-CoV-2 related genes	BP	GO:0030730	sequestering of triglyceride	3/63	15/18670	1.6186e-05	0.000256025	0.000136203	TNF/PPARG/PPARA	3
SARS-CoV-2 related genes	BP	GO:0002819	regulation of adaptive immune response	6/63	160/18670	1.63681e-05	0.00025739	0.00013693	TNF/ANXA1/IL6/IL6R/HMGB1/IL6ST	6
SARS-CoV-2 related genes	BP	GO:0007159	leukocyte cell-cell adhesion	8/63	337/18670	1.69276e-05	0.000263573	0.000140218	TNF/ANXA1/IL6/IL6R/HMGB1/ITGAL/IL6ST/PPARA	8
SARS-CoV-2 related genes	BP	GO:0032635	interleukin-6 production	6/63	161/18670	1.69573e-05	0.000263573	0.000140218	TNF/IL6/IL6R/HMGB1/NOS2/TLR9	6
SARS-CoV-2 related genes	BP	GO:0042102	positive regulation of T cell proliferation	5/63	95/18670	1.70745e-05	0.000263869	0.000140376	ANXA1/IL6/IL6R/HMGB1/IL6ST	5
SARS-CoV-2 related genes	BP	GO:0010883	regulation of lipid storage	4/63	46/18670	1.72716e-05	0.000263883	0.000140383	TNF/IL6/PPARG/PPARA	4
SARS-CoV-2 related genes	BP	GO:0071354	cellular response to interleukin-6	4/63	46/18670	1.72716e-05	0.000263883	0.000140383	IL6/IL6R/PHB/IL6ST	4
SARS-CoV-2 related genes	BP	GO:0032755	positive regulation of interleukin-6 production	5/63	96/18670	1.79661e-05	0.000272943	0.000145203	TNF/IL6/IL6R/HMGB1/TLR9	5
SARS-CoV-2 related genes	BP	GO:0015718	monocarboxylic acid transport	6/63	163/18670	1.8187e-05	0.000273211	0.000145346	ACE/ANXA1/NOS2/PPARG/AGTR2/PPARA	6
SARS-CoV-2 related genes	BP	GO:0051170	import into nucleus	6/63	163/18670	1.8187e-05	0.000273211	0.000145346	AGT/PTGS2/AGTR2/KPNA2/SMAD3/PHB2	6
SARS-CoV-2 related genes	BP	GO:0006953	acute-phase response	4/63	47/18670	1.88306e-05	0.000276114	0.00014689	TNF/IL6/IL6R/PTGS2	4
SARS-CoV-2 related genes	BP	GO:0050435	amyloid-beta metabolic process	4/63	47/18670	1.88306e-05	0.000276114	0.00014689	ACE/REN/TNF/MME	4
SARS-CoV-2 related genes	BP	GO:0060986	endocrine hormone secretion	4/63	47/18670	1.88306e-05	0.000276114	0.00014689	REN/AGT/AGTR1/AGTR2	4
SARS-CoV-2 related genes	BP	GO:0061614	pri-miRNA transcription by RNA polymerase II	4/63	47/18670	1.88306e-05	0.000276114	0.00014689	NR3C1/PPARG/SMAD3/PPARA	4
SARS-CoV-2 related genes	BP	GO:0001657	ureteric bud development	5/63	97/18670	1.88936e-05	0.000276114	0.00014689	AGT/BCL2/VEGFA/AGTR2/SMAD3	5
SARS-CoV-2 related genes	BP	GO:0060191	regulation of lipase activity	5/63	98/18670	1.9858e-05	0.000284252	0.00015122	S1PR4/AGT/ANXA1/FURIN/AGTR1	5
SARS-CoV-2 related genes	BP	GO:0072163	mesonephric epithelium development	5/63	98/18670	1.9858e-05	0.000284252	0.00015122	AGT/BCL2/VEGFA/AGTR2/SMAD3	5
SARS-CoV-2 related genes	BP	GO:0072164	mesonephric tubule development	5/63	98/18670	1.9858e-05	0.000284252	0.00015122	AGT/BCL2/VEGFA/AGTR2/SMAD3	5
SARS-CoV-2 related genes	BP	GO:0001780	neutrophil homeostasis	3/63	16/18670	1.98733e-05	0.000284252	0.00015122	ANXA1/IL6/HMGB1	3
SARS-CoV-2 related genes	BP	GO:0006874	cellular calcium ion homeostasis	9/63	458/18670	2.17427e-05	0.000309344	0.000164569	S1PR4/AGT/HMGB1/BCL2/S1PR1/AGTR1/CCR5/SMAD3/S1PR3	9
SARS-CoV-2 related genes	BP	GO:0071715	icosanoid transport	4/63	49/18670	2.22559e-05	0.000311843	0.000165898	ACE/ANXA1/NOS2/AGTR2	4
SARS-CoV-2 related genes	BP	GO:1901571	fatty acid derivative transport	4/63	49/18670	2.22559e-05	0.000311843	0.000165898	ACE/ANXA1/NOS2/AGTR2	4
SARS-CoV-2 related genes	BP	GO:0097696	receptor signaling pathway via STAT	6/63	169/18670	2.23146e-05	0.000311843	0.000165898	AGT/TNF/IL6/IL6R/IFNAR1/IL6ST	6
SARS-CoV-2 related genes	BP	GO:2000027	regulation of animal organ morphogenesis	7/63	253/18670	2.23822e-05	0.000311843	0.000165898	AGT/TNF/BCL2/VEGFA/AGTR2/CPB2/PHB2	7
SARS-CoV-2 related genes	BP	GO:1903426	regulation of reactive oxygen species biosynthetic process	5/63	101/18670	2.29827e-05	0.000318559	0.000169471	AGT/TNF/PTGS2/AGTR2/SMAD3	5
SARS-CoV-2 related genes	BP	GO:0070741	response to interleukin-6	4/63	50/18670	2.41301e-05	0.000331188	0.00017619	IL6/IL6R/PHB/IL6ST	4
SARS-CoV-2 related genes	BP	GO:0050730	regulation of peptidyl-tyrosine phosphorylation	7/63	256/18670	2.41402e-05	0.000331188	0.00017619	ACE/AGT/TNF/IL6/IL6R/VEGFA/IL6ST	7
SARS-CoV-2 related genes	BP	GO:0045861	negative regulation of proteolysis	8/63	358/18670	2.61064e-05	0.000356345	0.000189573	SGTA/AGT/FURIN/VEGFA/PTGS2/BST2/CPB2/CTSZ	8
SARS-CoV-2 related genes	BP	GO:0055074	calcium ion homeostasis	9/63	471/18670	2.70904e-05	0.000367909	0.000195725	S1PR4/AGT/HMGB1/BCL2/S1PR1/AGTR1/CCR5/SMAD3/S1PR3	9
SARS-CoV-2 related genes	BP	GO:0002821	positive regulation of adaptive immune response	5/63	105/18670	2.77292e-05	0.000372819	0.000198337	TNF/ANXA1/IL6/IL6R/IL6ST	5
SARS-CoV-2 related genes	BP	GO:0033138	positive regulation of peptidyl-serine phosphorylation	5/63	105/18670	2.77292e-05	0.000372819	0.000198337	TNF/IL6/BCL2/VEGFA/PTGS2	5
SARS-CoV-2 related genes	BP	GO:0050769	positive regulation of neurogenesis	9/63	474/18670	2.84719e-05	0.0003809	0.000202636	AGT/TNF/IL6/MME/BCL2/VEGFA/PPARG/IL6ST/HDAC1	9
SARS-CoV-2 related genes	BP	GO:0090190	positive regulation of branching involved in ureteric bud morphogenesis	3/63	18/18670	2.8819e-05	0.000383635	0.000204091	AGT/VEGFA/AGTR2	3
SARS-CoV-2 related genes	BP	GO:0003300	cardiac muscle hypertrophy	5/63	106/18670	2.90268e-05	0.000384498	0.00020455	AGT/IL6ST/AGTR2/SMAD3/PPARA	5
SARS-CoV-2 related genes	BP	GO:0051341	regulation of oxidoreductase activity	5/63	107/18670	3.03711e-05	0.000400332	0.000212973	AGT/TNF/AGTR1/AGTR2/PHB2	5
SARS-CoV-2 related genes	BP	GO:0043534	blood vessel endothelial cell migration	6/63	180/18670	3.18281e-05	0.000415465	0.000221024	ANXA1/HMGB1/VEGFA/PTGS2/PPARG/AGTR2	6
SARS-CoV-2 related genes	BP	GO:0071466	cellular response to xenobiotic stimulus	6/63	180/18670	3.18281e-05	0.000415465	0.000221024	NR1I2/NR3C1/GSTA2/GSTM1/PTGS1/AGTR2	6
SARS-CoV-2 related genes	BP	GO:0051353	positive regulation of oxidoreductase activity	4/63	54/18670	3.28029e-05	0.000426121	0.000226693	AGT/TNF/AGTR1/AGTR2	4
SARS-CoV-2 related genes	BP	GO:0014897	striated muscle hypertrophy	5/63	109/18670	3.32043e-05	0.000429262	0.000228364	AGT/IL6ST/AGTR2/SMAD3/PPARA	5
SARS-CoV-2 related genes	BP	GO:0046651	lymphocyte proliferation	7/63	272/18670	3.55545e-05	0.000457445	0.000243357	ANXA1/IL6/IL6R/HMGB1/BCL2/IL6ST/TLR9	7
SARS-CoV-2 related genes	BP	GO:0014896	muscle hypertrophy	5/63	111/18670	3.62385e-05	0.000464025	0.000246858	AGT/IL6ST/AGTR2/SMAD3/PPARA	5
SARS-CoV-2 related genes	BP	GO:0043542	endothelial cell migration	7/63	274/18670	3.72503e-05	0.000474721	0.000252548	AGT/ANXA1/HMGB1/VEGFA/PTGS2/PPARG/AGTR2	7
SARS-CoV-2 related genes	BP	GO:0090183	regulation of kidney development	4/63	56/18670	3.79051e-05	0.000480787	0.000255775	AGT/IL6R/VEGFA/AGTR2	4
SARS-CoV-2 related genes	BP	GO:0050678	regulation of epithelial cell proliferation	8/63	378/18670	3.842e-05	0.00048503	0.000258032	TNF/HMGB1/VEGFA/AGTR1/PPARG/SMAD3/CPB2/PHB2	8
SARS-CoV-2 related genes	BP	GO:0072503	cellular divalent inorganic cation homeostasis	9/63	493/18670	3.86909e-05	0.000486167	0.000258637	S1PR4/AGT/HMGB1/BCL2/S1PR1/AGTR1/CCR5/SMAD3/S1PR3	9
SARS-CoV-2 related genes	BP	GO:0006367	transcription initiation from RNA polymerase II promoter	6/63	188/18670	4.06074e-05	0.000507876	0.000270186	NR1I2/NR3C1/HMGB1/PPARG/NR0B1/PPARA	6
SARS-CoV-2 related genes	BP	GO:0002688	regulation of leukocyte chemotaxis	5/63	114/18670	4.1188e-05	0.000512752	0.00027278	IL6/IL6R/HMGB1/VEGFA/S100A7	5
SARS-CoV-2 related genes	BP	GO:0045765	regulation of angiogenesis	8/63	383/18670	4.21616e-05	0.000522454	0.000277942	AGT/ANXA1/IL6/VEGFA/CMA1/AGTR1/PTGS2/PPARG	8
SARS-CoV-2 related genes	BP	GO:0031349	positive regulation of defense response	8/63	384/18670	4.29454e-05	0.000527351	0.000280547	AGT/TNF/IL6/HMGB1/AGTR1/PTGS2/IL6ST/TLR9	8
SARS-CoV-2 related genes	BP	GO:0032612	interleukin-1 production	5/63	115/18670	4.2949e-05	0.000527351	0.000280547	ANXA1/HMGB1/CMA1/SMAD3/S1PR3	5
SARS-CoV-2 related genes	BP	GO:0032722	positive regulation of chemokine production	4/63	58/18670	4.35651e-05	0.000532485	0.000283278	TNF/IL6/IL6R/TLR9	4
SARS-CoV-2 related genes	BP	GO:0017038	protein import	6/63	192/18670	4.56728e-05	0.000553217	0.000294307	AGT/PTGS2/AGTR2/KPNA2/SMAD3/PHB2	6
SARS-CoV-2 related genes	BP	GO:1901888	regulation of cell junction assembly	6/63	192/18670	4.56728e-05	0.000553217	0.000294307	ACE/AGT/TNF/VEGFA/SMAD3/ACE2	6
SARS-CoV-2 related genes	BP	GO:0001658	branching involved in ureteric bud morphogenesis	4/63	59/18670	4.66157e-05	0.000557327	0.000296494	AGT/BCL2/VEGFA/AGTR2	4
SARS-CoV-2 related genes	BP	GO:0035813	regulation of renal sodium excretion	3/63	21/18670	4.66339e-05	0.000557327	0.000296494	AGT/AGTR1/AGTR2	3
SARS-CoV-2 related genes	BP	GO:0061213	positive regulation of mesonephros development	3/63	21/18670	4.66339e-05	0.000557327	0.000296494	AGT/VEGFA/AGTR2	3
SARS-CoV-2 related genes	BP	GO:0070482	response to oxygen levels	8/63	394/18670	5.14764e-05	0.000612478	0.000325833	BCL2/VEGFA/NOS2/PTGS2/PPARG/SMAD3/PPARA/PHB2	8
SARS-CoV-2 related genes	BP	GO:0003014	renal system process	5/63	120/18670	5.26471e-05	0.000623648	0.000331776	REN/AGT/BCL2/AGTR1/AGTR2	5
SARS-CoV-2 related genes	BP	GO:0042063	gliogenesis	7/63	290/18670	5.3364e-05	0.000629368	0.000334818	TNF/ANXA1/IL6/PPARG/IL6ST/HDAC1/MPP5	7
SARS-CoV-2 related genes	BP	GO:0006925	inflammatory cell apoptotic process	3/63	22/18670	5.38673e-05	0.000629779	0.000335037	ANXA1/IL6/CCR5	3
SARS-CoV-2 related genes	BP	GO:0090189	regulation of branching involved in ureteric bud morphogenesis	3/63	22/18670	5.38673e-05	0.000629779	0.000335037	AGT/VEGFA/AGTR2	3
SARS-CoV-2 related genes	BP	GO:0010632	regulation of epithelial cell migration	7/63	291/18670	5.45357e-05	0.000634833	0.000337726	AGT/ANXA1/HMGB1/VEGFA/PTGS2/PPARG/AGTR2	7
SARS-CoV-2 related genes	BP	GO:0009410	response to xenobiotic stimulus	7/63	292/18670	5.57284e-05	0.00064592	0.000343624	NR1I2/NR3C1/GSTA2/GSTM1/PTGS1/PPARG/AGTR2	7
SARS-CoV-2 related genes	BP	GO:0032835	glomerulus development	4/63	62/18670	5.67058e-05	0.000654429	0.000348151	IL6R/BCL2/AGTR2/ENPEP	4
SARS-CoV-2 related genes	BP	GO:0022407	regulation of cell-cell adhesion	8/63	402/18670	5.92808e-05	0.000681222	0.000362405	TNF/ANXA1/IL6/IL6R/HMGB1/VEGFA/IL6ST/PPARA	8
SARS-CoV-2 related genes	BP	GO:0045785	positive regulation of cell adhesion	8/63	403/18670	6.03222e-05	0.000688874	0.000366475	TNF/ANXA1/IL6/IL6R/HMGB1/VEGFA/IL6ST/SMAD3	8
SARS-CoV-2 related genes	BP	GO:0051701	interaction with host	6/63	202/18670	6.05775e-05	0.000688874	0.000366475	TMPRSS2/ANPEP/CCR5/KPNA2/SMAD3/ACE2	6
SARS-CoV-2 related genes	BP	GO:0001818	negative regulation of cytokine production	7/63	296/18670	6.07151e-05	0.000688874	0.000366475	TNF/ANXA1/IL6/HMGB1/FURIN/BST2/TLR9	7
SARS-CoV-2 related genes	BP	GO:0014013	regulation of gliogenesis	5/63	124/18670	6.15582e-05	0.000695296	0.000369892	TNF/IL6/PPARG/IL6ST/HDAC1	5
SARS-CoV-2 related genes	BP	GO:0035812	renal sodium excretion	3/63	23/18670	6.17984e-05	0.000695296	0.000369892	AGT/AGTR1/AGTR2	3
SARS-CoV-2 related genes	BP	GO:0032368	regulation of lipid transport	5/63	125/18670	6.39577e-05	0.000716593	0.000381222	REN/AGT/AGTR1/PPARG/AGTR2	5
SARS-CoV-2 related genes	BP	GO:1903672	positive regulation of sprouting angiogenesis	4/63	64/18670	6.42619e-05	0.000717014	0.000381446	ANXA1/VEGFA/AGTR1/PTGS2	4
SARS-CoV-2 related genes	BP	GO:0002703	regulation of leukocyte mediated immunity	6/63	205/18670	6.57354e-05	0.000727418	0.000386981	TNF/IL6/HMGB1/NOS2/BST2/DDX1	6
SARS-CoV-2 related genes	BP	GO:0071222	cellular response to lipopolysaccharide	6/63	205/18670	6.57354e-05	0.000727418	0.000386981	TNF/IL6/CTSG/HMGB1/NOS2/CCR5	6
SARS-CoV-2 related genes	BP	GO:0045667	regulation of osteoblast differentiation	5/63	126/18670	6.64288e-05	0.000732078	0.00038946	TNF/IL6/IL6R/IL6ST/SMAD3	5
SARS-CoV-2 related genes	BP	GO:0034329	cell junction assembly	8/63	409/18670	6.68968e-05	0.000734226	0.000390602	ACE/AGT/TNF/BCL2/VEGFA/SMAD3/MPP5/ACE2	8
SARS-CoV-2 related genes	BP	GO:0060675	ureteric bud morphogenesis	4/63	65/18670	6.83033e-05	0.000746617	0.000397194	AGT/BCL2/VEGFA/AGTR2	4
SARS-CoV-2 related genes	BP	GO:0035270	endocrine system development	5/63	127/18670	6.89729e-05	0.000750883	0.000399464	ANXA1/IL6/IL6R/NR0B1/SMAD3	5
SARS-CoV-2 related genes	BP	GO:0044062	regulation of excretion	3/63	24/18670	7.04569e-05	0.000760878	0.000404781	AGT/AGTR1/AGTR2	3
SARS-CoV-2 related genes	BP	GO:0071677	positive regulation of mononuclear cell migration	3/63	24/18670	7.04569e-05	0.000760878	0.000404781	TNF/HMGB1/S100A7	3
SARS-CoV-2 related genes	BP	GO:0050792	regulation of viral process	6/63	208/18670	7.12387e-05	0.000766027	0.00040752	TMPRSS2/TNF/BCL2/KPNA2/BST2/HDAC1	6
SARS-CoV-2 related genes	BP	GO:0010595	positive regulation of endothelial cell migration	5/63	128/18670	7.15915e-05	0.000766027	0.00040752	AGT/ANXA1/HMGB1/VEGFA/PTGS2	5
SARS-CoV-2 related genes	BP	GO:1903037	regulation of leukocyte cell-cell adhesion	7/63	304/18670	7.17883e-05	0.000766027	0.00040752	TNF/ANXA1/IL6/IL6R/HMGB1/IL6ST/PPARA	7
SARS-CoV-2 related genes	BP	GO:0072171	mesonephric tubule morphogenesis	4/63	66/18670	7.25269e-05	0.000770849	0.000410085	AGT/BCL2/VEGFA/AGTR2	4
SARS-CoV-2 related genes	BP	GO:0007043	cell-cell junction assembly	5/63	129/18670	7.42862e-05	0.000786439	0.000418379	ACE/AGT/TNF/MPP5/ACE2	5
SARS-CoV-2 related genes	BP	GO:0097529	myeloid leukocyte migration	6/63	210/18670	7.51076e-05	0.000792017	0.000421347	ANXA1/IL6/IL6R/HMGB1/VEGFA/S100A7	6
SARS-CoV-2 related genes	BP	GO:0030518	intracellular steroid hormone receptor signaling pathway	5/63	130/18670	7.70583e-05	0.000809414	0.000430602	NR3C1/PHB/NR0B1/HDAC1/PHB2	5
SARS-CoV-2 related genes	BP	GO:0071219	cellular response to molecule of bacterial origin	6/63	212/18670	7.91425e-05	0.000826062	0.000439458	TNF/IL6/CTSG/HMGB1/NOS2/CCR5	6
SARS-CoV-2 related genes	BP	GO:0050927	positive regulation of positive chemotaxis	3/63	25/18670	7.98721e-05	0.000826062	0.000439458	VEGFA/S1PR1/SMAD3	3
SARS-CoV-2 related genes	BP	GO:0061217	regulation of mesonephros development	3/63	25/18670	7.98721e-05	0.000826062	0.000439458	AGT/VEGFA/AGTR2	3
SARS-CoV-2 related genes	BP	GO:1904385	cellular response to angiotensin	3/63	25/18670	7.98721e-05	0.000826062	0.000439458	AGT/AGTR1/AGTR2	3
SARS-CoV-2 related genes	BP	GO:0019915	lipid storage	4/63	68/18670	8.15402e-05	0.000836876	0.000445211	TNF/IL6/PPARG/PPARA	4
SARS-CoV-2 related genes	BP	GO:0050918	positive chemotaxis	4/63	68/18670	8.15402e-05	0.000836876	0.000445211	HMGB1/VEGFA/S1PR1/SMAD3	4
SARS-CoV-2 related genes	BP	GO:0042177	negative regulation of protein catabolic process	5/63	132/18670	8.28414e-05	0.000840606	0.000447195	SGTA/FURIN/NOS2/PHB/SMAD3	5
SARS-CoV-2 related genes	BP	GO:0043280	positive regulation of cysteine-type endopeptidase activity involved in apoptotic process	5/63	132/18670	8.28414e-05	0.000840606	0.000447195	TNF/CTSD/HMGB1/PPARG/SMAD3	5
SARS-CoV-2 related genes	BP	GO:0045598	regulation of fat cell differentiation	5/63	132/18670	8.28414e-05	0.000840606	0.000447195	TNF/IL6/PTGS2/PPARG/SMAD3	5
SARS-CoV-2 related genes	BP	GO:0046683	response to organophosphorus	5/63	134/18670	8.89531e-05	0.000899229	0.000478383	REN/THBD/CFTR/PTGS2/BSG	5
SARS-CoV-2 related genes	BP	GO:0050926	regulation of positive chemotaxis	3/63	26/18670	9.00731e-05	0.000907141	0.000482592	VEGFA/S1PR1/SMAD3	3
SARS-CoV-2 related genes	BP	GO:0010517	regulation of phospholipase activity	4/63	70/18670	9.13422e-05	0.000916489	0.000487565	S1PR4/AGT/ANXA1/AGTR1	4
SARS-CoV-2 related genes	BP	GO:0010001	glial cell differentiation	6/63	218/18670	9.22955e-05	0.000919195	0.000489004	TNF/IL6/PPARG/IL6ST/HDAC1/MPP5	6
SARS-CoV-2 related genes	BP	GO:1903039	positive regulation of leukocyte cell-cell adhesion	6/63	218/18670	9.22955e-05	0.000919195	0.000489004	TNF/ANXA1/IL6/IL6R/HMGB1/IL6ST	6
SARS-CoV-2 related genes	BP	GO:0042531	positive regulation of tyrosine phosphorylation of STAT protein	4/63	71/18670	9.65517e-05	0.000958035	0.000509667	TNF/IL6/IL6R/IL6ST	4
SARS-CoV-2 related genes	BP	GO:0046425	regulation of receptor signaling pathway via JAK-STAT	5/63	137/18670	9.87647e-05	0.00097639	0.000519432	AGT/TNF/IL6/IL6R/IL6ST	5
SARS-CoV-2 related genes	BP	GO:0048732	gland development	8/63	434/18670	0.000101078	0.000988463	0.000525854	TNF/ANXA1/BCL2/VEGFA/NR0B1/SMAD3/CPB2/PHB2	8
SARS-CoV-2 related genes	BP	GO:0050673	epithelial cell proliferation	8/63	434/18670	0.000101078	0.000988463	0.000525854	TNF/HMGB1/VEGFA/AGTR1/PPARG/SMAD3/CPB2/PHB2	8
SARS-CoV-2 related genes	BP	GO:0035902	response to immobilization stress	3/63	27/18670	0.000101089	0.000988463	0.000525854	REN/PPARG/NR0B1	3
SARS-CoV-2 related genes	BP	GO:0043903	regulation of interspecies interactions between organisms	6/63	222/18670	0.000101992	0.000992244	0.000527866	TMPRSS2/TNF/BCL2/KPNA2/BST2/HDAC1	6
SARS-CoV-2 related genes	BP	GO:0046631	alpha-beta T cell activation	5/63	138/18670	0.000102213	0.000992244	0.000527866	ANXA1/IL6/IL6R/HMGB1/BCL2	5
SARS-CoV-2 related genes	BP	GO:0043434	response to peptide hormone	8/63	436/18670	0.000104345	0.00100929	0.000536936	AGT/ANXA1/AGTR1/PTGS2/BSG/PPARG/AGTR2/PPARA	8
SARS-CoV-2 related genes	BP	GO:0009615	response to virus	7/63	323/18670	0.000104819	0.00101025	0.000537444	TNF/IL6/BCL2/IFNAR1/BST2/DDX1/TLR9	7
SARS-CoV-2 related genes	BP	GO:0002700	regulation of production of molecular mediator of immune response	5/63	139/18670	0.000105754	0.001012	0.000538376	TNF/IL6/BST2/DDX1/TLR9	5
SARS-CoV-2 related genes	BP	GO:0033135	regulation of peptidyl-serine phosphorylation	5/63	139/18670	0.000105754	0.001012	0.000538376	TNF/IL6/BCL2/VEGFA/PTGS2	5
SARS-CoV-2 related genes	BP	GO:0097191	extrinsic apoptotic signaling pathway	6/63	224/18670	0.000107135	0.00102158	0.000543473	AGT/TNF/IL6R/BCL2/AGTR2/SMAD3	6
SARS-CoV-2 related genes	BP	GO:0045685	regulation of glial cell differentiation	4/63	73/18670	0.000107614	0.00102252	0.000543973	IL6/PPARG/IL6ST/HDAC1	4
SARS-CoV-2 related genes	BP	GO:0072073	kidney epithelium development	5/63	140/18670	0.000109388	0.00103219	0.000549116	AGT/BCL2/VEGFA/AGTR2/SMAD3	5
SARS-CoV-2 related genes	BP	GO:0019932	second-messenger-mediated signaling	8/63	439/18670	0.000109409	0.00103219	0.000549116	S1PR4/AGT/TNF/VEGFA/AGTR1/NOS2/AGTR2/CCR5	8
SARS-CoV-2 related genes	BP	GO:0001649	osteoblast differentiation	6/63	225/18670	0.000109783	0.00103219	0.000549116	TNF/IL6/IL6R/PHB/IL6ST/SMAD3	6
SARS-CoV-2 related genes	BP	GO:0051222	positive regulation of protein transport	8/63	440/18670	0.000111142	0.00104133	0.000553978	TNF/IL6/HMGB1/BCL2/CFTR/PTGS2/AGTR2/SMAD3	8
SARS-CoV-2 related genes	BP	GO:0001516	prostaglandin biosynthetic process	3/63	28/18670	0.000112947	0.00104729	0.000557151	ANXA1/PTGS1/PTGS2	3
SARS-CoV-2 related genes	BP	GO:0042730	fibrinolysis	3/63	28/18670	0.000112947	0.00104729	0.000557151	THBD/GP1BA/CPB2	3
SARS-CoV-2 related genes	BP	GO:0046457	prostanoid biosynthetic process	3/63	28/18670	0.000112947	0.00104729	0.000557151	ANXA1/PTGS1/PTGS2	3
SARS-CoV-2 related genes	BP	GO:0072078	nephron tubule morphogenesis	4/63	74/18670	0.000113477	0.00104859	0.00055784	AGT/BCL2/VEGFA/AGTR2	4
SARS-CoV-2 related genes	BP	GO:0010611	regulation of cardiac muscle hypertrophy	4/63	75/18670	0.000119568	0.00109516	0.000582614	AGT/IL6ST/SMAD3/PPARA	4
SARS-CoV-2 related genes	BP	GO:0033143	regulation of intracellular steroid hormone receptor signaling pathway	4/63	75/18670	0.000119568	0.00109516	0.000582614	PHB/NR0B1/HDAC1/PHB2	4
SARS-CoV-2 related genes	BP	GO:0042742	defense response to bacterium	7/63	330/18670	0.000119738	0.00109516	0.000582614	TNF/IL6/CTSG/IL6R/S100A7/NOS2/TLR9	7
SARS-CoV-2 related genes	BP	GO:0001894	tissue homeostasis	6/63	229/18670	0.0001209	0.00110203	0.000586271	IL6/BCL2/VEGFA/S1PR1/PTGS2/TLR9	6
SARS-CoV-2 related genes	BP	GO:1904018	positive regulation of vasculature development	6/63	230/18670	0.000123814	0.00112467	0.000598316	ANXA1/IL6R/VEGFA/CMA1/AGTR1/PTGS2	6
SARS-CoV-2 related genes	BP	GO:0010575	positive regulation of vascular endothelial growth factor production	3/63	29/18670	0.000125677	0.00112467	0.000598316	IL6/PTGS2/IL6ST	3
SARS-CoV-2 related genes	BP	GO:0033032	regulation of myeloid cell apoptotic process	3/63	29/18670	0.000125677	0.00112467	0.000598316	ANXA1/BCL2/CCR5	3
SARS-CoV-2 related genes	BP	GO:0070102	interleukin-6-mediated signaling pathway	3/63	29/18670	0.000125677	0.00112467	0.000598316	IL6/IL6R/IL6ST	3
SARS-CoV-2 related genes	BP	GO:0061045	negative regulation of wound healing	4/63	76/18670	0.000125893	0.00112467	0.000598316	THBD/GP1BA/SMAD3/CPB2	4
SARS-CoV-2 related genes	BP	GO:0072088	nephron epithelium morphogenesis	4/63	76/18670	0.000125893	0.00112467	0.000598316	AGT/BCL2/VEGFA/AGTR2	4
SARS-CoV-2 related genes	BP	GO:0051251	positive regulation of lymphocyte activation	7/63	334/18670	0.000129011	0.001145	0.000609129	ANXA1/IL6/IL6R/HMGB1/BCL2/IL6ST/TLR9	7
SARS-CoV-2 related genes	BP	GO:0002822	regulation of adaptive immune response based on somatic recombination of immune receptors built from immunoglobulin superfamily domains	5/63	145/18670	0.00012902	0.001145	0.000609129	TNF/ANXA1/IL6/IL6R/HMGB1	5
SARS-CoV-2 related genes	BP	GO:0071695	anatomical structure maturation	6/63	232/18670	0.00012981	0.00114822	0.000610843	REN/BCL2/CFTR/VEGFA/S1PR1/PPARG	6
SARS-CoV-2 related genes	BP	GO:1904892	regulation of receptor signaling pathway via STAT	5/63	146/18670	0.000133251	0.00117479	0.000624978	AGT/TNF/IL6/IL6R/IL6ST	5
SARS-CoV-2 related genes	BP	GO:0014743	regulation of muscle hypertrophy	4/63	78/18670	0.000139265	0.00120836	0.000642838	AGT/IL6ST/SMAD3/PPARA	4
SARS-CoV-2 related genes	BP	GO:0061333	renal tubule morphogenesis	4/63	78/18670	0.000139265	0.00120836	0.000642838	AGT/BCL2/VEGFA/AGTR2	4
SARS-CoV-2 related genes	BP	GO:0072028	nephron morphogenesis	4/63	78/18670	0.000139265	0.00120836	0.000642838	AGT/BCL2/VEGFA/AGTR2	4
SARS-CoV-2 related genes	BP	GO:0043171	peptide catabolic process	3/63	30/18670	0.000139305	0.00120836	0.000642838	ACE/ANPEP/ENPEP	3
SARS-CoV-2 related genes	BP	GO:0045940	positive regulation of steroid metabolic process	3/63	30/18670	0.000139305	0.00120836	0.000642838	AGT/TNF/AGTR1	3
SARS-CoV-2 related genes	BP	GO:0061041	regulation of wound healing	5/63	148/18670	0.000142031	0.00122417	0.000651247	ANXA1/THBD/GP1BA/SMAD3/CPB2	5
SARS-CoV-2 related genes	BP	GO:1904951	positive regulation of establishment of protein localization	8/63	456/18670	0.000142115	0.00122417	0.000651247	TNF/IL6/HMGB1/BCL2/CFTR/PTGS2/AGTR2/SMAD3	8
SARS-CoV-2 related genes	BP	GO:0071216	cellular response to biotic stimulus	6/63	236/18670	0.000142493	0.00122417	0.000651247	TNF/IL6/CTSG/HMGB1/NOS2/CCR5	6
SARS-CoV-2 related genes	BP	GO:0043536	positive regulation of blood vessel endothelial cell migration	4/63	79/18670	0.000146324	0.00124735	0.00066358	ANXA1/HMGB1/VEGFA/PTGS2	4
SARS-CoV-2 related genes	BP	GO:1903900	regulation of viral life cycle	5/63	149/18670	0.000146583	0.00124735	0.00066358	TMPRSS2/TNF/BCL2/KPNA2/BST2	5
SARS-CoV-2 related genes	BP	GO:2001056	positive regulation of cysteine-type endopeptidase activity	5/63	149/18670	0.000146583	0.00124735	0.00066358	TNF/CTSD/HMGB1/PPARG/SMAD3	5
SARS-CoV-2 related genes	BP	GO:0010721	negative regulation of cell development	7/63	344/18670	0.000154772	0.00131288	0.000698439	TNF/IL6/BCL2/VEGFA/PPARA/S1PR3/CTSZ	7
SARS-CoV-2 related genes	BP	GO:0042110	T cell activation	8/63	464/18670	0.000160093	0.00135374	0.00072018	ANXA1/IL6/IL6R/HMGB1/BCL2/ITGAL/IL6ST/SMAD3	8
SARS-CoV-2 related genes	BP	GO:0032675	regulation of interleukin-6 production	5/63	152/18670	0.000160915	0.00135643	0.000721607	TNF/IL6/IL6R/HMGB1/TLR9	5
SARS-CoV-2 related genes	BP	GO:0032637	interleukin-8 production	4/63	82/18670	0.000169053	0.00141614	0.000753377	TNF/ANXA1/NOS2/TLR9	4
SARS-CoV-2 related genes	BP	GO:0032642	regulation of chemokine production	4/63	82/18670	0.000169053	0.00141614	0.000753377	TNF/IL6/IL6R/TLR9	4
SARS-CoV-2 related genes	BP	GO:0055067	monovalent inorganic cation homeostasis	5/63	154/18670	0.000171048	0.00142841	0.000759904	AGT/BCL2/CFTR/AGTR1/AGTR2	5
SARS-CoV-2 related genes	BP	GO:0042509	regulation of tyrosine phosphorylation of STAT protein	4/63	83/18670	0.000177165	0.00147492	0.000784643	TNF/IL6/IL6R/IL6ST	4
SARS-CoV-2 related genes	BP	GO:0010631	epithelial cell migration	7/63	352/18670	0.00017826	0.00147945	0.000787054	AGT/ANXA1/HMGB1/VEGFA/PTGS2/PPARG/AGTR2	7
SARS-CoV-2 related genes	BP	GO:0050708	regulation of protein secretion	8/63	472/18670	0.00017991	0.00148855	0.000791894	TNF/ANXA1/IL6/HMGB1/CFTR/NOS2/AGTR2/TLR9	8
SARS-CoV-2 related genes	BP	GO:0042129	regulation of T cell proliferation	5/63	156/18670	0.000181663	0.00149844	0.000797157	ANXA1/IL6/IL6R/HMGB1/IL6ST	5
SARS-CoV-2 related genes	BP	GO:0097237	cellular response to toxic substance	6/63	247/18670	0.000182502	0.00150075	0.000798389	TNF/ANXA1/IL6/GSTM1/PTGS1/PTGS2	6
SARS-CoV-2 related genes	BP	GO:0002718	regulation of cytokine production involved in immune response	4/63	84/18670	0.000185556	0.00152122	0.000809275	TNF/IL6/BST2/DDX1	4
SARS-CoV-2 related genes	BP	GO:0090132	epithelium migration	7/63	355/18670	0.00018778	0.00153477	0.000816486	AGT/ANXA1/HMGB1/VEGFA/PTGS2/PPARG/AGTR2	7
SARS-CoV-2 related genes	BP	GO:0006352	DNA-templated transcription, initiation	6/63	249/18670	0.000190645	0.00155201	0.000825656	NR1I2/NR3C1/HMGB1/PPARG/NR0B1/PPARA	6
SARS-CoV-2 related genes	BP	GO:0006959	humoral immune response	7/63	356/18670	0.000191043	0.00155201	0.000825656	TNF/IL6/CTSG/BCL2/S100A7/PHB/CPB2	7
SARS-CoV-2 related genes	BP	GO:0045862	positive regulation of proteolysis	7/63	358/18670	0.000197707	0.00160131	0.000851885	SGTA/TNF/CTSD/HMGB1/FURIN/PPARG/SMAD3	7
SARS-CoV-2 related genes	BP	GO:0001666	response to hypoxia	7/63	359/18670	0.00020111	0.00162397	0.000863941	BCL2/VEGFA/NOS2/PTGS2/SMAD3/PPARA/PHB2	7
SARS-CoV-2 related genes	BP	GO:0001776	leukocyte homeostasis	4/63	86/18670	0.000203191	0.00162744	0.000865787	ANXA1/IL6/HMGB1/BCL2	4
SARS-CoV-2 related genes	BP	GO:0007260	tyrosine phosphorylation of STAT protein	4/63	86/18670	0.000203191	0.00162744	0.000865787	TNF/IL6/IL6R/IL6ST	4
SARS-CoV-2 related genes	BP	GO:0010574	regulation of vascular endothelial growth factor production	3/63	34/18670	0.000203355	0.00162744	0.000865787	IL6/PTGS2/IL6ST	3
SARS-CoV-2 related genes	BP	GO:0090130	tissue migration	7/63	361/18670	0.000208056	0.00166013	0.000883174	AGT/ANXA1/HMGB1/VEGFA/PTGS2/PPARG/AGTR2	7
SARS-CoV-2 related genes	BP	GO:0018108	peptidyl-tyrosine phosphorylation	7/63	363/18670	0.000215195	0.00171201	0.000910777	ACE/AGT/TNF/IL6/IL6R/VEGFA/IL6ST	7
SARS-CoV-2 related genes	BP	GO:0022409	positive regulation of cell-cell adhesion	6/63	255/18670	0.000216814	0.0017198	0.000914919	TNF/ANXA1/IL6/IL6R/HMGB1/IL6ST	6
SARS-CoV-2 related genes	BP	GO:0048871	multicellular organismal homeostasis	8/63	486/18670	0.000219447	0.00173444	0.000922711	TNF/IL6/BCL2/CFTR/VEGFA/S1PR1/PTGS2/TLR9	8
SARS-CoV-2 related genes	BP	GO:0007187	G protein-coupled receptor signaling pathway, coupled to cyclic nucleotide second messenger	6/63	256/18670	0.000221438	0.00173444	0.000922711	S1PR4/AGT/ANXA1/S1PR1/AGTR2/S1PR3	6
SARS-CoV-2 related genes	BP	GO:0098801	regulation of renal system process	3/63	35/18670	0.000221885	0.00173444	0.000922711	AGT/AGTR1/AGTR2	3
SARS-CoV-2 related genes	BP	GO:0110111	negative regulation of animal organ morphogenesis	3/63	35/18670	0.000221885	0.00173444	0.000922711	TNF/BCL2/CPB2	3
SARS-CoV-2 related genes	BP	GO:1905332	positive regulation of morphogenesis of an epithelium	3/63	35/18670	0.000221885	0.00173444	0.000922711	AGT/VEGFA/AGTR2	3
SARS-CoV-2 related genes	BP	GO:0018212	peptidyl-tyrosine modification	7/63	366/18670	0.000226275	0.00176363	0.000938237	ACE/AGT/TNF/IL6/IL6R/VEGFA/IL6ST	7
SARS-CoV-2 related genes	BP	GO:0032602	chemokine production	4/63	89/18670	0.000231867	0.0017968	0.000955885	TNF/IL6/IL6R/TLR9	4
SARS-CoV-2 related genes	BP	GO:0055013	cardiac muscle cell development	4/63	89/18670	0.000231867	0.0017968	0.000955885	AGT/VEGFA/AGTR2/PPARA	4
SARS-CoV-2 related genes	BP	GO:0090257	regulation of muscle system process	6/63	259/18670	0.000235779	0.00182187	0.000969219	AGT/PTGS2/IL6ST/SMAD3/PPARA/ACE2	6
SARS-CoV-2 related genes	BP	GO:0010573	vascular endothelial growth factor production	3/63	36/18670	0.000241475	0.00184377	0.000980869	IL6/PTGS2/IL6ST	3
SARS-CoV-2 related genes	BP	GO:0097242	amyloid-beta clearance	3/63	36/18670	0.000241475	0.00184377	0.000980869	TNF/MME/HDAC1	3
SARS-CoV-2 related genes	BP	GO:0036293	response to decreased oxygen levels	7/63	370/18670	0.00024176	0.00184377	0.000980869	BCL2/VEGFA/NOS2/PTGS2/SMAD3/PPARA/PHB2	7
SARS-CoV-2 related genes	BP	GO:0045778	positive regulation of ossification	4/63	90/18670	0.000242041	0.00184377	0.000980869	IL6/IL6R/IL6ST/SMAD3	4
SARS-CoV-2 related genes	BP	GO:1903035	negative regulation of response to wounding	4/63	90/18670	0.000242041	0.00184377	0.000980869	THBD/GP1BA/SMAD3/CPB2	4
SARS-CoV-2 related genes	BP	GO:0015850	organic hydroxy compound transport	6/63	262/18670	0.000250843	0.00190005	0.00101081	REN/AGT/CFTR/AGTR1/PPARG/AGTR2	6
SARS-CoV-2 related genes	BP	GO:0034504	protein localization to nucleus	6/63	262/18670	0.000250843	0.00190005	0.00101081	AGT/PTGS2/AGTR2/KPNA2/SMAD3/PHB2	6
SARS-CoV-2 related genes	BP	GO:0051098	regulation of binding	7/63	373/18670	0.000253927	0.001918	0.00102036	ACE/HMGB1/BCL2/PPARG/SMAD3/PPARA/CTSZ	7
SARS-CoV-2 related genes	BP	GO:0090050	positive regulation of cell migration involved in sprouting angiogenesis	3/63	37/18670	0.000262151	0.00197458	0.00105046	ANXA1/VEGFA/PTGS2	3
SARS-CoV-2 related genes	BP	GO:0002791	regulation of peptide secretion	8/63	500/18670	0.000265875	0.00199703	0.0010624	TNF/ANXA1/IL6/HMGB1/CFTR/NOS2/AGTR2/TLR9	8
SARS-CoV-2 related genes	BP	GO:0072080	nephron tubule development	4/63	93/18670	0.000274492	0.0020503	0.00109074	AGT/BCL2/VEGFA/AGTR2	4
SARS-CoV-2 related genes	BP	GO:1901655	cellular response to ketone	4/63	93/18670	0.000274492	0.0020503	0.00109074	NR3C1/CFTR/PPARG/AGTR2	4
SARS-CoV-2 related genes	BP	GO:0010634	positive regulation of epithelial cell migration	5/63	171/18670	0.000278168	0.002072	0.00110229	AGT/ANXA1/HMGB1/VEGFA/PTGS2	5
SARS-CoV-2 related genes	BP	GO:0003298	physiological muscle hypertrophy	3/63	38/18670	0.000283938	0.00209407	0.00111403	AGT/AGTR2/PPARA	3
SARS-CoV-2 related genes	BP	GO:0003301	physiological cardiac muscle hypertrophy	3/63	38/18670	0.000283938	0.00209407	0.00111403	AGT/AGTR2/PPARA	3
SARS-CoV-2 related genes	BP	GO:0061049	cell growth involved in cardiac muscle cell development	3/63	38/18670	0.000283938	0.00209407	0.00111403	AGT/AGTR2/PPARA	3
SARS-CoV-2 related genes	BP	GO:0002696	positive regulation of leukocyte activation	7/63	380/18670	0.000284245	0.00209407	0.00111403	ANXA1/IL6/IL6R/HMGB1/BCL2/IL6ST/TLR9	7
SARS-CoV-2 related genes	BP	GO:0060993	kidney morphogenesis	4/63	94/18670	0.000285971	0.00210103	0.00111773	AGT/BCL2/VEGFA/AGTR2	4
SARS-CoV-2 related genes	BP	GO:0055002	striated muscle cell development	5/63	173/18670	0.000293505	0.0021505	0.00114405	AGT/BCL2/VEGFA/AGTR2/PPARA	5
SARS-CoV-2 related genes	BP	GO:0044070	regulation of anion transport	4/63	95/18670	0.000297791	0.00216421	0.00115134	AGT/CFTR/AGTR2/ACE2	4
SARS-CoV-2 related genes	BP	GO:0055006	cardiac cell development	4/63	95/18670	0.000297791	0.00216421	0.00115134	AGT/VEGFA/AGTR2/PPARA	4
SARS-CoV-2 related genes	BP	GO:0061326	renal tubule development	4/63	95/18670	0.000297791	0.00216421	0.00115134	AGT/BCL2/VEGFA/AGTR2	4
SARS-CoV-2 related genes	BP	GO:0002251	organ or tissue specific immune response	3/63	39/18670	0.000306861	0.00222412	0.00118321	IL6/IL6R/NOS2	3
SARS-CoV-2 related genes	BP	GO:0019217	regulation of fatty acid metabolic process	4/63	96/18670	0.000309957	0.00224052	0.00119194	ANXA1/PTGS2/PPARG/PPARA	4
SARS-CoV-2 related genes	BP	GO:0001936	regulation of endothelial cell proliferation	5/63	176/18670	0.000317705	0.00229037	0.00121846	TNF/HMGB1/VEGFA/AGTR1/PPARG	5
SARS-CoV-2 related genes	BP	GO:0051591	response to cAMP	4/63	97/18670	0.000322476	0.00231855	0.00123345	REN/THBD/CFTR/BSG	4
SARS-CoV-2 related genes	BP	GO:0048469	cell maturation	5/63	177/18670	0.000326099	0.00233835	0.00124398	REN/BCL2/CFTR/VEGFA/PPARG	5
SARS-CoV-2 related genes	BP	GO:0014706	striated muscle tissue development	7/63	390/18670	0.000332554	0.00237829	0.00126523	AGT/BCL2/VEGFA/S1PR1/AGTR2/SMAD3/PPARA	7
SARS-CoV-2 related genes	BP	GO:0010950	positive regulation of endopeptidase activity	5/63	178/18670	0.00033466	0.002387	0.00126987	TNF/CTSD/HMGB1/PPARG/SMAD3	5
SARS-CoV-2 related genes	BP	GO:1903034	regulation of response to wounding	5/63	179/18670	0.00034339	0.00244279	0.00129955	ANXA1/THBD/GP1BA/SMAD3/CPB2	5
SARS-CoV-2 related genes	BP	GO:1905330	regulation of morphogenesis of an epithelium	5/63	180/18670	0.000352292	0.00249951	0.00132972	AGT/TNF/VEGFA/AGTR2/PHB2	5
SARS-CoV-2 related genes	BP	GO:0050867	positive regulation of cell activation	7/63	394/18670	0.000353636	0.00250095	0.00133048	ANXA1/IL6/IL6R/HMGB1/BCL2/IL6ST/TLR9	7
SARS-CoV-2 related genes	BP	GO:0061028	establishment of endothelial barrier	3/63	41/18670	0.000356215	0.00250095	0.00133048	TNF/VEGFA/S1PR3	3
SARS-CoV-2 related genes	BP	GO:0150077	regulation of neuroinflammatory response	3/63	41/18670	0.000356215	0.00250095	0.00133048	TNF/IL6/PTGS2	3
SARS-CoV-2 related genes	BP	GO:1902893	regulation of pri-miRNA transcription by RNA polymerase II	3/63	41/18670	0.000356215	0.00250095	0.00133048	NR3C1/SMAD3/PPARA	3
SARS-CoV-2 related genes	BP	GO:0002824	positive regulation of adaptive immune response based on somatic recombination of immune receptors built from immunoglobulin superfamily domains	4/63	100/18670	0.000362207	0.00253639	0.00134934	TNF/ANXA1/IL6/IL6R	4
SARS-CoV-2 related genes	BP	GO:0032611	interleukin-1 beta production	4/63	101/18670	0.000376196	0.00260719	0.001387	HMGB1/CMA1/SMAD3/S1PR3	4
SARS-CoV-2 related genes	BP	GO:0032649	regulation of interferon-gamma production	4/63	101/18670	0.000376196	0.00260719	0.001387	TNF/IL6R/HMGB1/TLR9	4
SARS-CoV-2 related genes	BP	GO:0046632	alpha-beta T cell differentiation	4/63	101/18670	0.000376196	0.00260719	0.001387	ANXA1/IL6/HMGB1/BCL2	4
SARS-CoV-2 related genes	BP	GO:1901890	positive regulation of cell junction assembly	4/63	101/18670	0.000376196	0.00260719	0.001387	AGT/VEGFA/SMAD3/ACE2	4
SARS-CoV-2 related genes	BP	GO:0021700	developmental maturation	6/63	284/18670	0.000385922	0.00266772	0.00141921	REN/BCL2/CFTR/VEGFA/S1PR1/PPARG	6
SARS-CoV-2 related genes	BP	GO:0042098	T cell proliferation	5/63	184/18670	0.000389659	0.00268602	0.00142894	ANXA1/IL6/IL6R/HMGB1/IL6ST	5
SARS-CoV-2 related genes	BP	GO:0002367	cytokine production involved in immune response	4/63	102/18670	0.000390567	0.00268602	0.00142894	TNF/IL6/BST2/DDX1	4
SARS-CoV-2 related genes	BP	GO:1903532	positive regulation of secretion by cell	7/63	403/18670	0.000405008	0.00277285	0.00147514	AGT/TNF/IL6/HMGB1/CFTR/AGTR2/CPB2	7
SARS-CoV-2 related genes	BP	GO:0032652	regulation of interleukin-1 production	4/63	103/18670	0.000405326	0.00277285	0.00147514	ANXA1/HMGB1/SMAD3/S1PR3	4
SARS-CoV-2 related genes	BP	GO:0055001	muscle cell development	5/63	186/18670	0.00040943	0.00277285	0.00147514	AGT/BCL2/VEGFA/AGTR2/PPARA	5
SARS-CoV-2 related genes	BP	GO:0006692	prostanoid metabolic process	3/63	43/18670	0.000410411	0.00277285	0.00147514	ANXA1/PTGS1/PTGS2	3
SARS-CoV-2 related genes	BP	GO:0006693	prostaglandin metabolic process	3/63	43/18670	0.000410411	0.00277285	0.00147514	ANXA1/PTGS1/PTGS2	3
SARS-CoV-2 related genes	BP	GO:0042088	T-helper 1 type immune response	3/63	43/18670	0.000410411	0.00277285	0.00147514	ANXA1/IL6R/HMGB1	3
SARS-CoV-2 related genes	BP	GO:0045687	positive regulation of glial cell differentiation	3/63	43/18670	0.000410411	0.00277285	0.00147514	PPARG/IL6ST/HDAC1	3
SARS-CoV-2 related genes	BP	GO:0014812	muscle cell migration	4/63	104/18670	0.00042048	0.00283376	0.00150754	ACE/AGT/ANXA1/BCL2	4
SARS-CoV-2 related genes	BP	GO:2001233	regulation of apoptotic signaling pathway	7/63	406/18670	0.000423402	0.00284632	0.00151422	AGT/TNF/BCL2/PTGS2/AGTR2/SMAD3/HDAC1	7
SARS-CoV-2 related genes	BP	GO:0060537	muscle tissue development	7/63	408/18670	0.000436033	0.00291666	0.00155164	AGT/BCL2/VEGFA/S1PR1/AGTR2/SMAD3/PPARA	7
SARS-CoV-2 related genes	BP	GO:0055017	cardiac muscle tissue growth	4/63	105/18670	0.000436035	0.00291666	0.00155164	AGT/S1PR1/AGTR2/PPARA	4
SARS-CoV-2 related genes	BP	GO:0045601	regulation of endothelial cell differentiation	3/63	44/18670	0.000439385	0.00293177	0.00155968	TNF/VEGFA/S1PR3	3
SARS-CoV-2 related genes	BP	GO:0019216	regulation of lipid metabolic process	7/63	410/18670	0.000448965	0.00298828	0.00158974	AGT/TNF/ANXA1/AGTR1/PTGS2/PPARG/PPARA	7
SARS-CoV-2 related genes	BP	GO:0002286	T cell activation involved in immune response	4/63	106/18670	0.000451996	0.00300103	0.00159652	ANXA1/IL6/HMGB1/ITGAL	4
SARS-CoV-2 related genes	BP	GO:0001935	endothelial cell proliferation	5/63	191/18670	0.000462175	0.00306106	0.00162846	TNF/HMGB1/VEGFA/AGTR1/PPARG	5
SARS-CoV-2 related genes	BP	GO:0043502	regulation of muscle adaptation	4/63	107/18670	0.00046837	0.00308768	0.00164262	AGT/IL6ST/SMAD3/PPARA	4
SARS-CoV-2 related genes	BP	GO:0001974	blood vessel remodeling	3/63	45/18670	0.00046964	0.00308768	0.00164262	ACE/AGT/AGTR2	3
SARS-CoV-2 related genes	BP	GO:0031018	endocrine pancreas development	3/63	45/18670	0.00046964	0.00308768	0.00164262	ANXA1/IL6/IL6R	3
SARS-CoV-2 related genes	BP	GO:0007565	female pregnancy	5/63	192/18670	0.000473312	0.00310423	0.00165143	AGT/THBD/BCL2/PTGS2/BSG	5
SARS-CoV-2 related genes	BP	GO:0030004	cellular monovalent inorganic cation homeostasis	4/63	108/18670	0.000485162	0.00317421	0.00168865	AGT/BCL2/CFTR/AGTR2	4
SARS-CoV-2 related genes	BP	GO:1903522	regulation of blood circulation	6/63	297/18670	0.000489105	0.00319224	0.00169825	ACE/AGT/AGTR1/PTGS2/AGTR2/ACE2	6
SARS-CoV-2 related genes	BP	GO:0001660	fever generation	2/63	10/18670	0.000495574	0.00321108	0.00170827	TNF/PTGS2	2
SARS-CoV-2 related genes	BP	GO:0045713	low-density lipoprotein particle receptor biosynthetic process	2/63	10/18670	0.000495574	0.00321108	0.00170827	FURIN/PPARG	2
SARS-CoV-2 related genes	BP	GO:0051918	negative regulation of fibrinolysis	2/63	10/18670	0.000495574	0.00321108	0.00170827	THBD/CPB2	2
SARS-CoV-2 related genes	BP	GO:0045776	negative regulation of blood pressure	3/63	46/18670	0.0005012	0.00323181	0.0017193	NOS2/AGTR2/PPARA	3
SARS-CoV-2 related genes	BP	GO:0071675	regulation of mononuclear cell migration	3/63	46/18670	0.0005012	0.00323181	0.0017193	TNF/HMGB1/S100A7	3
SARS-CoV-2 related genes	BP	GO:0072009	nephron epithelium development	4/63	109/18670	0.00050238	0.00323181	0.0017193	AGT/BCL2/VEGFA/AGTR2	4
SARS-CoV-2 related genes	BP	GO:0010952	positive regulation of peptidase activity	5/63	197/18670	0.00053206	0.00341458	0.00181653	TNF/CTSD/HMGB1/PPARG/SMAD3	5
SARS-CoV-2 related genes	BP	GO:0042303	molting cycle	4/63	112/18670	0.000556642	0.00353856	0.00188249	TNF/BCL2/PTGS2/HDAC1	4
SARS-CoV-2 related genes	BP	GO:0042633	hair cycle	4/63	112/18670	0.000556642	0.00353856	0.00188249	TNF/BCL2/PTGS2/HDAC1	4
SARS-CoV-2 related genes	BP	GO:0060419	heart growth	4/63	112/18670	0.000556642	0.00353856	0.00188249	AGT/S1PR1/AGTR2/PPARA	4
SARS-CoV-2 related genes	BP	GO:1990748	cellular detoxification	4/63	112/18670	0.000556642	0.00353856	0.00188249	TNF/GSTM1/PTGS1/PTGS2	4
SARS-CoV-2 related genes	BP	GO:0072604	interleukin-6 secretion	3/63	48/18670	0.000568329	0.00360433	0.00191748	TNF/HMGB1/NOS2	3
SARS-CoV-2 related genes	BP	GO:0032609	interferon-gamma production	4/63	113/18670	0.000575621	0.00364199	0.00193751	TNF/IL6R/HMGB1/TLR9	4
SARS-CoV-2 related genes	BP	GO:0051047	positive regulation of secretion	7/63	428/18670	0.000579728	0.00365937	0.00194675	AGT/TNF/IL6/HMGB1/CFTR/AGTR2/CPB2	7
SARS-CoV-2 related genes	BP	GO:0045446	endothelial cell differentiation	4/63	114/18670	0.000595055	0.0037275	0.001983	TNF/VEGFA/S1PR1/S1PR3	4
SARS-CoV-2 related genes	BP	GO:0050870	positive regulation of T cell activation	5/63	202/18670	0.000596138	0.0037275	0.001983	ANXA1/IL6/IL6R/HMGB1/IL6ST	5
SARS-CoV-2 related genes	BP	GO:0035094	response to nicotine	3/63	49/18670	0.000603943	0.0037275	0.001983	TNF/BCL2/PPARA	3
SARS-CoV-2 related genes	BP	GO:0002730	regulation of dendritic cell cytokine production	2/63	11/18670	0.000604385	0.0037275	0.001983	BST2/DDX1	2
SARS-CoV-2 related genes	BP	GO:0019371	cyclooxygenase pathway	2/63	11/18670	0.000604385	0.0037275	0.001983	PTGS1/PTGS2	2
SARS-CoV-2 related genes	BP	GO:0031652	positive regulation of heat generation	2/63	11/18670	0.000604385	0.0037275	0.001983	TNF/PTGS2	2
SARS-CoV-2 related genes	BP	GO:0032908	regulation of transforming growth factor beta1 production	2/63	11/18670	0.000604385	0.0037275	0.001983	ATP6AP2/FURIN	2
SARS-CoV-2 related genes	BP	GO:0033860	regulation of NAD(P)H oxidase activity	2/63	11/18670	0.000604385	0.0037275	0.001983	AGT/AGTR1	2
SARS-CoV-2 related genes	BP	GO:0070278	extracellular matrix constituent secretion	2/63	11/18670	0.000604385	0.0037275	0.001983	AGT/CPB2	2
SARS-CoV-2 related genes	BP	GO:0090193	positive regulation of glomerulus development	2/63	11/18670	0.000604385	0.0037275	0.001983	IL6R/AGTR2	2
SARS-CoV-2 related genes	BP	GO:0032963	collagen metabolic process	4/63	115/18670	0.00061495	0.00378399	0.00201305	IL6/CTSD/FURIN/PPARG	4
SARS-CoV-2 related genes	BP	GO:0035265	organ growth	5/63	204/18670	0.000623329	0.00381807	0.00203118	AGT/BCL2/S1PR1/AGTR2/PPARA	5
SARS-CoV-2 related genes	BP	GO:0045766	positive regulation of angiogenesis	5/63	204/18670	0.000623329	0.00381807	0.00203118	ANXA1/VEGFA/CMA1/AGTR1/PTGS2	5
SARS-CoV-2 related genes	BP	GO:0006816	calcium ion transport	7/63	434/18670	0.000629497	0.00384709	0.00204662	AGT/BCL2/PHB/PTGS2/CCR5/PHB2/TLR9	7
SARS-CoV-2 related genes	BP	GO:1903793	positive regulation of anion transport	3/63	50/18670	0.000640952	0.00390821	0.00207914	AGT/CFTR/ACE2	3
SARS-CoV-2 related genes	BP	GO:0051235	maintenance of location	6/63	315/18670	0.000666176	0.00405282	0.00215607	TNF/IL6/S100A7/PPARG/CCR5/PPARA	6
SARS-CoV-2 related genes	BP	GO:0045599	negative regulation of fat cell differentiation	3/63	51/18670	0.000679379	0.00412382	0.00219384	TNF/IL6/SMAD3	3
SARS-CoV-2 related genes	BP	GO:0070371	ERK1 and ERK2 cascade	6/63	317/18670	0.000688567	0.00417017	0.0022185	AGT/TNF/HMGB1/S100A7/PHB/PHB2	6
SARS-CoV-2 related genes	BP	GO:0050707	regulation of cytokine secretion	5/63	210/18670	0.000710509	0.00428632	0.00228029	TNF/ANXA1/HMGB1/AGTR2/TLR9	5
SARS-CoV-2 related genes	BP	GO:0055078	sodium ion homeostasis	3/63	52/18670	0.000719246	0.00428632	0.00228029	AGT/AGTR1/AGTR2	3
SARS-CoV-2 related genes	BP	GO:0022612	gland morphogenesis	4/63	120/18670	0.000721572	0.00428632	0.00228029	TNF/BCL2/CPB2/PHB2	4
SARS-CoV-2 related genes	BP	GO:0002371	dendritic cell cytokine production	2/63	12/18670	0.000723685	0.00428632	0.00228029	BST2/DDX1	2
SARS-CoV-2 related genes	BP	GO:0006527	arginine catabolic process	2/63	12/18670	0.000723685	0.00428632	0.00228029	NOS2/PADI4	2
SARS-CoV-2 related genes	BP	GO:0010889	regulation of sequestering of triglyceride	2/63	12/18670	0.000723685	0.00428632	0.00228029	PPARG/PPARA	2
SARS-CoV-2 related genes	BP	GO:0031392	regulation of prostaglandin biosynthetic process	2/63	12/18670	0.000723685	0.00428632	0.00228029	ANXA1/PTGS2	2
SARS-CoV-2 related genes	BP	GO:0032429	regulation of phospholipase A2 activity	2/63	12/18670	0.000723685	0.00428632	0.00228029	ANXA1/AGTR1	2
SARS-CoV-2 related genes	BP	GO:0032905	transforming growth factor beta1 production	2/63	12/18670	0.000723685	0.00428632	0.00228029	ATP6AP2/FURIN	2
SARS-CoV-2 related genes	BP	GO:0045416	positive regulation of interleukin-8 biosynthetic process	2/63	12/18670	0.000723685	0.00428632	0.00228029	TNF/TLR9	2
SARS-CoV-2 related genes	BP	GO:0046718	viral entry into host cell	4/63	121/18670	0.000744369	0.00439914	0.00234031	TMPRSS2/ANPEP/CCR5/ACE2	4
SARS-CoV-2 related genes	BP	GO:0030195	negative regulation of blood coagulation	3/63	53/18670	0.000760574	0.00447524	0.00238079	THBD/GP1BA/CPB2	3
SARS-CoV-2 related genes	BP	GO:0031638	zymogen activation	3/63	53/18670	0.000760574	0.00447524	0.00238079	FURIN/CPB2/CTSZ	3
SARS-CoV-2 related genes	BP	GO:0006979	response to oxidative stress	7/63	451/18670	0.000789212	0.00462674	0.00246139	TNF/ANXA1/IL6/BCL2/PTGS1/S100A7/PTGS2	7
SARS-CoV-2 related genes	BP	GO:0070374	positive regulation of ERK1 and ERK2 cascade	5/63	215/18670	0.000789883	0.00462674	0.00246139	TNF/HMGB1/S100A7/PHB/PHB2	5
SARS-CoV-2 related genes	BP	GO:0042089	cytokine biosynthetic process	4/63	123/18670	0.000791484	0.00462674	0.00246139	TNF/IL6/CMA1/TLR9	4
SARS-CoV-2 related genes	BP	GO:0006636	unsaturated fatty acid biosynthetic process	3/63	54/18670	0.000803384	0.00467597	0.00248758	ANXA1/PTGS1/PTGS2	3
SARS-CoV-2 related genes	BP	GO:1900047	negative regulation of hemostasis	3/63	54/18670	0.000803384	0.00467597	0.00248758	THBD/GP1BA/CPB2	3
SARS-CoV-2 related genes	BP	GO:0042107	cytokine metabolic process	4/63	124/18670	0.000815814	0.00472786	0.00251518	TNF/IL6/CMA1/TLR9	4
SARS-CoV-2 related genes	BP	GO:0046717	acid secretion	4/63	124/18670	0.000815814	0.00472786	0.00251518	ACE/ANXA1/NOS2/AGTR2	4
SARS-CoV-2 related genes	BP	GO:0006805	xenobiotic metabolic process	4/63	125/18670	0.000840669	0.0048516	0.00258101	NR1I2/GSTA2/GSTM1/PTGS1	4
SARS-CoV-2 related genes	BP	GO:0042306	regulation of protein import into nucleus	3/63	55/18670	0.000847697	0.0048516	0.00258101	PTGS2/AGTR2/SMAD3	3
SARS-CoV-2 related genes	BP	GO:0046456	icosanoid biosynthetic process	3/63	55/18670	0.000847697	0.0048516	0.00258101	ANXA1/PTGS1/PTGS2	3
SARS-CoV-2 related genes	BP	GO:0010745	negative regulation of macrophage derived foam cell differentiation	2/63	13/18670	0.000853406	0.0048516	0.00258101	PPARG/PPARA	2
SARS-CoV-2 related genes	BP	GO:0010872	regulation of cholesterol esterification	2/63	13/18670	0.000853406	0.0048516	0.00258101	AGT/AGTR1	2
SARS-CoV-2 related genes	BP	GO:0031650	regulation of heat generation	2/63	13/18670	0.000853406	0.0048516	0.00258101	TNF/PTGS2	2
SARS-CoV-2 related genes	BP	GO:0034374	low-density lipoprotein particle remodeling	2/63	13/18670	0.000853406	0.0048516	0.00258101	AGT/AGTR1	2
SARS-CoV-2 related genes	BP	GO:0045602	negative regulation of endothelial cell differentiation	2/63	13/18670	0.000853406	0.0048516	0.00258101	VEGFA/S1PR3	2
SARS-CoV-2 related genes	BP	GO:0051386	regulation of neurotrophin TRK receptor signaling pathway	2/63	13/18670	0.000853406	0.0048516	0.00258101	AGT/AGTR2	2
SARS-CoV-2 related genes	BP	GO:0008202	steroid metabolic process	6/63	331/18670	0.000862127	0.00489084	0.00260189	NR1I2/AGT/TNF/CFTR/AGTR1/NR0B1	6
SARS-CoV-2 related genes	BP	GO:0001667	ameboidal-type cell migration	7/63	462/18670	0.000908618	0.00514374	0.00273643	AGT/ANXA1/HMGB1/VEGFA/PTGS2/PPARG/AGTR2	7
SARS-CoV-2 related genes	BP	GO:0044706	multi-multicellular organism process	5/63	222/18670	0.000911918	0.00515157	0.00274059	AGT/THBD/BCL2/PTGS2/BSG	5
SARS-CoV-2 related genes	BP	GO:0051346	negative regulation of hydrolase activity	7/63	463/18670	0.000920145	0.00518715	0.00275952	AGT/TNF/ANXA1/FURIN/VEGFA/PTGS2/BST2	7
SARS-CoV-2 related genes	BP	GO:0045444	fat cell differentiation	5/63	223/18670	0.000930436	0.00523085	0.00278277	TNF/IL6/PTGS2/PPARG/SMAD3	5
SARS-CoV-2 related genes	BP	GO:0008544	epidermis development	7/63	464/18670	0.000931787	0.00523085	0.00278277	TNF/ANXA1/FURIN/BCL2/S100A7/PPARA/HDAC1	7
SARS-CoV-2 related genes	BP	GO:0050819	negative regulation of coagulation	3/63	57/18670	0.000940916	0.00527109	0.00280418	THBD/GP1BA/CPB2	3
SARS-CoV-2 related genes	BP	GO:0043500	muscle adaptation	4/63	130/18670	0.00097302	0.00543961	0.00289383	AGT/IL6ST/SMAD3/PPARA	4
SARS-CoV-2 related genes	BP	GO:0042093	T-helper cell differentiation	3/63	58/18670	0.000989862	0.0054631	0.00290633	ANXA1/IL6/HMGB1	3
SARS-CoV-2 related genes	BP	GO:0071385	cellular response to glucocorticoid stimulus	3/63	58/18670	0.000989862	0.0054631	0.00290633	ANXA1/NR3C1/AGTR2	3
SARS-CoV-2 related genes	BP	GO:1904589	regulation of protein import	3/63	58/18670	0.000989862	0.0054631	0.00290633	PTGS2/AGTR2/SMAD3	3
SARS-CoV-2 related genes	BP	GO:0010755	regulation of plasminogen activation	2/63	14/18670	0.000993476	0.0054631	0.00290633	CPB2/CTSZ	2
SARS-CoV-2 related genes	BP	GO:0035815	positive regulation of renal sodium excretion	2/63	14/18670	0.000993476	0.0054631	0.00290633	AGT/AGTR2	2
SARS-CoV-2 related genes	BP	GO:0038166	angiotensin-activated signaling pathway	2/63	14/18670	0.000993476	0.0054631	0.00290633	AGTR1/AGTR2	2
SARS-CoV-2 related genes	BP	GO:0051917	regulation of fibrinolysis	2/63	14/18670	0.000993476	0.0054631	0.00290633	THBD/CPB2	2
SARS-CoV-2 related genes	BP	GO:2001279	regulation of unsaturated fatty acid biosynthetic process	2/63	14/18670	0.000993476	0.0054631	0.00290633	ANXA1/PTGS2	2
SARS-CoV-2 related genes	BP	GO:0003012	muscle system process	7/63	472/18670	0.00102918	0.00562857	0.00299436	AGT/PTGS2/IL6ST/AGTR2/SMAD3/PPARA/ACE2	7
SARS-CoV-2 related genes	BP	GO:0003158	endothelium development	4/63	132/18670	0.00102985	0.00562857	0.00299436	TNF/VEGFA/S1PR1/S1PR3	4
SARS-CoV-2 related genes	BP	GO:0055007	cardiac muscle cell differentiation	4/63	132/18670	0.00102985	0.00562857	0.00299436	AGT/VEGFA/AGTR2/PPARA	4
SARS-CoV-2 related genes	BP	GO:0006913	nucleocytoplasmic transport	6/63	343/18670	0.00103626	0.00564036	0.00300063	AGT/PTGS2/AGTR2/KPNA2/SMAD3/PHB2	6
SARS-CoV-2 related genes	BP	GO:0001885	endothelial cell development	3/63	59/18670	0.00104039	0.00564036	0.00300063	TNF/VEGFA/S1PR3	3
SARS-CoV-2 related genes	BP	GO:0010518	positive regulation of phospholipase activity	3/63	59/18670	0.00104039	0.00564036	0.00300063	S1PR4/AGT/AGTR1	3
SARS-CoV-2 related genes	BP	GO:0032890	regulation of organic acid transport	3/63	59/18670	0.00104039	0.00564036	0.00300063	AGT/AGTR2/ACE2	3
SARS-CoV-2 related genes	BP	GO:1903706	regulation of hemopoiesis	7/63	475/18670	0.0010677	0.00577676	0.00307319	ACE/TNF/ANXA1/GP1BA/HMGB1/HDAC1/TLR9	7
SARS-CoV-2 related genes	BP	GO:0051169	nuclear transport	6/63	346/18670	0.00108375	0.0058518	0.00311311	AGT/PTGS2/AGTR2/KPNA2/SMAD3/PHB2	6
SARS-CoV-2 related genes	BP	GO:0044409	entry into host	4/63	134/18670	0.00108897	0.00586821	0.00312184	TMPRSS2/ANPEP/CCR5/ACE2	4
SARS-CoV-2 related genes	BP	GO:0002294	CD4-positive, alpha-beta T cell differentiation involved in immune response	3/63	60/18670	0.00109253	0.00587562	0.00312578	ANXA1/IL6/HMGB1	3
SARS-CoV-2 related genes	BP	GO:0000302	response to reactive oxygen species	5/63	232/18670	0.00110997	0.00595749	0.00316934	TNF/ANXA1/IL6/BCL2/S100A7	5
SARS-CoV-2 related genes	BP	GO:0070838	divalent metal ion transport	7/63	479/18670	0.00112083	0.00596055	0.00317097	AGT/BCL2/PHB/PTGS2/CCR5/PHB2/TLR9	7
SARS-CoV-2 related genes	BP	GO:0048738	cardiac muscle tissue development	5/63	233/18670	0.00113139	0.00596055	0.00317097	AGT/VEGFA/S1PR1/AGTR2/PPARA	5
SARS-CoV-2 related genes	BP	GO:0017014	protein nitrosylation	2/63	15/18670	0.00114383	0.00596055	0.00317097	ACE/NOS2	2
SARS-CoV-2 related genes	BP	GO:0018119	peptidyl-cysteine S-nitrosylation	2/63	15/18670	0.00114383	0.00596055	0.00317097	ACE/NOS2	2
SARS-CoV-2 related genes	BP	GO:0033689	negative regulation of osteoblast proliferation	2/63	15/18670	0.00114383	0.00596055	0.00317097	BCL2/SMAD3	2
SARS-CoV-2 related genes	BP	GO:0042921	glucocorticoid receptor signaling pathway	2/63	15/18670	0.00114383	0.00596055	0.00317097	NR3C1/PHB	2
SARS-CoV-2 related genes	BP	GO:0042976	activation of Janus kinase activity	2/63	15/18670	0.00114383	0.00596055	0.00317097	AGT/IL6R	2
SARS-CoV-2 related genes	BP	GO:0045073	regulation of chemokine biosynthetic process	2/63	15/18670	0.00114383	0.00596055	0.00317097	TNF/IL6	2
SARS-CoV-2 related genes	BP	GO:0046321	positive regulation of fatty acid oxidation	2/63	15/18670	0.00114383	0.00596055	0.00317097	PPARG/PPARA	2
SARS-CoV-2 related genes	BP	GO:0051044	positive regulation of membrane protein ectodomain proteolysis	2/63	15/18670	0.00114383	0.00596055	0.00317097	TNF/FURIN	2
SARS-CoV-2 related genes	BP	GO:0060766	negative regulation of androgen receptor signaling pathway	2/63	15/18670	0.00114383	0.00596055	0.00317097	PHB/HDAC1	2
SARS-CoV-2 related genes	BP	GO:0090192	regulation of glomerulus development	2/63	15/18670	0.00114383	0.00596055	0.00317097	IL6R/AGTR2	2
SARS-CoV-2 related genes	BP	GO:0002287	alpha-beta T cell activation involved in immune response	3/63	61/18670	0.00114629	0.00596055	0.00317097	ANXA1/IL6/HMGB1	3
SARS-CoV-2 related genes	BP	GO:0002293	alpha-beta T cell differentiation involved in immune response	3/63	61/18670	0.00114629	0.00596055	0.00317097	ANXA1/IL6/HMGB1	3
SARS-CoV-2 related genes	BP	GO:0071384	cellular response to corticosteroid stimulus	3/63	61/18670	0.00114629	0.00596055	0.00317097	ANXA1/NR3C1/AGTR2	3
SARS-CoV-2 related genes	BP	GO:0090303	positive regulation of wound healing	3/63	61/18670	0.00114629	0.00596055	0.00317097	ANXA1/THBD/CPB2	3
SARS-CoV-2 related genes	BP	GO:0062197	cellular response to chemical stress	6/63	350/18670	0.00114965	0.00596055	0.00317097	TNF/ANXA1/IL6/BCL2/PTGS2/PPARG	6
SARS-CoV-2 related genes	BP	GO:0002705	positive regulation of leukocyte mediated immunity	4/63	136/18670	0.00115044	0.00596055	0.00317097	TNF/IL6/NOS2/DDX1	4
SARS-CoV-2 related genes	BP	GO:0071453	cellular response to oxygen levels	5/63	234/18670	0.00115313	0.005963	0.00317227	BCL2/VEGFA/PTGS2/PPARG/PHB2	5
SARS-CoV-2 related genes	BP	GO:0098754	detoxification	4/63	137/18670	0.00118207	0.00608923	0.00323942	TNF/GSTM1/PTGS1/PTGS2	4
SARS-CoV-2 related genes	BP	GO:1903670	regulation of sprouting angiogenesis	4/63	137/18670	0.00118207	0.00608923	0.00323942	ANXA1/VEGFA/AGTR1/PTGS2	4
SARS-CoV-2 related genes	BP	GO:0051249	regulation of lymphocyte activation	7/63	485/18670	0.00120441	0.00619246	0.00329434	ANXA1/IL6/IL6R/HMGB1/BCL2/IL6ST/TLR9	7
SARS-CoV-2 related genes	BP	GO:0072511	divalent inorganic cation transport	7/63	486/18670	0.0012188	0.00624968	0.00332478	AGT/BCL2/PHB/PTGS2/CCR5/PHB2/TLR9	7
SARS-CoV-2 related genes	BP	GO:0043122	regulation of I-kappaB kinase/NF-kappaB signaling	5/63	237/18670	0.00122019	0.00624968	0.00332478	TNF/BST2/HDAC1/DDX1/TLR9	5
SARS-CoV-2 related genes	BP	GO:0001505	regulation of neurotransmitter levels	6/63	355/18670	0.00123632	0.00632026	0.00336233	AGT/TNF/NOS2/PTGS2/AGTR2/SMAD3	6
SARS-CoV-2 related genes	BP	GO:0051607	defense response to virus	5/63	238/18670	0.00124317	0.00634323	0.00337455	IL6/BCL2/BST2/DDX1/TLR9	5
SARS-CoV-2 related genes	BP	GO:0002637	regulation of immunoglobulin production	3/63	63/18670	0.00125876	0.00639848	0.00340394	TNF/IL6/TLR9	3
SARS-CoV-2 related genes	BP	GO:0007588	excretion	3/63	63/18670	0.00125876	0.00639848	0.00340394	AGT/AGTR1/AGTR2	3
SARS-CoV-2 related genes	BP	GO:0010885	regulation of cholesterol storage	2/63	16/18670	0.00130439	0.00654387	0.00348129	PPARG/PPARA	2
SARS-CoV-2 related genes	BP	GO:0014061	regulation of norepinephrine secretion	2/63	16/18670	0.00130439	0.00654387	0.00348129	AGT/AGTR2	2
SARS-CoV-2 related genes	BP	GO:0031958	corticosteroid receptor signaling pathway	2/63	16/18670	0.00130439	0.00654387	0.00348129	NR3C1/PHB	2
SARS-CoV-2 related genes	BP	GO:0033033	negative regulation of myeloid cell apoptotic process	2/63	16/18670	0.00130439	0.00654387	0.00348129	BCL2/CCR5	2
SARS-CoV-2 related genes	BP	GO:0042033	chemokine biosynthetic process	2/63	16/18670	0.00130439	0.00654387	0.00348129	TNF/IL6	2
SARS-CoV-2 related genes	BP	GO:0050755	chemokine metabolic process	2/63	16/18670	0.00130439	0.00654387	0.00348129	TNF/IL6	2
SARS-CoV-2 related genes	BP	GO:1901201	regulation of extracellular matrix assembly	2/63	16/18670	0.00130439	0.00654387	0.00348129	AGT/SMAD3	2
SARS-CoV-2 related genes	BP	GO:0045669	positive regulation of osteoblast differentiation	3/63	64/18670	0.0013175	0.00659732	0.00350972	IL6/IL6R/IL6ST	3
SARS-CoV-2 related genes	BP	GO:0031331	positive regulation of cellular catabolic process	6/63	362/18670	0.00136597	0.00682734	0.00363209	SGTA/TNF/IL6/HMGB1/FURIN/PPARA	6
SARS-CoV-2 related genes	BP	GO:0032729	positive regulation of interferon-gamma production	3/63	65/18670	0.00137795	0.00687439	0.00365712	TNF/IL6R/TLR9	3
SARS-CoV-2 related genes	BP	GO:0048872	homeostasis of number of cells	5/63	246/18670	0.00143876	0.00715795	0.00380797	ANXA1/IL6/HMGB1/BCL2/VEGFA	5
SARS-CoV-2 related genes	BP	GO:0051926	negative regulation of calcium ion transport	3/63	66/18670	0.00144011	0.00715795	0.00380797	BCL2/PTGS2/TLR9	3
SARS-CoV-2 related genes	BP	GO:0006883	cellular sodium ion homeostasis	2/63	17/18670	0.0014751	0.00721191	0.00383668	AGT/AGTR2	2
SARS-CoV-2 related genes	BP	GO:0010224	response to UV-B	2/63	17/18670	0.0014751	0.00721191	0.00383668	MME/BCL2	2
SARS-CoV-2 related genes	BP	GO:0010744	positive regulation of macrophage derived foam cell differentiation	2/63	17/18670	0.0014751	0.00721191	0.00383668	AGT/AGTR1	2
SARS-CoV-2 related genes	BP	GO:0031649	heat generation	2/63	17/18670	0.0014751	0.00721191	0.00383668	TNF/PTGS2	2
SARS-CoV-2 related genes	BP	GO:0032966	negative regulation of collagen biosynthetic process	2/63	17/18670	0.0014751	0.00721191	0.00383668	IL6/PPARG	2
SARS-CoV-2 related genes	BP	GO:0034433	steroid esterification	2/63	17/18670	0.0014751	0.00721191	0.00383668	AGT/AGTR1	2
SARS-CoV-2 related genes	BP	GO:0034434	sterol esterification	2/63	17/18670	0.0014751	0.00721191	0.00383668	AGT/AGTR1	2
SARS-CoV-2 related genes	BP	GO:0034435	cholesterol esterification	2/63	17/18670	0.0014751	0.00721191	0.00383668	AGT/AGTR1	2
SARS-CoV-2 related genes	BP	GO:0048243	norepinephrine secretion	2/63	17/18670	0.0014751	0.00721191	0.00383668	AGT/AGTR2	2
SARS-CoV-2 related genes	BP	GO:0042108	positive regulation of cytokine biosynthetic process	3/63	67/18670	0.00150401	0.00733988	0.00390476	TNF/IL6/TLR9	3
SARS-CoV-2 related genes	BP	GO:0002262	myeloid cell homeostasis	4/63	147/18670	0.00153267	0.00746623	0.00397197	ANXA1/IL6/HMGB1/VEGFA	4
SARS-CoV-2 related genes	BP	GO:0010951	negative regulation of endopeptidase activity	5/63	250/18670	0.00154466	0.00749744	0.00398858	AGT/FURIN/VEGFA/PTGS2/BST2	5
SARS-CoV-2 related genes	BP	GO:0030072	peptide hormone secretion	5/63	250/18670	0.00154466	0.00749744	0.00398858	TNF/ANXA1/IL6/CFTR/NOS2	5
SARS-CoV-2 related genes	BP	GO:0002292	T cell differentiation involved in immune response	3/63	68/18670	0.00156966	0.00760507	0.00404584	ANXA1/IL6/HMGB1	3
SARS-CoV-2 related genes	BP	GO:0015909	long-chain fatty acid transport	3/63	69/18670	0.00163708	0.00786693	0.00418515	ACE/ANXA1/PPARG	3
SARS-CoV-2 related genes	BP	GO:0050777	negative regulation of immune response	4/63	150/18670	0.00165059	0.00786693	0.00418515	TNF/ANXA1/PPARG/BST2	4
SARS-CoV-2 related genes	BP	GO:0010713	negative regulation of collagen metabolic process	2/63	18/18670	0.00165589	0.00786693	0.00418515	IL6/PPARG	2
SARS-CoV-2 related genes	BP	GO:0010878	cholesterol storage	2/63	18/18670	0.00165589	0.00786693	0.00418515	PPARG/PPARA	2
SARS-CoV-2 related genes	BP	GO:0051023	regulation of immunoglobulin secretion	2/63	18/18670	0.00165589	0.00786693	0.00418515	TNF/IL6	2
SARS-CoV-2 related genes	BP	GO:0051957	positive regulation of amino acid transport	2/63	18/18670	0.00165589	0.00786693	0.00418515	AGT/ACE2	2
SARS-CoV-2 related genes	BP	GO:0060749	mammary gland alveolus development	2/63	18/18670	0.00165589	0.00786693	0.00418515	VEGFA/PHB2	2
SARS-CoV-2 related genes	BP	GO:0061377	mammary gland lobule development	2/63	18/18670	0.00165589	0.00786693	0.00418515	VEGFA/PHB2	2
SARS-CoV-2 related genes	BP	GO:0090026	positive regulation of monocyte chemotaxis	2/63	18/18670	0.00165589	0.00786693	0.00418515	HMGB1/S100A7	2
SARS-CoV-2 related genes	BP	GO:0150078	positive regulation of neuroinflammatory response	2/63	18/18670	0.00165589	0.00786693	0.00418515	TNF/IL6	2
SARS-CoV-2 related genes	BP	GO:1900221	regulation of amyloid-beta clearance	2/63	18/18670	0.00165589	0.00786693	0.00418515	TNF/HDAC1	2
SARS-CoV-2 related genes	BP	GO:0001890	placenta development	4/63	152/18670	0.00173262	0.00821694	0.00437134	MME/PTGS2/BSG/PPARG	4
SARS-CoV-2 related genes	BP	GO:0042176	regulation of protein catabolic process	6/63	381/18670	0.00177067	0.00838262	0.00445948	SGTA/TNF/FURIN/NOS2/PHB/SMAD3	6
SARS-CoV-2 related genes	BP	GO:0002363	alpha-beta T cell lineage commitment	2/63	19/18670	0.00184668	0.0086662	0.00461035	IL6/BCL2	2
SARS-CoV-2 related genes	BP	GO:0002922	positive regulation of humoral immune response	2/63	19/18670	0.00184668	0.0086662	0.00461035	TNF/PHB	2
SARS-CoV-2 related genes	BP	GO:0045063	T-helper 1 cell differentiation	2/63	19/18670	0.00184668	0.0086662	0.00461035	ANXA1/HMGB1	2
SARS-CoV-2 related genes	BP	GO:0045414	regulation of interleukin-8 biosynthetic process	2/63	19/18670	0.00184668	0.0086662	0.00461035	TNF/TLR9	2
SARS-CoV-2 related genes	BP	GO:0060252	positive regulation of glial cell proliferation	2/63	19/18670	0.00184668	0.0086662	0.00461035	TNF/IL6	2
SARS-CoV-2 related genes	BP	GO:0060193	positive regulation of lipase activity	3/63	72/18670	0.00185015	0.00866736	0.00461097	S1PR4/AGT/AGTR1	3
SARS-CoV-2 related genes	BP	GO:2001236	regulation of extrinsic apoptotic signaling pathway	4/63	155/18670	0.00186091	0.00870259	0.00462971	AGT/TNF/BCL2/AGTR2	4
SARS-CoV-2 related genes	BP	GO:0010466	negative regulation of peptidase activity	5/63	262/18670	0.00189692	0.00885561	0.00471111	AGT/FURIN/VEGFA/PTGS2/BST2	5
SARS-CoV-2 related genes	BP	GO:0006801	superoxide metabolic process	3/63	73/18670	0.00192484	0.00897033	0.00477214	AGT/TNF/NOS2	3
SARS-CoV-2 related genes	BP	GO:0043271	negative regulation of ion transport	4/63	157/18670	0.00195002	0.00907196	0.00482621	BCL2/PTGS2/AGTR2/TLR9	4
SARS-CoV-2 related genes	BP	GO:0052126	movement in host environment	4/63	158/18670	0.00199566	0.00924689	0.00491927	TMPRSS2/ANPEP/CCR5/ACE2	4
SARS-CoV-2 related genes	BP	GO:0032677	regulation of interleukin-8 production	3/63	74/18670	0.00200137	0.00924689	0.00491927	TNF/ANXA1/TLR9	3
SARS-CoV-2 related genes	BP	GO:0043367	CD4-positive, alpha-beta T cell differentiation	3/63	74/18670	0.00200137	0.00924689	0.00491927	ANXA1/IL6/HMGB1	3
SARS-CoV-2 related genes	BP	GO:1903036	positive regulation of response to wounding	3/63	74/18670	0.00200137	0.00924689	0.00491927	ANXA1/THBD/CPB2	3
SARS-CoV-2 related genes	BP	GO:0002827	positive regulation of T-helper 1 type immune response	2/63	20/18670	0.00204742	0.00936311	0.0049811	ANXA1/IL6R	2
SARS-CoV-2 related genes	BP	GO:0006525	arginine metabolic process	2/63	20/18670	0.00204742	0.00936311	0.0049811	NOS2/PADI4	2
SARS-CoV-2 related genes	BP	GO:0034104	negative regulation of tissue remodeling	2/63	20/18670	0.00204742	0.00936311	0.0049811	AGT/IL6	2
SARS-CoV-2 related genes	BP	GO:0042228	interleukin-8 biosynthetic process	2/63	20/18670	0.00204742	0.00936311	0.0049811	TNF/TLR9	2
SARS-CoV-2 related genes	BP	GO:0043369	CD4-positive or CD8-positive, alpha-beta T cell lineage commitment	2/63	20/18670	0.00204742	0.00936311	0.0049811	IL6/BCL2	2
SARS-CoV-2 related genes	BP	GO:0043371	negative regulation of CD4-positive, alpha-beta T cell differentiation	2/63	20/18670	0.00204742	0.00936311	0.0049811	ANXA1/HMGB1	2
SARS-CoV-2 related genes	BP	GO:0150076	neuroinflammatory response	3/63	75/18670	0.00207978	0.00949495	0.00505124	TNF/IL6/PTGS2	3
SARS-CoV-2 related genes	BP	GO:0050714	positive regulation of protein secretion	5/63	268/18670	0.00209362	0.00954195	0.00507624	TNF/IL6/HMGB1/CFTR/AGTR2	5
SARS-CoV-2 related genes	BP	GO:0007249	I-kappaB kinase/NF-kappaB signaling	5/63	269/18670	0.0021278	0.00968132	0.00515039	TNF/BST2/HDAC1/DDX1/TLR9	5
SARS-CoV-2 related genes	BP	GO:0031214	biomineral tissue development	4/63	163/18670	0.00223502	0.0101336	0.00539099	S1PR1/PTGS2/SMAD3/PPARA	4
SARS-CoV-2 related genes	BP	GO:0110148	biomineralization	4/63	163/18670	0.00223502	0.0101336	0.00539099	S1PR1/PTGS2/SMAD3/PPARA	4
SARS-CoV-2 related genes	BP	GO:0016575	histone deacetylation	3/63	77/18670	0.00224228	0.0101336	0.00539099	VEGFA/PHB/HDAC1	3
SARS-CoV-2 related genes	BP	GO:1901224	positive regulation of NIK/NF-kappaB signaling	3/63	77/18670	0.00224228	0.0101336	0.00539099	TNF/HMGB1/TLR9	3
SARS-CoV-2 related genes	BP	GO:0015874	norepinephrine transport	2/63	21/18670	0.00225803	0.0101661	0.0054083	AGT/AGTR2	2
SARS-CoV-2 related genes	BP	GO:0035455	response to interferon-alpha	2/63	21/18670	0.00225803	0.0101661	0.0054083	IFNAR1/BST2	2
SARS-CoV-2 related genes	BP	GO:0032102	negative regulation of response to external stimulus	6/63	400/18670	0.00226082	0.0101661	0.0054083	THBD/GP1BA/PPARG/SMAD3/PPARA/CPB2	6
SARS-CoV-2 related genes	BP	GO:0031016	pancreas development	3/63	78/18670	0.0023264	0.0104435	0.00555588	ANXA1/IL6/IL6R	3
SARS-CoV-2 related genes	BP	GO:0050680	negative regulation of epithelial cell proliferation	4/63	165/18670	0.00233608	0.0104695	0.00556971	TNF/PPARG/CPB2/PHB2	4
SARS-CoV-2 related genes	BP	GO:0030193	regulation of blood coagulation	3/63	79/18670	0.00241245	0.0107759	0.00573269	THBD/GP1BA/CPB2	3
SARS-CoV-2 related genes	BP	GO:0043537	negative regulation of blood vessel endothelial cell migration	3/63	79/18670	0.00241245	0.0107759	0.00573269	HMGB1/PPARG/AGTR2	3
SARS-CoV-2 related genes	BP	GO:0035051	cardiocyte differentiation	4/63	167/18670	0.00244025	0.010882	0.00578913	AGT/VEGFA/AGTR2/PPARA	4
SARS-CoV-2 related genes	BP	GO:0032727	positive regulation of interferon-alpha production	2/63	22/18670	0.00247844	0.0109255	0.00581226	HMGB1/TLR9	2
SARS-CoV-2 related genes	BP	GO:0045723	positive regulation of fatty acid biosynthetic process	2/63	22/18670	0.00247844	0.0109255	0.00581226	ANXA1/PTGS2	2
SARS-CoV-2 related genes	BP	GO:0048305	immunoglobulin secretion	2/63	22/18670	0.00247844	0.0109255	0.00581226	TNF/IL6	2
SARS-CoV-2 related genes	BP	GO:0051000	positive regulation of nitric-oxide synthase activity	2/63	22/18670	0.00247844	0.0109255	0.00581226	TNF/AGTR2	2
SARS-CoV-2 related genes	BP	GO:1901685	glutathione derivative metabolic process	2/63	22/18670	0.00247844	0.0109255	0.00581226	GSTA2/GSTM1	2
SARS-CoV-2 related genes	BP	GO:1901687	glutathione derivative biosynthetic process	2/63	22/18670	0.00247844	0.0109255	0.00581226	GSTA2/GSTM1	2
SARS-CoV-2 related genes	BP	GO:1903589	positive regulation of blood vessel endothelial cell proliferation involved in sprouting angiogenesis	2/63	22/18670	0.00247844	0.0109255	0.00581226	VEGFA/AGTR1	2
SARS-CoV-2 related genes	BP	GO:1900046	regulation of hemostasis	3/63	80/18670	0.00250046	0.0110045	0.00585429	THBD/GP1BA/CPB2	3
SARS-CoV-2 related genes	BP	GO:0048041	focal adhesion assembly	3/63	81/18670	0.00259043	0.0113447	0.00603531	BCL2/VEGFA/SMAD3	3
SARS-CoV-2 related genes	BP	GO:0048708	astrocyte differentiation	3/63	81/18670	0.00259043	0.0113447	0.00603531	TNF/IL6/IL6ST	3
SARS-CoV-2 related genes	BP	GO:0110110	positive regulation of animal organ morphogenesis	3/63	81/18670	0.00259043	0.0113447	0.00603531	AGT/VEGFA/AGTR2	3
SARS-CoV-2 related genes	BP	GO:0032409	regulation of transporter activity	5/63	283/18670	0.00265031	0.0115881	0.00616479	BCL2/CFTR/PPARG/PHB2/TLR9	5
SARS-CoV-2 related genes	BP	GO:0030279	negative regulation of ossification	3/63	82/18670	0.00268238	0.0116903	0.00621915	TNF/BCL2/SMAD3	3
SARS-CoV-2 related genes	BP	GO:0090049	regulation of cell migration involved in sprouting angiogenesis	3/63	82/18670	0.00268238	0.0116903	0.00621915	ANXA1/VEGFA/PTGS2	3
SARS-CoV-2 related genes	BP	GO:0032717	negative regulation of interleukin-8 production	2/63	23/18670	0.0027086	0.011698	0.00622325	ANXA1/TLR9	2
SARS-CoV-2 related genes	BP	GO:0032799	low-density lipoprotein receptor particle metabolic process	2/63	23/18670	0.0027086	0.011698	0.00622325	FURIN/PPARG	2
SARS-CoV-2 related genes	BP	GO:0034123	positive regulation of toll-like receptor signaling pathway	2/63	23/18670	0.0027086	0.011698	0.00622325	HMGB1/TLR9	2
SARS-CoV-2 related genes	BP	GO:0048714	positive regulation of oligodendrocyte differentiation	2/63	23/18670	0.0027086	0.011698	0.00622325	PPARG/HDAC1	2
SARS-CoV-2 related genes	BP	GO:0051043	regulation of membrane protein ectodomain proteolysis	2/63	23/18670	0.0027086	0.011698	0.00622325	TNF/FURIN	2
SARS-CoV-2 related genes	BP	GO:0030324	lung development	4/63	172/18670	0.0027146	0.011698	0.00622325	TNF/MME/VEGFA/CTSZ	4
SARS-CoV-2 related genes	BP	GO:0032874	positive regulation of stress-activated MAPK cascade	4/63	172/18670	0.0027146	0.011698	0.00622325	TNF/HMGB1/VEGFA/TLR9	4
SARS-CoV-2 related genes	BP	GO:0070304	positive regulation of stress-activated protein kinase signaling cascade	4/63	173/18670	0.00277191	0.0118878	0.00632422	TNF/HMGB1/VEGFA/TLR9	4
SARS-CoV-2 related genes	BP	GO:0002440	production of molecular mediator of immune response	5/63	286/18670	0.00277341	0.0118878	0.00632422	TNF/IL6/BST2/DDX1/TLR9	5
SARS-CoV-2 related genes	BP	GO:0051403	stress-activated MAPK cascade	5/63	286/18670	0.00277341	0.0118878	0.00632422	AGT/TNF/HMGB1/VEGFA/TLR9	5
SARS-CoV-2 related genes	BP	GO:0048145	regulation of fibroblast proliferation	3/63	83/18670	0.00277633	0.0118878	0.00632422	AGT/PPARG/AGTR2	3
SARS-CoV-2 related genes	BP	GO:0043588	skin development	6/63	419/18670	0.00284737	0.0121726	0.00647575	TNF/ANXA1/FURIN/BCL2/S100A7/HDAC1	6
SARS-CoV-2 related genes	BP	GO:0002793	positive regulation of peptide secretion	5/63	288/18670	0.00285774	0.0121823	0.00648087	TNF/IL6/HMGB1/CFTR/AGTR2	5
SARS-CoV-2 related genes	BP	GO:0014910	regulation of smooth muscle cell migration	3/63	84/18670	0.00287228	0.0121823	0.00648087	ACE/AGT/BCL2	3
SARS-CoV-2 related genes	BP	GO:0046889	positive regulation of lipid biosynthetic process	3/63	84/18670	0.00287228	0.0121823	0.00648087	TNF/ANXA1/PTGS2	3
SARS-CoV-2 related genes	BP	GO:0048144	fibroblast proliferation	3/63	84/18670	0.00287228	0.0121823	0.00648087	AGT/PPARG/AGTR2	3
SARS-CoV-2 related genes	BP	GO:0050818	regulation of coagulation	3/63	84/18670	0.00287228	0.0121823	0.00648087	THBD/GP1BA/CPB2	3
SARS-CoV-2 related genes	BP	GO:0002407	dendritic cell chemotaxis	2/63	24/18670	0.00294843	0.0123895	0.00659113	HMGB1/CCR5	2
SARS-CoV-2 related genes	BP	GO:0034162	toll-like receptor 9 signaling pathway	2/63	24/18670	0.00294843	0.0123895	0.00659113	HMGB1/TLR9	2
SARS-CoV-2 related genes	BP	GO:0042104	positive regulation of activated T cell proliferation	2/63	24/18670	0.00294843	0.0123895	0.00659113	IL6R/HMGB1	2
SARS-CoV-2 related genes	BP	GO:0046639	negative regulation of alpha-beta T cell differentiation	2/63	24/18670	0.00294843	0.0123895	0.00659113	ANXA1/HMGB1	2
SARS-CoV-2 related genes	BP	GO:0046697	decidualization	2/63	24/18670	0.00294843	0.0123895	0.00659113	PTGS2/BSG	2
SARS-CoV-2 related genes	BP	GO:0030323	respiratory tube development	4/63	176/18670	0.00294879	0.0123895	0.00659113	TNF/MME/VEGFA/CTSZ	4
SARS-CoV-2 related genes	BP	GO:1904705	regulation of vascular smooth muscle cell proliferation	3/63	85/18670	0.00297026	0.0124409	0.00661843	AGT/TNF/PPARG	3
SARS-CoV-2 related genes	BP	GO:1990874	vascular smooth muscle cell proliferation	3/63	85/18670	0.00297026	0.0124409	0.00661843	AGT/TNF/PPARG	3
SARS-CoV-2 related genes	BP	GO:0009896	positive regulation of catabolic process	6/63	425/18670	0.00305444	0.0127735	0.00679541	SGTA/TNF/IL6/HMGB1/FURIN/PPARA	6
SARS-CoV-2 related genes	BP	GO:0001942	hair follicle development	3/63	86/18670	0.00307027	0.0127999	0.00680947	TNF/BCL2/HDAC1	3
SARS-CoV-2 related genes	BP	GO:0006919	activation of cysteine-type endopeptidase activity involved in apoptotic process	3/63	86/18670	0.00307027	0.0127999	0.00680947	TNF/PPARG/SMAD3	3
SARS-CoV-2 related genes	BP	GO:0051146	striated muscle cell differentiation	5/63	293/18670	0.00307671	0.0128069	0.00681318	AGT/BCL2/VEGFA/AGTR2/PPARA	5
SARS-CoV-2 related genes	BP	GO:2001235	positive regulation of apoptotic signaling pathway	4/63	179/18670	0.00313327	0.0130222	0.0069277	AGT/BCL2/AGTR2/SMAD3	4
SARS-CoV-2 related genes	BP	GO:0010565	regulation of cellular ketone metabolic process	4/63	180/18670	0.00319647	0.0131114	0.00697517	ANXA1/PTGS2/PPARG/PPARA	4
SARS-CoV-2 related genes	BP	GO:0022408	negative regulation of cell-cell adhesion	4/63	180/18670	0.00319647	0.0131114	0.00697517	ANXA1/HMGB1/VEGFA/PPARA	4
SARS-CoV-2 related genes	BP	GO:0002719	negative regulation of cytokine production involved in immune response	2/63	25/18670	0.00319787	0.0131114	0.00697517	TNF/BST2	2
SARS-CoV-2 related genes	BP	GO:0006851	mitochondrial calcium ion transmembrane transport	2/63	25/18670	0.00319787	0.0131114	0.00697517	PHB/PHB2	2
SARS-CoV-2 related genes	BP	GO:0030325	adrenal gland development	2/63	25/18670	0.00319787	0.0131114	0.00697517	NR0B1/SMAD3	2
SARS-CoV-2 related genes	BP	GO:0031639	plasminogen activation	2/63	25/18670	0.00319787	0.0131114	0.00697517	CPB2/CTSZ	2
SARS-CoV-2 related genes	BP	GO:0051894	positive regulation of focal adhesion assembly	2/63	25/18670	0.00319787	0.0131114	0.00697517	VEGFA/SMAD3	2
SARS-CoV-2 related genes	BP	GO:0090025	regulation of monocyte chemotaxis	2/63	25/18670	0.00319787	0.0131114	0.00697517	HMGB1/S100A7	2
SARS-CoV-2 related genes	BP	GO:0062012	regulation of small molecule metabolic process	6/63	429/18670	0.00319862	0.0131114	0.00697517	TNF/ANXA1/NOS2/PTGS2/PPARG/PPARA	6
SARS-CoV-2 related genes	BP	GO:0002285	lymphocyte activation involved in immune response	4/63	181/18670	0.00326054	0.0133289	0.00709088	ANXA1/IL6/HMGB1/ITGAL	4
SARS-CoV-2 related genes	BP	GO:0022404	molting cycle process	3/63	88/18670	0.00327647	0.0133289	0.00709088	TNF/BCL2/HDAC1	3
SARS-CoV-2 related genes	BP	GO:0022405	hair cycle process	3/63	88/18670	0.00327647	0.0133289	0.00709088	TNF/BCL2/HDAC1	3
SARS-CoV-2 related genes	BP	GO:0034103	regulation of tissue remodeling	3/63	88/18670	0.00327647	0.0133289	0.00709088	AGT/IL6/S1PR1	3
SARS-CoV-2 related genes	BP	GO:0098773	skin epidermis development	3/63	88/18670	0.00327647	0.0133289	0.00709088	TNF/BCL2/HDAC1	3
SARS-CoV-2 related genes	BP	GO:0018105	peptidyl-serine phosphorylation	5/63	299/18670	0.00335521	0.0136287	0.00725033	TNF/IL6/BCL2/VEGFA/PTGS2	5
SARS-CoV-2 related genes	BP	GO:0002040	sprouting angiogenesis	4/63	183/18670	0.0033913	0.0137338	0.00730625	ANXA1/VEGFA/AGTR1/PTGS2	4
SARS-CoV-2 related genes	BP	GO:0043123	positive regulation of I-kappaB kinase/NF-kappaB signaling	4/63	183/18670	0.0033913	0.0137338	0.00730625	TNF/BST2/DDX1/TLR9	4
SARS-CoV-2 related genes	BP	GO:0070372	regulation of ERK1 and ERK2 cascade	5/63	300/18670	0.00340334	0.0137618	0.00732115	TNF/HMGB1/S100A7/PHB/PHB2	5
SARS-CoV-2 related genes	BP	GO:0002360	T cell lineage commitment	2/63	26/18670	0.00345685	0.013812	0.00734787	IL6/BCL2	2
SARS-CoV-2 related genes	BP	GO:0006309	apoptotic DNA fragmentation	2/63	26/18670	0.00345685	0.013812	0.00734787	IL6/HMGB1	2
SARS-CoV-2 related genes	BP	GO:0030194	positive regulation of blood coagulation	2/63	26/18670	0.00345685	0.013812	0.00734787	THBD/CPB2	2
SARS-CoV-2 related genes	BP	GO:0031954	positive regulation of protein autophosphorylation	2/63	26/18670	0.00345685	0.013812	0.00734787	ACE/VEGFA	2
SARS-CoV-2 related genes	BP	GO:0060765	regulation of androgen receptor signaling pathway	2/63	26/18670	0.00345685	0.013812	0.00734787	PHB/HDAC1	2
SARS-CoV-2 related genes	BP	GO:0150117	positive regulation of cell-substrate junction organization	2/63	26/18670	0.00345685	0.013812	0.00734787	VEGFA/SMAD3	2
SARS-CoV-2 related genes	BP	GO:1900048	positive regulation of hemostasis	2/63	26/18670	0.00345685	0.013812	0.00734787	THBD/CPB2	2
SARS-CoV-2 related genes	BP	GO:1903959	regulation of anion transmembrane transport	2/63	26/18670	0.00345685	0.013812	0.00734787	AGT/CFTR	2
SARS-CoV-2 related genes	BP	GO:0032651	regulation of interleukin-1 beta production	3/63	90/18670	0.00349097	0.013907	0.00739841	HMGB1/SMAD3/S1PR3	3
SARS-CoV-2 related genes	BP	GO:0042475	odontogenesis of dentin-containing tooth	3/63	90/18670	0.00349097	0.013907	0.00739841	BSG/PPARA/HDAC1	3
SARS-CoV-2 related genes	BP	GO:0060249	anatomical structure homeostasis	6/63	439/18670	0.00358138	0.0142461	0.00757879	IL6/BCL2/VEGFA/S1PR1/PTGS2/TLR9	6
SARS-CoV-2 related genes	BP	GO:0014909	smooth muscle cell migration	3/63	91/18670	0.00360137	0.0143044	0.00760984	ACE/AGT/BCL2	3
SARS-CoV-2 related genes	BP	GO:0035710	CD4-positive, alpha-beta T cell activation	3/63	92/18670	0.00371389	0.0146882	0.00781402	ANXA1/IL6/HMGB1	3
SARS-CoV-2 related genes	BP	GO:0002825	regulation of T-helper 1 type immune response	2/63	27/18670	0.00372531	0.0146882	0.00781402	ANXA1/IL6R	2
SARS-CoV-2 related genes	BP	GO:0036336	dendritic cell migration	2/63	27/18670	0.00372531	0.0146882	0.00781402	HMGB1/CCR5	2
SARS-CoV-2 related genes	BP	GO:0048143	astrocyte activation	2/63	27/18670	0.00372531	0.0146882	0.00781402	TNF/IL6	2
SARS-CoV-2 related genes	BP	GO:0050820	positive regulation of coagulation	2/63	27/18670	0.00372531	0.0146882	0.00781402	THBD/CPB2	2
SARS-CoV-2 related genes	BP	GO:0006476	protein deacetylation	3/63	93/18670	0.00382854	0.0150291	0.00799537	VEGFA/PHB/HDAC1	3
SARS-CoV-2 related genes	BP	GO:0046634	regulation of alpha-beta T cell activation	3/63	93/18670	0.00382854	0.0150291	0.00799537	ANXA1/IL6R/HMGB1	3
SARS-CoV-2 related genes	BP	GO:0051952	regulation of amine transport	3/63	93/18670	0.00382854	0.0150291	0.00799537	AGT/AGTR2/ACE2	3
SARS-CoV-2 related genes	BP	GO:0009065	glutamine family amino acid catabolic process	2/63	28/18670	0.00400319	0.0156008	0.00829952	NOS2/PADI4	2
SARS-CoV-2 related genes	BP	GO:0032647	regulation of interferon-alpha production	2/63	28/18670	0.00400319	0.0156008	0.00829952	HMGB1/TLR9	2
SARS-CoV-2 related genes	BP	GO:0033688	regulation of osteoblast proliferation	2/63	28/18670	0.00400319	0.0156008	0.00829952	BCL2/SMAD3	2
SARS-CoV-2 related genes	BP	GO:0034368	protein-lipid complex remodeling	2/63	28/18670	0.00400319	0.0156008	0.00829952	AGT/AGTR1	2
SARS-CoV-2 related genes	BP	GO:0034369	plasma lipoprotein particle remodeling	2/63	28/18670	0.00400319	0.0156008	0.00829952	AGT/AGTR1	2
SARS-CoV-2 related genes	BP	GO:0002702	positive regulation of production of molecular mediator of immune response	3/63	95/18670	0.00406427	0.0157931	0.0084018	IL6/DDX1/TLR9	3
SARS-CoV-2 related genes	BP	GO:0045069	regulation of viral genome replication	3/63	95/18670	0.00406427	0.0157931	0.0084018	TNF/BCL2/BST2	3
SARS-CoV-2 related genes	BP	GO:1901654	response to ketone	4/63	193/18670	0.00409903	0.0159052	0.00846142	NR3C1/CFTR/PPARG/AGTR2	4
SARS-CoV-2 related genes	BP	GO:0050863	regulation of T cell activation	5/63	314/18670	0.00413056	0.0160044	0.00851422	ANXA1/IL6/IL6R/HMGB1/IL6ST	5
SARS-CoV-2 related genes	BP	GO:0031098	stress-activated protein kinase signaling cascade	5/63	315/18670	0.00418643	0.0161976	0.00861699	AGT/TNF/HMGB1/VEGFA/TLR9	5
SARS-CoV-2 related genes	BP	GO:0034367	protein-containing complex remodeling	2/63	29/18670	0.00429041	0.0165042	0.00878013	AGT/AGTR1	2
SARS-CoV-2 related genes	BP	GO:0060441	epithelial tube branching involved in lung morphogenesis	2/63	29/18670	0.00429041	0.0165042	0.00878013	TNF/CTSZ	2
SARS-CoV-2 related genes	BP	GO:0072606	interleukin-8 secretion	2/63	29/18670	0.00429041	0.0165042	0.00878013	ANXA1/NOS2	2
SARS-CoV-2 related genes	BP	GO:2000515	negative regulation of CD4-positive, alpha-beta T cell activation	2/63	29/18670	0.00429041	0.0165042	0.00878013	ANXA1/HMGB1	2
SARS-CoV-2 related genes	BP	GO:0007044	cell-substrate junction assembly	3/63	97/18670	0.00430866	0.0165042	0.00878013	BCL2/VEGFA/SMAD3	3
SARS-CoV-2 related genes	BP	GO:0010596	negative regulation of endothelial cell migration	3/63	97/18670	0.00430866	0.0165042	0.00878013	HMGB1/PPARG/AGTR2	3
SARS-CoV-2 related genes	BP	GO:0150115	cell-substrate junction organization	3/63	97/18670	0.00430866	0.0165042	0.00878013	BCL2/VEGFA/SMAD3	3
SARS-CoV-2 related genes	BP	GO:0002042	cell migration involved in sprouting angiogenesis	3/63	98/18670	0.00443413	0.0169126	0.00899736	ANXA1/VEGFA/PTGS2	3
SARS-CoV-2 related genes	BP	GO:0050764	regulation of phagocytosis	3/63	98/18670	0.00443413	0.0169126	0.00899736	TNF/HMGB1/PPARG	3
SARS-CoV-2 related genes	BP	GO:2001243	negative regulation of intrinsic apoptotic signaling pathway	3/63	98/18670	0.00443413	0.0169126	0.00899736	BCL2/PTGS2/HDAC1	3
SARS-CoV-2 related genes	BP	GO:0031099	regeneration	4/63	198/18670	0.00448778	0.0170688	0.00908046	ANXA1/BCL2/PPARG/CPB2	4
SARS-CoV-2 related genes	BP	GO:0060541	respiratory system development	4/63	198/18670	0.00448778	0.0170688	0.00908046	TNF/MME/VEGFA/CTSZ	4
SARS-CoV-2 related genes	BP	GO:0051817	modulation of process of other organism involved in symbiotic interaction	3/63	99/18670	0.0045618	0.0172489	0.00917625	KPNA2/SMAD3/HDAC1	3
SARS-CoV-2 related genes	BP	GO:1901570	fatty acid derivative biosynthetic process	3/63	99/18670	0.0045618	0.0172489	0.00917625	ANXA1/PTGS1/PTGS2	3
SARS-CoV-2 related genes	BP	GO:0002828	regulation of type 2 immune response	2/63	30/18670	0.00458692	0.0172489	0.00917625	ANXA1/IL6	2
SARS-CoV-2 related genes	BP	GO:0032607	interferon-alpha production	2/63	30/18670	0.00458692	0.0172489	0.00917625	HMGB1/TLR9	2
SARS-CoV-2 related genes	BP	GO:0046320	regulation of fatty acid oxidation	2/63	30/18670	0.00458692	0.0172489	0.00917625	PPARG/PPARA	2
SARS-CoV-2 related genes	BP	GO:0048147	negative regulation of fibroblast proliferation	2/63	30/18670	0.00458692	0.0172489	0.00917625	PPARG/AGTR2	2
SARS-CoV-2 related genes	BP	GO:0071549	cellular response to dexamethasone stimulus	2/63	30/18670	0.00458692	0.0172489	0.00917625	NR3C1/AGTR2	2
SARS-CoV-2 related genes	BP	GO:1901889	negative regulation of cell junction assembly	2/63	30/18670	0.00458692	0.0172489	0.00917625	ACE/TNF	2
SARS-CoV-2 related genes	BP	GO:0018209	peptidyl-serine modification	5/63	322/18670	0.00459285	0.0172489	0.00917625	TNF/IL6/BCL2/VEGFA/PTGS2	5
SARS-CoV-2 related genes	BP	GO:0007200	phospholipase C-activating G protein-coupled receptor signaling pathway	3/63	100/18670	0.00469169	0.017571	0.00934761	AGT/S1PR1/AGTR1	3
SARS-CoV-2 related genes	BP	GO:0015837	amine transport	3/63	100/18670	0.00469169	0.017571	0.00934761	AGT/AGTR2/ACE2	3
SARS-CoV-2 related genes	BP	GO:0009746	response to hexose	4/63	202/18670	0.00481616	0.0179486	0.00954851	CFTR/CMA1/PTGS2/CPB2	4
SARS-CoV-2 related genes	BP	GO:0007631	feeding behavior	3/63	101/18670	0.0048238	0.0179486	0.00954851	REN/AGT/ACE2	3
SARS-CoV-2 related genes	BP	GO:0048525	negative regulation of viral process	3/63	101/18670	0.0048238	0.0179486	0.00954851	TNF/BST2/HDAC1	3
SARS-CoV-2 related genes	BP	GO:0050830	defense response to Gram-positive bacterium	3/63	101/18670	0.0048238	0.0179486	0.00954851	TNF/IL6/CTSG	3
SARS-CoV-2 related genes	BP	GO:0007202	activation of phospholipase C activity	2/63	31/18670	0.00489265	0.0179486	0.00954851	S1PR4/AGT	2
SARS-CoV-2 related genes	BP	GO:0010165	response to X-ray	2/63	31/18670	0.00489265	0.0179486	0.00954851	ANXA1/THBD	2
SARS-CoV-2 related genes	BP	GO:0019048	modulation by virus of host process	2/63	31/18670	0.00489265	0.0179486	0.00954851	KPNA2/SMAD3	2
SARS-CoV-2 related genes	BP	GO:0032770	positive regulation of monooxygenase activity	2/63	31/18670	0.00489265	0.0179486	0.00954851	TNF/AGTR2	2
SARS-CoV-2 related genes	BP	GO:0033687	osteoblast proliferation	2/63	31/18670	0.00489265	0.0179486	0.00954851	BCL2/SMAD3	2
SARS-CoV-2 related genes	BP	GO:0048710	regulation of astrocyte differentiation	2/63	31/18670	0.00489265	0.0179486	0.00954851	IL6/IL6ST	2
SARS-CoV-2 related genes	BP	GO:0050482	arachidonic acid secretion	2/63	31/18670	0.00489265	0.0179486	0.00954851	ACE/ANXA1	2
SARS-CoV-2 related genes	BP	GO:0051482	positive regulation of cytosolic calcium ion concentration involved in phospholipase C-activating G protein-coupled signaling pathway	2/63	31/18670	0.00489265	0.0179486	0.00954851	S1PR1/AGTR1	2
SARS-CoV-2 related genes	BP	GO:0051955	regulation of amino acid transport	2/63	31/18670	0.00489265	0.0179486	0.00954851	AGT/ACE2	2
SARS-CoV-2 related genes	BP	GO:1902895	positive regulation of pri-miRNA transcription by RNA polymerase II	2/63	31/18670	0.00489265	0.0179486	0.00954851	NR3C1/SMAD3	2
SARS-CoV-2 related genes	BP	GO:1903963	arachidonate transport	2/63	31/18670	0.00489265	0.0179486	0.00954851	ACE/ANXA1	2
SARS-CoV-2 related genes	BP	GO:0098869	cellular oxidant detoxification	3/63	102/18670	0.00495814	0.0181641	0.00966314	TNF/PTGS1/PTGS2	3
SARS-CoV-2 related genes	BP	GO:0032091	negative regulation of protein binding	3/63	103/18670	0.00509472	0.0186137	0.00990235	ACE/PPARA/CTSZ	3
SARS-CoV-2 related genes	BP	GO:0035601	protein deacylation	3/63	103/18670	0.00509472	0.0186137	0.00990235	VEGFA/PHB/HDAC1	3
SARS-CoV-2 related genes	BP	GO:0042311	vasodilation	2/63	32/18670	0.00520753	0.0189709	0.0100924	AGT/AGTR2	2
SARS-CoV-2 related genes	BP	GO:2000778	positive regulation of interleukin-6 secretion	2/63	32/18670	0.00520753	0.0189709	0.0100924	TNF/HMGB1	2
SARS-CoV-2 related genes	BP	GO:0046822	regulation of nucleocytoplasmic transport	3/63	104/18670	0.00523356	0.0189709	0.0100924	PTGS2/AGTR2/SMAD3	3
SARS-CoV-2 related genes	BP	GO:0071887	leukocyte apoptotic process	3/63	104/18670	0.00523356	0.0189709	0.0100924	ANXA1/IL6/CCR5	3
SARS-CoV-2 related genes	BP	GO:0098732	macromolecule deacylation	3/63	104/18670	0.00523356	0.0189709	0.0100924	VEGFA/PHB/HDAC1	3
SARS-CoV-2 related genes	BP	GO:0030073	insulin secretion	4/63	207/18670	0.00524892	0.0189709	0.0100924	TNF/ANXA1/CFTR/NOS2	4
SARS-CoV-2 related genes	BP	GO:0034284	response to monosaccharide	4/63	207/18670	0.00524892	0.0189709	0.0100924	CFTR/CMA1/PTGS2/CPB2	4
SARS-CoV-2 related genes	BP	GO:0071456	cellular response to hypoxia	4/63	207/18670	0.00524892	0.0189709	0.0100924	BCL2/VEGFA/PTGS2/PHB2	4
SARS-CoV-2 related genes	BP	GO:0007623	circadian rhythm	4/63	208/18670	0.0053385	0.0192688	0.0102508	NOS2/PPARG/PPARA/HDAC1	4
SARS-CoV-2 related genes	BP	GO:0030336	negative regulation of cell migration	5/63	334/18670	0.00535395	0.0192986	0.0102667	HMGB1/BCL2/PPARG/AGTR2/BST2	5
SARS-CoV-2 related genes	BP	GO:0071229	cellular response to acid chemical	4/63	209/18670	0.0054291	0.0195433	0.0103969	TNF/VEGFA/PPARG/PHB2	4
SARS-CoV-2 related genes	BP	GO:0007596	blood coagulation	5/63	336/18670	0.00548899	0.0197325	0.0104975	IL6/THBD/GP1BA/HDAC1/CPB2	5
SARS-CoV-2 related genes	BP	GO:0010955	negative regulation of protein processing	2/63	33/18670	0.00553151	0.0198059	0.0105366	CPB2/CTSZ	2
SARS-CoV-2 related genes	BP	GO:0048011	neurotrophin TRK receptor signaling pathway	2/63	33/18670	0.00553151	0.0198059	0.0105366	AGT/AGTR2	2
SARS-CoV-2 related genes	BP	GO:1903318	negative regulation of protein maturation	2/63	33/18670	0.00553151	0.0198059	0.0105366	CPB2/CTSZ	2
SARS-CoV-2 related genes	BP	GO:0007599	hemostasis	5/63	341/18670	0.00583713	0.0208318	0.0110824	IL6/THBD/GP1BA/HDAC1/CPB2	5
SARS-CoV-2 related genes	BP	GO:0000737	DNA catabolic process, endonucleolytic	2/63	34/18670	0.00586452	0.0208318	0.0110824	IL6/HMGB1	2
SARS-CoV-2 related genes	BP	GO:0010922	positive regulation of phosphatase activity	2/63	34/18670	0.00586452	0.0208318	0.0110824	AGTR2/SMAD3	2
SARS-CoV-2 related genes	BP	GO:0032892	positive regulation of organic acid transport	2/63	34/18670	0.00586452	0.0208318	0.0110824	AGT/ACE2	2
SARS-CoV-2 related genes	BP	GO:0043368	positive T cell selection	2/63	34/18670	0.00586452	0.0208318	0.0110824	IL6/BCL2	2
SARS-CoV-2 related genes	BP	GO:0062208	positive regulation of pattern recognition receptor signaling pathway	2/63	34/18670	0.00586452	0.0208318	0.0110824	HMGB1/TLR9	2
SARS-CoV-2 related genes	BP	GO:0050817	coagulation	5/63	342/18670	0.00590859	0.0209607	0.0111509	IL6/THBD/GP1BA/HDAC1/CPB2	5
SARS-CoV-2 related genes	BP	GO:0001101	response to acid chemical	5/63	343/18670	0.00598066	0.0211884	0.0112721	TNF/VEGFA/PTGS2/PPARG/PHB2	5
SARS-CoV-2 related genes	BP	GO:0033559	unsaturated fatty acid metabolic process	3/63	110/18670	0.0061145	0.0216341	0.0115092	ANXA1/PTGS1/PTGS2	3
SARS-CoV-2 related genes	BP	GO:0008406	gonad development	4/63	217/18670	0.00619123	0.0216744	0.0115306	REN/BCL2/VEGFA/NR0B1	4
SARS-CoV-2 related genes	BP	GO:0036294	cellular response to decreased oxygen levels	4/63	217/18670	0.00619123	0.0216744	0.0115306	BCL2/VEGFA/PTGS2/PHB2	4
SARS-CoV-2 related genes	BP	GO:0043393	regulation of protein binding	4/63	217/18670	0.00619123	0.0216744	0.0115306	ACE/BCL2/PPARA/CTSZ	4
SARS-CoV-2 related genes	BP	GO:0001893	maternal placenta development	2/63	35/18670	0.0062065	0.0216744	0.0115306	PTGS2/BSG	2
SARS-CoV-2 related genes	BP	GO:0002701	negative regulation of production of molecular mediator of immune response	2/63	35/18670	0.0062065	0.0216744	0.0115306	TNF/BST2	2
SARS-CoV-2 related genes	BP	GO:0030262	apoptotic nuclear changes	2/63	35/18670	0.0062065	0.0216744	0.0115306	IL6/HMGB1	2
SARS-CoV-2 related genes	BP	GO:0032735	positive regulation of interleukin-12 production	2/63	35/18670	0.0062065	0.0216744	0.0115306	HMGB1/TLR9	2
SARS-CoV-2 related genes	BP	GO:0042092	type 2 immune response	2/63	35/18670	0.0062065	0.0216744	0.0115306	ANXA1/IL6	2
SARS-CoV-2 related genes	BP	GO:0051954	positive regulation of amine transport	2/63	35/18670	0.0062065	0.0216744	0.0115306	AGT/ACE2	2
SARS-CoV-2 related genes	BP	GO:0060251	regulation of glial cell proliferation	2/63	35/18670	0.0062065	0.0216744	0.0115306	TNF/IL6	2
SARS-CoV-2 related genes	BP	GO:2000146	negative regulation of cell motility	5/63	349/18670	0.00642623	0.022385	0.0119086	HMGB1/BCL2/PPARG/AGTR2/BST2	5
SARS-CoV-2 related genes	BP	GO:0001938	positive regulation of endothelial cell proliferation	3/63	112/18670	0.00642663	0.022385	0.0119086	HMGB1/VEGFA/AGTR1	3
SARS-CoV-2 related genes	BP	GO:0030224	monocyte differentiation	2/63	36/18670	0.00655738	0.0226643	0.0120572	VEGFA/PPARG	2
SARS-CoV-2 related genes	BP	GO:0032733	positive regulation of interleukin-10 production	2/63	36/18670	0.00655738	0.0226643	0.0120572	HMGB1/TLR9	2
SARS-CoV-2 related genes	BP	GO:0090322	regulation of superoxide metabolic process	2/63	36/18670	0.00655738	0.0226643	0.0120572	AGT/TNF	2
SARS-CoV-2 related genes	BP	GO:1901099	negative regulation of signal transduction in absence of ligand	2/63	36/18670	0.00655738	0.0226643	0.0120572	TNF/BCL2	2
SARS-CoV-2 related genes	BP	GO:1903131	mononuclear cell differentiation	2/63	36/18670	0.00655738	0.0226643	0.0120572	VEGFA/PPARG	2
SARS-CoV-2 related genes	BP	GO:2001240	negative regulation of extrinsic apoptotic signaling pathway in absence of ligand	2/63	36/18670	0.00655738	0.0226643	0.0120572	TNF/BCL2	2
SARS-CoV-2 related genes	BP	GO:0035821	modulation of process of other organism	3/63	113/18670	0.00658621	0.0227347	0.0120947	KPNA2/SMAD3/HDAC1	3
SARS-CoV-2 related genes	BP	GO:0030098	lymphocyte differentiation	5/63	353/18670	0.00673596	0.0231451	0.012313	ANXA1/IL6/HMGB1/BCL2/TLR9	5
SARS-CoV-2 related genes	BP	GO:0006690	icosanoid metabolic process	3/63	114/18670	0.00674813	0.0231451	0.012313	ANXA1/PTGS1/PTGS2	3
SARS-CoV-2 related genes	BP	GO:0010633	negative regulation of epithelial cell migration	3/63	114/18670	0.00674813	0.0231451	0.012313	HMGB1/PPARG/AGTR2	3
SARS-CoV-2 related genes	BP	GO:0030282	bone mineralization	3/63	114/18670	0.00674813	0.0231451	0.012313	S1PR1/PTGS2/SMAD3	3
SARS-CoV-2 related genes	BP	GO:0042035	regulation of cytokine biosynthetic process	3/63	114/18670	0.00674813	0.0231451	0.012313	TNF/IL6/TLR9	3
SARS-CoV-2 related genes	BP	GO:0045137	development of primary sexual characteristics	4/63	223/18670	0.00680747	0.0233188	0.0124054	REN/BCL2/VEGFA/NR0B1	4
SARS-CoV-2 related genes	BP	GO:0006921	cellular component disassembly involved in execution phase of apoptosis	2/63	37/18670	0.00691711	0.0235147	0.0125096	IL6/HMGB1	2
SARS-CoV-2 related genes	BP	GO:0010614	negative regulation of cardiac muscle hypertrophy	2/63	37/18670	0.00691711	0.0235147	0.0125096	SMAD3/PPARA	2
SARS-CoV-2 related genes	BP	GO:0038083	peptidyl-tyrosine autophosphorylation	2/63	37/18670	0.00691711	0.0235147	0.0125096	ACE/VEGFA	2
SARS-CoV-2 related genes	BP	GO:0042307	positive regulation of protein import into nucleus	2/63	37/18670	0.00691711	0.0235147	0.0125096	PTGS2/SMAD3	2
SARS-CoV-2 related genes	BP	GO:0045777	positive regulation of blood pressure	2/63	37/18670	0.00691711	0.0235147	0.0125096	ACE/AGT	2
SARS-CoV-2 related genes	BP	GO:0046006	regulation of activated T cell proliferation	2/63	37/18670	0.00691711	0.0235147	0.0125096	IL6R/HMGB1	2
SARS-CoV-2 related genes	BP	GO:0007160	cell-matrix adhesion	4/63	225/18670	0.0070216	0.0238397	0.0126826	BCL2/VEGFA/ITGAL/SMAD3	4
SARS-CoV-2 related genes	BP	GO:0021782	glial cell development	3/63	116/18670	0.00707906	0.0239743	0.0127541	TNF/IL6/MPP5	3
SARS-CoV-2 related genes	BP	GO:1900180	regulation of protein localization to nucleus	3/63	116/18670	0.00707906	0.0239743	0.0127541	PTGS2/AGTR2/SMAD3	3
SARS-CoV-2 related genes	BP	GO:1901222	regulation of NIK/NF-kappaB signaling	3/63	117/18670	0.00724809	0.0245159	0.0130422	TNF/HMGB1/TLR9	3
SARS-CoV-2 related genes	BP	GO:0046636	negative regulation of alpha-beta T cell activation	2/63	38/18670	0.00728562	0.0246119	0.0130933	ANXA1/HMGB1	2
SARS-CoV-2 related genes	BP	GO:0002460	adaptive immune response based on somatic recombination of immune receptors built from immunoglobulin superfamily domains	5/63	361/18670	0.00738669	0.024922	0.0132583	TNF/ANXA1/IL6/IL6R/HMGB1	5
SARS-CoV-2 related genes	BP	GO:0009743	response to carbohydrate	4/63	230/18670	0.00757634	0.0254911	0.0135611	CFTR/CMA1/PTGS2/CPB2	4
SARS-CoV-2 related genes	BP	GO:2001234	negative regulation of apoptotic signaling pathway	4/63	230/18670	0.00757634	0.0254911	0.0135611	TNF/BCL2/PTGS2/HDAC1	4
SARS-CoV-2 related genes	BP	GO:0001952	regulation of cell-matrix adhesion	3/63	119/18670	0.00759329	0.0254911	0.0135611	BCL2/VEGFA/SMAD3	3
SARS-CoV-2 related genes	BP	GO:0032392	DNA geometric change	3/63	119/18670	0.00759329	0.0254911	0.0135611	ANXA1/HMGB1/DDX1	3
SARS-CoV-2 related genes	BP	GO:0071103	DNA conformation change	5/63	364/18670	0.00764167	0.0255017	0.0135667	ANXA1/HMGB1/HDAC1/DDX1/PADI4	5
SARS-CoV-2 related genes	BP	GO:0010661	positive regulation of muscle cell apoptotic process	2/63	39/18670	0.00766285	0.0255017	0.0135667	AGT/PPARG	2
SARS-CoV-2 related genes	BP	GO:0014741	negative regulation of muscle hypertrophy	2/63	39/18670	0.00766285	0.0255017	0.0135667	SMAD3/PPARA	2
SARS-CoV-2 related genes	BP	GO:0038179	neurotrophin signaling pathway	2/63	39/18670	0.00766285	0.0255017	0.0135667	AGT/AGTR2	2
SARS-CoV-2 related genes	BP	GO:0043114	regulation of vascular permeability	2/63	39/18670	0.00766285	0.0255017	0.0135667	IL6/VEGFA	2
SARS-CoV-2 related genes	BP	GO:0048713	regulation of oligodendrocyte differentiation	2/63	39/18670	0.00766285	0.0255017	0.0135667	PPARG/HDAC1	2
SARS-CoV-2 related genes	BP	GO:1904591	positive regulation of protein import	2/63	39/18670	0.00766285	0.0255017	0.0135667	PTGS2/SMAD3	2
SARS-CoV-2 related genes	BP	GO:0002698	negative regulation of immune effector process	3/63	120/18670	0.00776949	0.0258247	0.0137385	TNF/ANXA1/BST2	3
SARS-CoV-2 related genes	BP	GO:0048588	developmental cell growth	4/63	234/18670	0.00804043	0.0266212	0.0141623	AGT/VEGFA/AGTR2/PPARA	4
SARS-CoV-2 related genes	BP	GO:0044003	modulation by symbiont of host process	2/63	40/18670	0.00804874	0.0266212	0.0141623	KPNA2/SMAD3	2
SARS-CoV-2 related genes	BP	GO:0045124	regulation of bone resorption	2/63	40/18670	0.00804874	0.0266212	0.0141623	IL6/S1PR1	2
SARS-CoV-2 related genes	BP	GO:0071548	response to dexamethasone	2/63	40/18670	0.00804874	0.0266212	0.0141623	NR3C1/AGTR2	2
SARS-CoV-2 related genes	BP	GO:0006909	phagocytosis	5/63	369/18670	0.00808024	0.0266926	0.0142002	TNF/ANXA1/HMGB1/ITGAL/PPARG	5
SARS-CoV-2 related genes	BP	GO:0019079	viral genome replication	3/63	122/18670	0.00812911	0.0268211	0.0142686	TNF/BCL2/BST2	3
SARS-CoV-2 related genes	BP	GO:0032872	regulation of stress-activated MAPK cascade	4/63	237/18670	0.00840053	0.0276826	0.0147269	TNF/HMGB1/VEGFA/TLR9	4
SARS-CoV-2 related genes	BP	GO:0006308	DNA catabolic process	2/63	41/18670	0.00844323	0.0276876	0.0147296	IL6/HMGB1	2
SARS-CoV-2 related genes	BP	GO:0030890	positive regulation of B cell proliferation	2/63	41/18670	0.00844323	0.0276876	0.0147296	BCL2/TLR9	2
SARS-CoV-2 related genes	BP	GO:0050798	activated T cell proliferation	2/63	41/18670	0.00844323	0.0276876	0.0147296	IL6R/HMGB1	2
SARS-CoV-2 related genes	BP	GO:0085029	extracellular matrix assembly	2/63	41/18670	0.00844323	0.0276876	0.0147296	AGT/SMAD3	2
SARS-CoV-2 related genes	BP	GO:0019218	regulation of steroid metabolic process	3/63	124/18670	0.00849842	0.0278347	0.0148078	AGT/TNF/AGTR1	3
SARS-CoV-2 related genes	BP	GO:0030258	lipid modification	4/63	238/18670	0.00852288	0.0278808	0.0148324	AGT/AGTR1/PPARG/PPARA	4
SARS-CoV-2 related genes	BP	GO:0070302	regulation of stress-activated protein kinase signaling cascade	4/63	239/18670	0.00864639	0.0282505	0.015029	TNF/HMGB1/VEGFA/TLR9	4
SARS-CoV-2 related genes	BP	GO:0030217	T cell differentiation	4/63	240/18670	0.00877107	0.0286231	0.0152272	ANXA1/IL6/HMGB1/BCL2	4
SARS-CoV-2 related genes	BP	GO:0002639	positive regulation of immunoglobulin production	2/63	42/18670	0.00884626	0.0287637	0.0153021	IL6/TLR9	2
SARS-CoV-2 related genes	BP	GO:0006509	membrane protein ectodomain proteolysis	2/63	42/18670	0.00884626	0.0287637	0.0153021	TNF/FURIN	2
SARS-CoV-2 related genes	BP	GO:0010613	positive regulation of cardiac muscle hypertrophy	2/63	42/18670	0.00884626	0.0287637	0.0153021	AGT/IL6ST	2
SARS-CoV-2 related genes	BP	GO:0042593	glucose homeostasis	4/63	241/18670	0.00889693	0.0288935	0.0153711	CFTR/CMA1/PPARG/CPB2	4
SARS-CoV-2 related genes	BP	GO:0033500	carbohydrate homeostasis	4/63	242/18670	0.00902397	0.0292707	0.0155718	CFTR/CMA1/PPARG/CPB2	4
SARS-CoV-2 related genes	BP	GO:0040013	negative regulation of locomotion	5/63	381/18670	0.0092039	0.0298184	0.0158632	HMGB1/BCL2/PPARG/AGTR2/BST2	5
SARS-CoV-2 related genes	BP	GO:0010863	positive regulation of phospholipase C activity	2/63	43/18670	0.00925776	0.0299208	0.0159176	S1PR4/AGT	2
SARS-CoV-2 related genes	BP	GO:0014742	positive regulation of muscle hypertrophy	2/63	43/18670	0.00925776	0.0299208	0.0159176	AGT/IL6ST	2
SARS-CoV-2 related genes	BP	GO:0006631	fatty acid metabolic process	5/63	383/18670	0.00940117	0.0303478	0.0161448	ANXA1/PTGS1/PTGS2/PPARG/PPARA	5
SARS-CoV-2 related genes	BP	GO:1903038	negative regulation of leukocyte cell-cell adhesion	3/63	129/18670	0.00946444	0.0305155	0.016234	ANXA1/HMGB1/PPARA	3
SARS-CoV-2 related genes	BP	GO:0051271	negative regulation of cellular component movement	5/63	384/18670	0.00950089	0.0305963	0.016277	HMGB1/BCL2/PPARG/AGTR2/BST2	5
SARS-CoV-2 related genes	BP	GO:0042180	cellular ketone metabolic process	4/63	246/18670	0.00954398	0.0306983	0.0163312	ANXA1/PTGS2/PPARG/PPARA	4
SARS-CoV-2 related genes	BP	GO:0042692	muscle cell differentiation	5/63	385/18670	0.00960135	0.0308459	0.0164098	AGT/BCL2/VEGFA/AGTR2/PPARA	5
SARS-CoV-2 related genes	BP	GO:0014002	astrocyte development	2/63	44/18670	0.00967768	0.031017	0.0165008	TNF/IL6	2
SARS-CoV-2 related genes	BP	GO:0032965	regulation of collagen biosynthetic process	2/63	44/18670	0.00967768	0.031017	0.0165008	IL6/PPARG	2
SARS-CoV-2 related genes	BP	GO:0042476	odontogenesis	3/63	132/18670	0.0100736	0.0321978	0.017129	BSG/PPARA/HDAC1	3
SARS-CoV-2 related genes	BP	GO:0033157	regulation of intracellular protein transport	4/63	250/18670	0.0100832	0.0321978	0.017129	BCL2/PTGS2/AGTR2/SMAD3	4
SARS-CoV-2 related genes	BP	GO:0045581	negative regulation of T cell differentiation	2/63	45/18670	0.010106	0.0321978	0.017129	ANXA1/HMGB1	2
SARS-CoV-2 related genes	BP	GO:0071827	plasma lipoprotein particle organization	2/63	45/18670	0.010106	0.0321978	0.017129	AGT/AGTR1	2
SARS-CoV-2 related genes	BP	GO:1900274	regulation of phospholipase C activity	2/63	45/18670	0.010106	0.0321978	0.017129	S1PR4/AGT	2
SARS-CoV-2 related genes	BP	GO:0071333	cellular response to glucose stimulus	3/63	133/18670	0.0102817	0.0327188	0.0174061	CFTR/CMA1/CPB2	3
SARS-CoV-2 related genes	BP	GO:0002920	regulation of humoral immune response	3/63	134/18670	0.0104922	0.0332706	0.0176997	TNF/PHB/CPB2	3
SARS-CoV-2 related genes	BP	GO:0032355	response to estradiol	3/63	134/18670	0.0104922	0.0332706	0.0176997	AGT/ANXA1/PTGS2	3
SARS-CoV-2 related genes	BP	GO:0048565	digestive tract development	3/63	134/18670	0.0104922	0.0332706	0.0176997	TNF/BCL2/SMAD3	3
SARS-CoV-2 related genes	BP	GO:0002437	inflammatory response to antigenic stimulus	2/63	46/18670	0.0105425	0.0333516	0.0177428	TNF/HMGB1	2
SARS-CoV-2 related genes	BP	GO:1903587	regulation of blood vessel endothelial cell proliferation involved in sprouting angiogenesis	2/63	46/18670	0.0105425	0.0333516	0.0177428	VEGFA/AGTR1	2
SARS-CoV-2 related genes	BP	GO:0051924	regulation of calcium ion transport	4/63	254/18670	0.0106419	0.0336263	0.0178889	AGT/BCL2/PTGS2/TLR9	4
SARS-CoV-2 related genes	BP	GO:0001889	liver development	3/63	135/18670	0.0107052	0.0337471	0.0179532	ANXA1/SMAD3/CPB2	3
SARS-CoV-2 related genes	BP	GO:0071331	cellular response to hexose stimulus	3/63	135/18670	0.0107052	0.0337471	0.0179532	CFTR/CMA1/CPB2	3
SARS-CoV-2 related genes	BP	GO:0071326	cellular response to monosaccharide stimulus	3/63	136/18670	0.0109207	0.034275	0.018234	CFTR/CMA1/CPB2	3
SARS-CoV-2 related genes	BP	GO:0014911	positive regulation of smooth muscle cell migration	2/63	47/18670	0.0109874	0.034275	0.018234	AGT/BCL2	2
SARS-CoV-2 related genes	BP	GO:0018198	peptidyl-cysteine modification	2/63	47/18670	0.0109874	0.034275	0.018234	ACE/NOS2	2
SARS-CoV-2 related genes	BP	GO:0030574	collagen catabolic process	2/63	47/18670	0.0109874	0.034275	0.018234	CTSD/FURIN	2
SARS-CoV-2 related genes	BP	GO:0031952	regulation of protein autophosphorylation	2/63	47/18670	0.0109874	0.034275	0.018234	ACE/VEGFA	2
SARS-CoV-2 related genes	BP	GO:0043370	regulation of CD4-positive, alpha-beta T cell differentiation	2/63	47/18670	0.0109874	0.034275	0.018234	ANXA1/HMGB1	2
SARS-CoV-2 related genes	BP	GO:0045058	T cell selection	2/63	47/18670	0.0109874	0.034275	0.018234	IL6/BCL2	2
SARS-CoV-2 related genes	BP	GO:0048066	developmental pigmentation	2/63	47/18670	0.0109874	0.034275	0.018234	ATP6AP2/BCL2	2
SARS-CoV-2 related genes	BP	GO:2001239	regulation of extrinsic apoptotic signaling pathway in absence of ligand	2/63	47/18670	0.0109874	0.034275	0.018234	TNF/BCL2	2
SARS-CoV-2 related genes	BP	GO:0008584	male gonad development	3/63	138/18670	0.0113593	0.0353532	0.0188076	REN/BCL2/NR0B1	3
SARS-CoV-2 related genes	BP	GO:0061008	hepaticobiliary system development	3/63	138/18670	0.0113593	0.0353532	0.0188076	ANXA1/SMAD3/CPB2	3
SARS-CoV-2 related genes	BP	GO:0001774	microglial cell activation	2/63	48/18670	0.0114404	0.0353599	0.0188112	TNF/IL6	2
SARS-CoV-2 related genes	BP	GO:0002269	leukocyte activation involved in inflammatory response	2/63	48/18670	0.0114404	0.0353599	0.0188112	TNF/IL6	2
SARS-CoV-2 related genes	BP	GO:0045933	positive regulation of muscle contraction	2/63	48/18670	0.0114404	0.0353599	0.0188112	PTGS2/ACE2	2
SARS-CoV-2 related genes	BP	GO:0046850	regulation of bone remodeling	2/63	48/18670	0.0114404	0.0353599	0.0188112	IL6/S1PR1	2
SARS-CoV-2 related genes	BP	GO:0101023	vascular endothelial cell proliferation	2/63	48/18670	0.0114404	0.0353599	0.0188112	HMGB1/PPARG	2
SARS-CoV-2 related genes	BP	GO:1905562	regulation of vascular endothelial cell proliferation	2/63	48/18670	0.0114404	0.0353599	0.0188112	HMGB1/PPARG	2
SARS-CoV-2 related genes	BP	GO:0046546	development of primary male sexual characteristics	3/63	139/18670	0.0115823	0.0357167	0.019001	REN/BCL2/NR0B1	3
SARS-CoV-2 related genes	BP	GO:0050715	positive regulation of cytokine secretion	3/63	139/18670	0.0115823	0.0357167	0.019001	TNF/HMGB1/AGTR2	3
SARS-CoV-2 related genes	BP	GO:0046330	positive regulation of JNK cascade	3/63	140/18670	0.0118079	0.0363672	0.019347	TNF/HMGB1/TLR9	3
SARS-CoV-2 related genes	BP	GO:0010712	regulation of collagen metabolic process	2/63	49/18670	0.0119015	0.0363672	0.019347	IL6/PPARG	2
SARS-CoV-2 related genes	BP	GO:0030857	negative regulation of epithelial cell differentiation	2/63	49/18670	0.0119015	0.0363672	0.019347	VEGFA/S1PR3	2
SARS-CoV-2 related genes	BP	GO:0032757	positive regulation of interleukin-8 production	2/63	49/18670	0.0119015	0.0363672	0.019347	TNF/TLR9	2
SARS-CoV-2 related genes	BP	GO:0048546	digestive tract morphogenesis	2/63	49/18670	0.0119015	0.0363672	0.019347	BCL2/SMAD3	2
SARS-CoV-2 related genes	BP	GO:0071825	protein-lipid complex subunit organization	2/63	49/18670	0.0119015	0.0363672	0.019347	AGT/AGTR1	2
SARS-CoV-2 related genes	BP	GO:1904707	positive regulation of vascular smooth muscle cell proliferation	2/63	49/18670	0.0119015	0.0363672	0.019347	AGT/TNF	2
SARS-CoV-2 related genes	BP	GO:2001238	positive regulation of extrinsic apoptotic signaling pathway	2/63	49/18670	0.0119015	0.0363672	0.019347	AGT/AGTR2	2
SARS-CoV-2 related genes	BP	GO:0006865	amino acid transport	3/63	141/18670	0.012036	0.0366949	0.0195214	AGT/SLC6A19/ACE2	3
SARS-CoV-2 related genes	BP	GO:0009411	response to UV	3/63	141/18670	0.012036	0.0366949	0.0195214	MME/BCL2/PTGS2	3
SARS-CoV-2 related genes	BP	GO:0050871	positive regulation of B cell activation	3/63	142/18670	0.0122667	0.0373558	0.019873	IL6/BCL2/TLR9	3
SARS-CoV-2 related genes	BP	GO:0010718	positive regulation of epithelial to mesenchymal transition	2/63	50/18670	0.0123707	0.0375449	0.0199736	IL6/SMAD3	2
SARS-CoV-2 related genes	BP	GO:0014009	glial cell proliferation	2/63	50/18670	0.0123707	0.0375449	0.0199736	TNF/IL6	2
SARS-CoV-2 related genes	BP	GO:0060425	lung morphogenesis	2/63	50/18670	0.0123707	0.0375449	0.0199736	TNF/CTSZ	2
SARS-CoV-2 related genes	BP	GO:0071322	cellular response to carbohydrate stimulus	3/63	144/18670	0.0127356	0.0385654	0.0205165	CFTR/CMA1/CPB2	3
SARS-CoV-2 related genes	BP	GO:1902107	positive regulation of leukocyte differentiation	3/63	144/18670	0.0127356	0.0385654	0.0205165	TNF/ANXA1/HMGB1	3
SARS-CoV-2 related genes	BP	GO:0022898	regulation of transmembrane transporter activity	4/63	268/18670	0.0127541	0.038578	0.0205232	BCL2/CFTR/PHB2/TLR9	4
SARS-CoV-2 related genes	BP	GO:0001954	positive regulation of cell-matrix adhesion	2/63	51/18670	0.0128479	0.0386442	0.0205584	VEGFA/SMAD3	2
SARS-CoV-2 related genes	BP	GO:0007566	embryo implantation	2/63	51/18670	0.0128479	0.0386442	0.0205584	PTGS2/BSG	2
SARS-CoV-2 related genes	BP	GO:0019369	arachidonic acid metabolic process	2/63	51/18670	0.0128479	0.0386442	0.0205584	PTGS1/PTGS2	2
SARS-CoV-2 related genes	BP	GO:0045668	negative regulation of osteoblast differentiation	2/63	51/18670	0.0128479	0.0386442	0.0205584	TNF/SMAD3	2
SARS-CoV-2 related genes	BP	GO:0050999	regulation of nitric-oxide synthase activity	2/63	51/18670	0.0128479	0.0386442	0.0205584	TNF/AGTR2	2
SARS-CoV-2 related genes	BP	GO:0007548	sex differentiation	4/63	270/18670	0.0130762	0.0392871	0.0209004	REN/BCL2/VEGFA/NR0B1	4
SARS-CoV-2 related genes	BP	GO:0030099	myeloid cell differentiation	5/63	416/18670	0.0130912	0.0392882	0.020901	TNF/GP1BA/VEGFA/PPARG/HDAC1	5
SARS-CoV-2 related genes	BP	GO:0042542	response to hydrogen peroxide	3/63	146/18670	0.0132147	0.0395705	0.0210512	ANXA1/IL6/BCL2	3
SARS-CoV-2 related genes	BP	GO:0055123	digestive system development	3/63	146/18670	0.0132147	0.0395705	0.0210512	TNF/BCL2/SMAD3	3
SARS-CoV-2 related genes	BP	GO:0032653	regulation of interleukin-10 production	2/63	52/18670	0.013333	0.0397919	0.021169	HMGB1/TLR9	2
SARS-CoV-2 related genes	BP	GO:0032731	positive regulation of interleukin-1 beta production	2/63	52/18670	0.013333	0.0397919	0.021169	HMGB1/SMAD3	2
SARS-CoV-2 related genes	BP	GO:2000179	positive regulation of neural precursor cell proliferation	2/63	52/18670	0.013333	0.0397919	0.021169	VEGFA/CTSZ	2
SARS-CoV-2 related genes	BP	GO:1902105	regulation of leukocyte differentiation	4/63	272/18670	0.0134035	0.0399578	0.0212572	TNF/ANXA1/HMGB1/TLR9	4
SARS-CoV-2 related genes	BP	GO:0010212	response to ionizing radiation	3/63	147/18670	0.0134581	0.0400318	0.0212966	ANXA1/THBD/BCL2	3
SARS-CoV-2 related genes	BP	GO:0071236	cellular response to antibiotic	3/63	147/18670	0.0134581	0.0400318	0.0212966	ANXA1/IL6/CFTR	3
SARS-CoV-2 related genes	BP	GO:0002043	blood vessel endothelial cell proliferation involved in sprouting angiogenesis	2/63	53/18670	0.0138261	0.0409904	0.0218065	VEGFA/AGTR1	2
SARS-CoV-2 related genes	BP	GO:0032715	negative regulation of interleukin-6 production	2/63	53/18670	0.0138261	0.0409904	0.0218065	TNF/TLR9	2
SARS-CoV-2 related genes	BP	GO:0032964	collagen biosynthetic process	2/63	53/18670	0.0138261	0.0409904	0.0218065	IL6/PPARG	2
SARS-CoV-2 related genes	BP	GO:0002706	regulation of lymphocyte mediated immunity	3/63	149/18670	0.0139525	0.0412742	0.0219576	TNF/IL6/HMGB1	3
SARS-CoV-2 related genes	BP	GO:0051092	positive regulation of NF-kappaB transcription factor activity	3/63	149/18670	0.0139525	0.0412742	0.0219576	AGT/TNF/TLR9	3
SARS-CoV-2 related genes	BP	GO:0002720	positive regulation of cytokine production involved in immune response	2/63	54/18670	0.0143269	0.0422424	0.0224726	IL6/DDX1	2
SARS-CoV-2 related genes	BP	GO:0032655	regulation of interleukin-12 production	2/63	54/18670	0.0143269	0.0422424	0.0224726	HMGB1/TLR9	2
SARS-CoV-2 related genes	BP	GO:0050994	regulation of lipid catabolic process	2/63	54/18670	0.0143269	0.0422424	0.0224726	TNF/PPARA	2
SARS-CoV-2 related genes	BP	GO:0001678	cellular glucose homeostasis	3/63	152/18670	0.0147134	0.043287	0.0230283	CFTR/CMA1/CPB2	3
SARS-CoV-2 related genes	BP	GO:0016202	regulation of striated muscle tissue development	3/63	152/18670	0.0147134	0.043287	0.0230283	BCL2/SMAD3/PPARA	3
SARS-CoV-2 related genes	BP	GO:0001541	ovarian follicle development	2/63	55/18670	0.0148356	0.0433618	0.0230681	BCL2/VEGFA	2
SARS-CoV-2 related genes	BP	GO:0032613	interleukin-10 production	2/63	55/18670	0.0148356	0.0433618	0.0230681	HMGB1/TLR9	2
SARS-CoV-2 related genes	BP	GO:0042304	regulation of fatty acid biosynthetic process	2/63	55/18670	0.0148356	0.0433618	0.0230681	ANXA1/PTGS2	2
SARS-CoV-2 related genes	BP	GO:0045620	negative regulation of lymphocyte differentiation	2/63	55/18670	0.0148356	0.0433618	0.0230681	ANXA1/HMGB1	2
SARS-CoV-2 related genes	BP	GO:0061098	positive regulation of protein tyrosine kinase activity	2/63	55/18670	0.0148356	0.0433618	0.0230681	ACE/AGT	2
SARS-CoV-2 related genes	BP	GO:0070830	bicellular tight junction assembly	2/63	55/18670	0.0148356	0.0433618	0.0230681	TNF/MPP5	2
SARS-CoV-2 related genes	BP	GO:0030168	platelet activation	3/63	153/18670	0.0149722	0.0437135	0.0232552	IL6/THBD/GP1BA	3
SARS-CoV-2 related genes	BP	GO:0060047	heart contraction	4/63	282/18670	0.0151182	0.0440921	0.0234566	ACE/AGT/AGTR2/ACE2	4
SARS-CoV-2 related genes	BP	GO:0006749	glutathione metabolic process	2/63	56/18670	0.015352	0.0446285	0.023742	GSTA2/GSTM1	2
SARS-CoV-2 related genes	BP	GO:0032615	interleukin-12 production	2/63	56/18670	0.015352	0.0446285	0.023742	HMGB1/TLR9	2
SARS-CoV-2 related genes	BP	GO:0120192	tight junction assembly	2/63	56/18670	0.015352	0.0446285	0.023742	TNF/MPP5	2
SARS-CoV-2 related genes	BP	GO:0031647	regulation of protein stability	4/63	284/18670	0.0154771	0.0449437	0.0239097	BCL2/PHB/SMAD3/PHB2	4
SARS-CoV-2 related genes	BP	GO:1901861	regulation of muscle tissue development	3/63	155/18670	0.0154974	0.0449543	0.0239153	BCL2/SMAD3/PPARA	3
SARS-CoV-2 related genes	BP	GO:0002683	negative regulation of immune system process	5/63	435/18670	0.0156094	0.0452302	0.0240621	TNF/ANXA1/HMGB1/PPARG/BST2	5
SARS-CoV-2 related genes	BP	GO:0030856	regulation of epithelial cell differentiation	3/63	156/18670	0.015764	0.0455799	0.0242481	TNF/VEGFA/S1PR3	3
SARS-CoV-2 related genes	BP	GO:0048634	regulation of muscle organ development	3/63	156/18670	0.015764	0.0455799	0.0242481	BCL2/SMAD3/PPARA	3
SARS-CoV-2 related genes	BP	GO:0043525	positive regulation of neuron apoptotic process	2/63	57/18670	0.015876	0.0458053	0.024368	TNF/CTSZ	2
SARS-CoV-2 related genes	BP	GO:0075733	intracellular transport of virus	2/63	57/18670	0.015876	0.0458053	0.024368	KPNA2/BST2	2
SARS-CoV-2 related genes	BP	GO:0043467	regulation of generation of precursor metabolites and energy	3/63	157/18670	0.0160331	0.0462089	0.0245828	NOS2/PPARA/PHB2	3
SARS-CoV-2 related genes	BP	GO:0007162	negative regulation of cell adhesion	4/63	289/18670	0.0163976	0.0470866	0.0250497	ANXA1/HMGB1/VEGFA/PPARA	4
SARS-CoV-2 related genes	BP	GO:0097193	intrinsic apoptotic signaling pathway	4/63	289/18670	0.0163976	0.0470866	0.0250497	TNF/BCL2/PTGS2/HDAC1	4
SARS-CoV-2 related genes	BP	GO:0035306	positive regulation of dephosphorylation	2/63	58/18670	0.0164076	0.0470866	0.0250497	AGTR2/SMAD3	2
SARS-CoV-2 related genes	BP	GO:0061900	glial cell activation	2/63	58/18670	0.0164076	0.0470866	0.0250497	TNF/IL6	2
SARS-CoV-2 related genes	BP	GO:0046661	male sex differentiation	3/63	160/18670	0.0168559	0.0482264	0.025656	REN/BCL2/NR0B1	3
SARS-CoV-2 related genes	BP	GO:0030521	androgen receptor signaling pathway	2/63	59/18670	0.0169468	0.0482264	0.025656	PHB/HDAC1	2
SARS-CoV-2 related genes	BP	GO:0032732	positive regulation of interleukin-1 production	2/63	59/18670	0.0169468	0.0482264	0.025656	HMGB1/SMAD3	2
SARS-CoV-2 related genes	BP	GO:0033619	membrane protein proteolysis	2/63	59/18670	0.0169468	0.0482264	0.025656	TNF/FURIN	2
SARS-CoV-2 related genes	BP	GO:0043388	positive regulation of DNA binding	2/63	59/18670	0.0169468	0.0482264	0.025656	HMGB1/PPARG	2
SARS-CoV-2 related genes	BP	GO:0045071	negative regulation of viral genome replication	2/63	59/18670	0.0169468	0.0482264	0.025656	TNF/BST2	2
SARS-CoV-2 related genes	BP	GO:0097755	positive regulation of blood vessel diameter	2/63	59/18670	0.0169468	0.0482264	0.025656	AGT/AGTR2	2
SARS-CoV-2 related genes	BP	GO:0003015	heart process	4/63	292/18670	0.0169662	0.0482264	0.025656	ACE/AGT/AGTR2/ACE2	4
SARS-CoV-2 related genes	BP	GO:0090287	regulation of cellular response to growth factor stimulus	4/63	292/18670	0.0169662	0.0482264	0.025656	AGT/VEGFA/AGTR2/SMAD3	4
SARS-CoV-2 related genes	BP	GO:0046794	transport of virus	2/63	60/18670	0.0174935	0.0494016	0.0262812	KPNA2/BST2	2
SARS-CoV-2 related genes	BP	GO:0051893	regulation of focal adhesion assembly	2/63	60/18670	0.0174935	0.0494016	0.0262812	VEGFA/SMAD3	2
SARS-CoV-2 related genes	BP	GO:0090109	regulation of cell-substrate junction assembly	2/63	60/18670	0.0174935	0.0494016	0.0262812	VEGFA/SMAD3	2
SARS-CoV-2 related genes	BP	GO:0120193	tight junction organization	2/63	60/18670	0.0174935	0.0494016	0.0262812	TNF/MPP5	2
SARS-CoV-2 related genes	BP	GO:0150116	regulation of cell-substrate junction organization	2/63	60/18670	0.0174935	0.0494016	0.0262812	VEGFA/SMAD3	2
SARS-CoV-2 related genes	BP	GO:1902808	positive regulation of cell cycle G1/S phase transition	2/63	60/18670	0.0174935	0.0494016	0.0262812	ANXA1/PHB2	2
SARS-CoV-2 related genes	BP	GO:0009314	response to radiation	5/63	448/18670	0.0175083	0.0494016	0.0262812	ANXA1/THBD/MME/BCL2/PTGS2	5
SARS-CoV-2 related genes	BP	GO:0048511	rhythmic process	4/63	295/18670	0.017547	0.0494591	0.0263118	NOS2/PPARG/PPARA/HDAC1	4
SARS-CoV-2 related genes	BP	GO:0050890	cognition	4/63	296/18670	0.0177434	0.0499602	0.0265784	AGT/TNF/MME/PTGS2	4
SARS-CoV-2 related genes	CC	GO:0009897	external side of plasma membrane	11/63	393/19717	4.17226e-08	7.42663e-06	5.48982e-06	ACE/ATP6AP2/TNF/ANXA1/GP1BA/IL6R/ANPEP/S1PR1/IL6ST/CCR5/ENPEP	11
SARS-CoV-2 related genes	CC	GO:0045121	membrane raft	9/63	315/19717	6.71381e-07	4.09014e-05	3.02346e-05	TNF/CTSD/MME/FURIN/S1PR1/PTGS2/BSG/BST2/ACE2	9
SARS-CoV-2 related genes	CC	GO:0098857	membrane microdomain	9/63	316/19717	6.89349e-07	4.09014e-05	3.02346e-05	TNF/CTSD/MME/FURIN/S1PR1/PTGS2/BSG/BST2/ACE2	9
SARS-CoV-2 related genes	CC	GO:0098589	membrane region	9/63	328/19717	9.39762e-07	4.18194e-05	3.09132e-05	TNF/CTSD/MME/FURIN/S1PR1/PTGS2/BSG/BST2/ACE2	9
SARS-CoV-2 related genes	CC	GO:0045177	apical part of cell	9/63	384/19717	3.43364e-06	0.000122237	9.03588e-05	ATP6AP2/REN/ANXA1/IL6R/CFTR/ENPEP/BST2/SLC6A19/TLR9	9
SARS-CoV-2 related genes	CC	GO:0016324	apical plasma membrane	8/63	318/19717	7.51211e-06	0.000222859	0.000164739	ATP6AP2/ANXA1/IL6R/CFTR/ENPEP/BST2/SLC6A19/TLR9	8
SARS-CoV-2 related genes	CC	GO:0062023	collagen-containing extracellular matrix	8/63	406/19717	4.34165e-05	0.00110402	0.0008161	AGT/ANXA1/CTSD/CTSG/CPA3/CMA1/S100A7/CTSZ	8
SARS-CoV-2 related genes	CC	GO:0005903	brush border	4/63	99/19717	0.000283824	0.00631509	0.00466816	MME/ENPEP/SLC6A19/ACE2	4
SARS-CoV-2 related genes	CC	GO:0005774	vacuolar membrane	7/63	412/19717	0.000333831	0.00660243	0.00488057	THBD/CTSD/CFTR/ANPEP/ENPEP/BST2/TLR9	7
SARS-CoV-2 related genes	CC	GO:0030667	secretory granule membrane	6/63	298/19717	0.000373694	0.00665175	0.00491702	ATP6AP2/MME/ANPEP/ITGAL/BSG/BST2	6
SARS-CoV-2 related genes	CC	GO:0034774	secretory granule lumen	6/63	321/19717	0.000553527	0.00835233	0.00617411	CTSD/CTSG/HMGB1/VEGFA/S100A7/CTSZ	6
SARS-CoV-2 related genes	CC	GO:0060205	cytoplasmic vesicle lumen	6/63	325/19717	0.000590701	0.00835233	0.00617411	CTSD/CTSG/HMGB1/VEGFA/S100A7/CTSZ	6
SARS-CoV-2 related genes	CC	GO:0031983	vesicle lumen	6/63	327/19717	0.000610002	0.00835233	0.00617411	CTSD/CTSG/HMGB1/VEGFA/S100A7/CTSZ	6
SARS-CoV-2 related genes	CC	GO:0005765	lysosomal membrane	6/63	354/19717	0.000921781	0.0110991	0.00820451	CTSD/CFTR/ANPEP/ENPEP/BST2/TLR9	6
SARS-CoV-2 related genes	CC	GO:0098852	lytic vacuole membrane	6/63	355/19717	0.000935315	0.0110991	0.00820451	CTSD/CFTR/ANPEP/ENPEP/BST2/TLR9	6
SARS-CoV-2 related genes	CC	GO:0098862	cluster of actin-based cell projections	4/63	150/19717	0.00135301	0.0150522	0.0111267	MME/ENPEP/SLC6A19/ACE2	4
SARS-CoV-2 related genes	CC	GO:0090575	RNA polymerase II transcription regulator complex	4/63	166/19717	0.00196143	0.0204823	0.0151406	NR1I2/PPARG/SMAD3/PPARA	4
SARS-CoV-2 related genes	CC	GO:0005667	transcription regulator complex	6/63	415/19717	0.00207124	0.0204823	0.0151406	NR1I2/HMGB1/PPARG/SMAD3/PPARA/HDAC1	6
SARS-CoV-2 related genes	CC	GO:0001891	phagocytic cup	2/63	27/19717	0.00334981	0.0313825	0.0231981	TNF/ANXA1	2
SARS-CoV-2 related genes	MF	GO:0008238	exopeptidase activity	9/63	113/17696	2.26714e-10	6.2573e-08	4.03312e-08	ACE/MME/CPB1/CPA3/ANPEP/ENPEP/CPB2/ACE2/CTSZ	9
SARS-CoV-2 related genes	MF	GO:0008235	metalloexopeptidase activity	7/63	62/17696	2.16907e-09	2.99332e-07	1.92933e-07	ACE/CPB1/CPA3/ANPEP/ENPEP/CPB2/ACE2	7
SARS-CoV-2 related genes	MF	GO:0004180	carboxypeptidase activity	6/63	45/17696	1.16592e-08	1.07265e-06	6.91371e-07	ACE/CPB1/CPA3/CPB2/ACE2/CTSZ	6
SARS-CoV-2 related genes	MF	GO:0045125	bioactive lipid receptor activity	4/63	14/17696	1.42133e-07	9.80719e-06	6.32119e-06	S1PR4/S1PR1/S1PR3/S1PR5	4
SARS-CoV-2 related genes	MF	GO:0008237	metallopeptidase activity	8/63	181/17696	2.45922e-07	1.30118e-05	8.38672e-06	ACE/MME/CPB1/CPA3/ANPEP/ENPEP/CPB2/ACE2	8
SARS-CoV-2 related genes	MF	GO:0004175	endopeptidase activity	11/63	427/17696	2.82866e-07	1.30118e-05	8.38672e-06	ACE/TMPRSS2/REN/CTSD/CTSG/MME/FURIN/GZMH/CMA1/ACE2/CTSZ	11
SARS-CoV-2 related genes	MF	GO:0004879	nuclear receptor activity	5/63	47/17696	6.65077e-07	2.29452e-05	1.47892e-05	NR1I2/NR3C1/PPARG/NR0B1/PPARA	5
SARS-CoV-2 related genes	MF	GO:0098531	ligand-activated transcription factor activity	5/63	47/17696	6.65077e-07	2.29452e-05	1.47892e-05	NR1I2/NR3C1/PPARG/NR0B1/PPARA	5
SARS-CoV-2 related genes	MF	GO:0003707	steroid hormone receptor activity	5/63	56/17696	1.61595e-06	4.95559e-05	3.1941e-05	NR1I2/NR3C1/PPARG/NR0B1/PPARA	5
SARS-CoV-2 related genes	MF	GO:0004181	metallocarboxypeptidase activity	4/63	29/17696	3.24011e-06	8.94271e-05	5.76399e-05	CPB1/CPA3/CPB2/ACE2	4
SARS-CoV-2 related genes	MF	GO:0033218	amide binding	9/63	356/17696	4.43316e-06	0.000111232	7.16942e-05	MME/GSTM1/FURIN/ANPEP/CMA1/PPARG/KPNA2/ENPEP/PHB2	9
SARS-CoV-2 related genes	MF	GO:0042277	peptide binding	8/63	295/17696	9.48498e-06	0.000218155	0.000140611	MME/GSTM1/FURIN/ANPEP/CMA1/PPARG/KPNA2/ENPEP	8
SARS-CoV-2 related genes	MF	GO:0008236	serine-type peptidase activity	6/63	182/17696	4.55353e-05	0.000945815	0.000609622	ACE/TMPRSS2/CTSG/FURIN/GZMH/CMA1	6
SARS-CoV-2 related genes	MF	GO:0016825	hydrolase activity, acting on acid phosphorus-nitrogen bonds	6/63	186/17696	5.1403e-05	0.000945815	0.000609622	ACE/TMPRSS2/CTSG/FURIN/GZMH/CMA1	6
SARS-CoV-2 related genes	MF	GO:0017171	serine hydrolase activity	6/63	186/17696	5.1403e-05	0.000945815	0.000609622	ACE/TMPRSS2/CTSG/FURIN/GZMH/CMA1	6
SARS-CoV-2 related genes	MF	GO:0005126	cytokine receptor binding	7/63	286/17696	6.83101e-05	0.00117835	0.000759501	TNF/IL6/IL6R/VEGFA/IL6ST/SMAD3/TLR9	7
SARS-CoV-2 related genes	MF	GO:0019955	cytokine binding	5/63	128/17696	9.19634e-05	0.00149305	0.000962341	IL6R/HMGB1/IFNAR1/IL6ST/CCR5	5
SARS-CoV-2 related genes	MF	GO:0070851	growth factor receptor binding	5/63	134/17696	0.000114168	0.0017217	0.00110971	IL6/IL6R/VEGFA/IL6ST/TLR9	5
SARS-CoV-2 related genes	MF	GO:0070491	repressing transcription factor binding	4/63	71/17696	0.000118522	0.0017217	0.00110971	HMGB1/PPARG/PPARA/HDAC1	4
SARS-CoV-2 related genes	MF	GO:0005504	fatty acid binding	3/63	34/17696	0.000237838	0.00313644	0.00202158	FABP2/PPARG/PPARA	3
SARS-CoV-2 related genes	MF	GO:0140297	DNA-binding transcription factor binding	7/63	351/17696	0.000242505	0.00313644	0.00202158	HMGB1/PPARG/NR0B1/SMAD3/PPARA/HDAC1/PHB2	7
SARS-CoV-2 related genes	MF	GO:0001103	RNA polymerase II repressing transcription factor binding	3/63	35/17696	0.000259476	0.00313644	0.00202158	PPARG/PPARA/HDAC1	3
SARS-CoV-2 related genes	MF	GO:0004252	serine-type endopeptidase activity	5/63	160/17696	0.00026137	0.00313644	0.00202158	TMPRSS2/CTSG/FURIN/GZMH/CMA1	5
SARS-CoV-2 related genes	MF	GO:0035258	steroid hormone receptor binding	4/63	92/17696	0.000322338	0.00370689	0.00238926	PPARG/NR0B1/SMAD3/PHB2	4
SARS-CoV-2 related genes	MF	GO:0004896	cytokine receptor activity	4/63	96/17696	0.000379178	0.00418612	0.00269815	IL6R/IFNAR1/IL6ST/CCR5	4
SARS-CoV-2 related genes	MF	GO:0061629	RNA polymerase II-specific DNA-binding transcription factor binding	6/63	277/17696	0.000448238	0.00475822	0.00306689	PPARG/NR0B1/SMAD3/PPARA/HDAC1/PHB2	6
SARS-CoV-2 related genes	MF	GO:0031406	carboxylic acid binding	5/63	193/17696	0.000616865	0.00630574	0.00406434	FABP2/NOS2/PPARG/PPARA/PADI4	5
SARS-CoV-2 related genes	MF	GO:0004177	aminopeptidase activity	3/63	48/17696	0.000663477	0.00639581	0.00412239	ACE/ANPEP/ENPEP	3
SARS-CoV-2 related genes	MF	GO:0050786	RAGE receptor binding	2/63	11/17696	0.000672023	0.00639581	0.00412239	HMGB1/S100A7	2
SARS-CoV-2 related genes	MF	GO:0043177	organic acid binding	5/63	205/17696	0.000809751	0.00744971	0.00480168	FABP2/NOS2/PPARG/PPARA/PADI4	5
SARS-CoV-2 related genes	MF	GO:0036041	long-chain fatty acid binding	2/63	14/17696	0.00110426	0.00964808	0.00621863	FABP2/PPARG	2
SARS-CoV-2 related genes	MF	GO:0140375	immune receptor activity	4/63	128/17696	0.00111862	0.00964808	0.00621863	IL6R/IFNAR1/IL6ST/CCR5	4
SARS-CoV-2 related genes	MF	GO:0033293	monocarboxylic acid binding	3/63	64/17696	0.00153485	0.0128369	0.00827397	FABP2/PPARG/PPARA	3
SARS-CoV-2 related genes	MF	GO:0030374	nuclear receptor transcription coactivator activity	3/63	67/17696	0.00175143	0.0142175	0.00916383	NR1I2/PPARG/PPARA	3
SARS-CoV-2 related genes	MF	GO:0008528	G protein-coupled peptide receptor activity	4/63	146/17696	0.00181601	0.0143205	0.00923024	GP1BA/AGTR1/AGTR2/CCR5	4
SARS-CoV-2 related genes	MF	GO:0001653	peptide receptor activity	4/63	152/17696	0.00210333	0.0156897	0.0101127	GP1BA/AGTR1/AGTR2/CCR5	4
SARS-CoV-2 related genes	MF	GO:0035257	nuclear hormone receptor binding	4/63	152/17696	0.00210333	0.0156897	0.0101127	PPARG/NR0B1/SMAD3/PHB2	4
SARS-CoV-2 related genes	MF	GO:0001618	virus receptor activity	3/63	74/17696	0.00232848	0.0164785	0.0106212	ANPEP/CCR5/ACE2	3
SARS-CoV-2 related genes	MF	GO:0140272	exogenous protein binding	3/63	74/17696	0.00232848	0.0164785	0.0106212	ANPEP/CCR5/ACE2	3
SARS-CoV-2 related genes	MF	GO:0008083	growth factor activity	4/63	163/17696	0.00270916	0.0186932	0.0120486	AGT/IL6/IL6R/VEGFA	4
SARS-CoV-2 related genes	MF	GO:0046625	sphingolipid binding	2/63	23/17696	0.00300742	0.019763	0.0127382	S1PR1/PHB2	2
SARS-CoV-2 related genes	MF	GO:0070006	metalloaminopeptidase activity	2/63	23/17696	0.00300742	0.019763	0.0127382	ANPEP/ENPEP	2
SARS-CoV-2 related genes	MF	GO:0001664	G protein-coupled receptor binding	5/63	280/17696	0.00318269	0.0204284	0.0131671	ACE/AGT/S1PR1/AGTR1/PHB	5
SARS-CoV-2 related genes	MF	GO:0000217	DNA secondary structure binding	2/63	24/17696	0.00327332	0.0205326	0.0132342	HMGB1/NR0B1	2
SARS-CoV-2 related genes	MF	GO:0033613	activating transcription factor binding	3/63	85/17696	0.00345078	0.0211648	0.0136417	PPARG/SMAD3/HDAC1	3
SARS-CoV-2 related genes	MF	GO:0004190	aspartic-type endopeptidase activity	2/63	25/17696	0.00354982	0.0212989	0.0137281	REN/CTSD	2
SARS-CoV-2 related genes	MF	GO:0070001	aspartic-type peptidase activity	2/63	26/17696	0.00383685	0.0225313	0.0145225	REN/CTSD	2
SARS-CoV-2 related genes	MF	GO:0072341	modified amino acid binding	3/63	89/17696	0.00392787	0.0225852	0.0145572	MME/HMGB1/GSTM1	3
SARS-CoV-2 related genes	MF	GO:0004364	glutathione transferase activity	2/63	27/17696	0.00413433	0.0230581	0.014862	GSTA2/GSTM1	2
SARS-CoV-2 related genes	MF	GO:0019902	phosphatase binding	4/63	185/17696	0.00426074	0.0230581	0.014862	BCL2/PPARG/SMAD3/PPARA	4
SARS-CoV-2 related genes	MF	GO:0051427	hormone receptor binding	4/63	185/17696	0.00426074	0.0230581	0.014862	PPARG/NR0B1/SMAD3/PHB2	4
SARS-CoV-2 related genes	MF	GO:0019956	chemokine binding	2/63	32/17696	0.00577586	0.0306565	0.0197595	HMGB1/CCR5	2
SARS-CoV-2 related genes	MF	GO:0016922	nuclear receptor binding	3/63	110/17696	0.00708068	0.0364275	0.0234792	PPARG/SMAD3/PHB2	3
SARS-CoV-2 related genes	MF	GO:0048018	receptor ligand activity	6/63	482/17696	0.0072498	0.0364275	0.0234792	AGT/TNF/IL6/IL6R/HMGB1/VEGFA	6
SARS-CoV-2 related genes	MF	GO:0042826	histone deacetylase binding	3/63	111/17696	0.00725911	0.0364275	0.0234792	PHB/KPNA2/HDAC1	3
SARS-CoV-2 related genes	MF	GO:0030546	signaling receptor activator activity	6/63	487/17696	0.00761039	0.0375083	0.0241759	AGT/TNF/IL6/IL6R/HMGB1/VEGFA	6
SARS-CoV-2 related genes	MF	GO:0005125	cytokine activity	4/63	220/17696	0.00781159	0.0377746	0.0243475	TNF/IL6/HMGB1/VEGFA	4
SARS-CoV-2 related genes	MF	GO:0016248	channel inhibitor activity	2/63	38/17696	0.00807501	0.0377746	0.0243475	BCL2/CFTR	2
SARS-CoV-2 related genes	MF	GO:0042056	chemoattractant activity	2/63	38/17696	0.00807501	0.0377746	0.0243475	HMGB1/VEGFA	2
SARS-CoV-2 related genes	MF	GO:0030331	estrogen receptor binding	2/63	42/17696	0.00980011	0.0450805	0.0290565	PPARG/PHB2	2
SARS-CoV-2 related genes	MF	GO:0002020	protease binding	3/63	128/17696	0.0107057	0.0484387	0.031221	TNF/FURIN/BCL2	3
DEGs	BP	GO:0042119	neutrophil activation	135/915	498/18670	1.17442e-63	6.16439e-60	4.46627e-60	ACTR2/ADAM10/ANXA2/ARPC5/ASAH1/B2M/BRI3/CAP1/CD14/CD36/CD44/CD53/CD55/CD63/CFD/CFP/CKAP4/CLEC12A/COTL1/CR1/CST3/CTSA/CTSB/CTSH/CTSS/CYBB/DDX3X/EEF1A1/EEF2/FCN1/FGL2/FGR/FOLR3/FPR1/FPR2/FTL/GCA/GNS/GRN/GSTP1/HBB/HP/HSP90AA1/HSP90AB1/HSPA8/IDH1/IQGAP1/ITGAM/ITGAX/ITGB2/LTA4H/LYZ/MAPK14/MNDA/MPO/PKM/PLAC8/PSAP/PTAFR/RAB31/RETN/RNASE2/RNASET2/S100A12/S100A8/S100A9/SELL/SERPINA1/SERPINB1/SLC2A3/TLR2/T…	135
DEGs	BP	GO:0043312	neutrophil degranulation	133/915	485/18670	2.32618e-63	6.16439e-60	4.46627e-60	ACTR2/ADAM10/ANXA2/ARPC5/ASAH1/B2M/BRI3/CAP1/CD14/CD36/CD44/CD53/CD55/CD63/CFD/CFP/CKAP4/CLEC12A/COTL1/CR1/CST3/CTSA/CTSB/CTSH/CTSS/CYBB/DDX3X/EEF1A1/EEF2/FCN1/FGL2/FGR/FOLR3/FPR1/FPR2/FTL/GCA/GNS/GRN/GSTP1/HBB/HP/HSP90AA1/HSP90AB1/HSPA8/IDH1/IQGAP1/ITGAM/ITGAX/ITGB2/LTA4H/LYZ/MAPK14/MNDA/MPO/PKM/PLAC8/PSAP/PTAFR/RAB31/RETN/RNASE2/RNASET2/S100A12/S100A8/S100A9/SELL/SERPINA1/SERPINB1/SLC2A3/TLR2/T…	133
DEGs	BP	GO:0002283	neutrophil activation involved in immune response	133/915	488/18670	5.31442e-63	9.38882e-60	6.80246e-60	ACTR2/ADAM10/ANXA2/ARPC5/ASAH1/B2M/BRI3/CAP1/CD14/CD36/CD44/CD53/CD55/CD63/CFD/CFP/CKAP4/CLEC12A/COTL1/CR1/CST3/CTSA/CTSB/CTSH/CTSS/CYBB/DDX3X/EEF1A1/EEF2/FCN1/FGL2/FGR/FOLR3/FPR1/FPR2/FTL/GCA/GNS/GRN/GSTP1/HBB/HP/HSP90AA1/HSP90AB1/HSPA8/IDH1/IQGAP1/ITGAM/ITGAX/ITGB2/LTA4H/LYZ/MAPK14/MNDA/MPO/PKM/PLAC8/PSAP/PTAFR/RAB31/RETN/RNASE2/RNASET2/S100A12/S100A8/S100A9/SELL/SERPINA1/SERPINB1/SLC2A3/TLR2/T…	133
DEGs	BP	GO:0002446	neutrophil mediated immunity	134/915	499/18670	1.27154e-62	1.68479e-59	1.22068e-59	ACTR2/ADAM10/ANXA2/ARPC5/ASAH1/B2M/BRI3/CAP1/CD14/CD36/CD44/CD53/CD55/CD63/CFD/CFP/CKAP4/CLEC12A/COTL1/CR1/CST3/CTSA/CTSB/CTSH/CTSS/CYBB/DDX3X/EEF1A1/EEF2/FCN1/FGL2/FGR/FOLR3/FPR1/FPR2/FTL/GCA/GNS/GRN/GSTP1/HBB/HP/HSP90AA1/HSP90AB1/HSPA8/IDH1/IQGAP1/ITGAM/ITGAX/ITGB2/LTA4H/LYZ/MAPK14/MNDA/MPO/PKM/PLAC8/PSAP/PTAFR/RAB31/RETN/RNASE2/RNASET2/S100A12/S100A8/S100A9/SELL/SERPINA1/SERPINB1/SLC2A3/TLR2/T…	134
DEGs	BP	GO:0006909	phagocytosis	95/915	369/18670	1.63883e-42	1.73716e-39	1.25862e-39	ACTB/ACTG1/ACTR2/ACTR3/AIF1/ARPC5/CALR/CD14/CD36/DYSF/FCGR1A/FCGR3A/FCN1/FGR/FPR2/GRB2/HSP90AA1/HSP90AB1/ICAM3/IGHG1/IGHG4/IGHM/IGLC2/IGLC3/ITGAM/ITGB2/LDLR/LRP1/MYD88/MYH9/NCF2/RAB31/THBS1/TLR2/TYROBP/ABCA1/CD93/CYFIP1/IGHG2/IL1B/MARCO/MERTK/MSR1/NR1H3/PTPRC/SIRPA/SLC11A1/TREM2/C2/RAB39A/ARHGAP25/ARPC2/BIN2/CD247/CD300A/CD3G/CYBA/FYN/IL2RB/SPON2/SYK/CDC42SE2/ANXA3/CAMK1D/CEBPE/CYFIP2/ELANE/GSN/I…	95
DEGs	BP	GO:0002697	regulation of immune effector process	100/915	462/18670	1.32348e-37	1.16908e-34	8.47028e-35	ARRB2/B2M/CCR2/CD36/CD55/CD74/CFP/CLU/CR1/DDX60/DTX3L/FGL2/FGR/GRN/HLA-A/HLA-B/HLA-C/HLA-DMB/HLA-E/HLA-F/IFIT1/IGHG1/IGHG4/IGLC2/IGLC3/ITGAM/ITGB2/LGALS9/MAPK14/PARP9/PCBP2/PTAFR/RSAD2/STAT1/TNFAIP3/TNFRSF1B/TYROBP/C1QA/C1QB/C1QC/C3AR1/C5AR1/CD84/FFAR2/HERC5/IGHG2/IL1B/PTPRC/SERPING1/VSIG4/APOBEC3F/C2/DDX58/HSPD1/TNFSF13/CD300A/SPON2/SYK/IL7R/LAG3/SH2D1A/ZNF683/CD28/DDX21/NFKBIZ/XBP1/ARG1/BIRC3/C…	100
DEGs	BP	GO:0002429	immune response-activating cell surface receptor signaling pathway	99/915	473/18670	6.46923e-36	4.28587e-33	3.10523e-33	ACTB/ACTG1/ACTR2/ACTR3/ARPC5/CD4/CR1/CUL1/EZR/FCGR1A/FCGR3A/FCN1/FGR/FPR1/FPR2/GBP1/GRB2/HLA-DPA1/HLA-DPB1/HLA-DQA1/HLA-DQB1/HLA-DRA/HLA-DRB1/HLA-DRB5/HSP90AA1/HSP90AB1/ICAM3/IGHG1/IGHG4/IGHM/IGLC2/IGLC3/MNDA/PLSCR1/C3AR1/C5AR1/CD209/CMKLR1/CYFIP1/FFAR2/FPR3/HLA-DQA2/IGHG2/LILRB4/PSME2/PTPRC/ARPC2/BTN3A1/BTN3A2/CD247/CD300A/CD38/CD3D/CD3E/CD3G/FYN/SYK/PSMB9/TRAC/CD28/CYLD/NFKBIZ/TRAT1/CD19/CD22/C…	99
DEGs	BP	GO:0002757	immune response-activating signal transduction	99/915	473/18670	6.46923e-36	4.28587e-33	3.10523e-33	ACTB/ACTG1/ACTR2/ACTR3/ARPC5/CD4/CR1/CUL1/EZR/FCGR1A/FCGR3A/FCN1/FGR/FPR1/FPR2/GBP1/GRB2/HLA-DPA1/HLA-DPB1/HLA-DQA1/HLA-DQB1/HLA-DRA/HLA-DRB1/HLA-DRB5/HSP90AA1/HSP90AB1/ICAM3/IGHG1/IGHG4/IGHM/IGLC2/IGLC3/MNDA/PLSCR1/C3AR1/C5AR1/CD209/CMKLR1/CYFIP1/FFAR2/FPR3/HLA-DQA2/IGHG2/LILRB4/PSME2/PTPRC/ARPC2/BTN3A1/BTN3A2/CD247/CD300A/CD38/CD3D/CD3E/CD3G/FYN/SYK/PSMB9/TRAC/CD28/CYLD/NFKBIZ/TRAT1/CD19/CD22/C…	99
DEGs	BP	GO:0009615	response to virus	80/915	323/18670	1.47332e-34	8.6762e-32	6.28615e-32	ADAR/APOBEC3A/BNIP3L/CFL1/CLU/DDX17/DDX3X/DDX60/DTX3L/EIF2AK2/ENO1/FGL2/FGR/GBP1/IFI16/IFI27/IFI44/IFI44L/IFI6/IFIH1/IFIT1/IFIT2/IFIT3/IFITM2/IFITM3/IRF1/IRF7/ISG15/LGALS9/MAPK14/MX1/MX2/OAS1/OAS2/OAS3/OASL/PARP9/PCBP2/PLSCR1/RNASE2/RSAD2/STAT1/TNFAIP3/TPT1/TRIM22/APOBEC3B/CXCL10/HERC5/HSPB1/IFITM1/IL1B/LYST/NT5C3A/PTPRC/RNASE6/TLR7/APOBEC3F/DDX58/ISG20/CCL4/CCL5/CXCR4/IVNS1ABP/NLRC5/PRF1/SPON2/S…	80
DEGs	BP	GO:0034341	response to interferon-gamma	63/915	199/18670	3.86894e-34	2.05054e-31	1.48567e-31	ACTG1/ACTR2/ACTR3/AIF1/B2M/CD44/FCGR1A/FCGR1B/GAPDH/GBP1/GBP2/HLA-A/HLA-B/HLA-C/HLA-DPA1/HLA-DPB1/HLA-DQA1/HLA-DQB1/HLA-DRA/HLA-DRB1/HLA-DRB5/HLA-E/HLA-F/HSP90AB1/IFITM2/IFITM3/IRF1/IRF7/LGALS9/OAS1/OAS2/OAS3/OASL/PARP14/PARP9/PTAFR/SOCS3/SP100/STAT1/TLR2/TRIM22/VIM/GBP4/GBP5/HLA-DQA2/IFITM1/MRC1/MT2A/NR1H3/SIRPA/SLC11A1/RAB12/CCL4/CCL5/JAK1/NLRC5/ARG1/CIITA/EVL/GSN/IRF4/IRF8/SEC61A1	63
DEGs	BP	GO:0071346	cellular response to interferon-gamma	58/915	180/18670	5.62513e-32	2.71029e-29	1.96368e-29	ACTG1/ACTR2/ACTR3/AIF1/B2M/CD44/FCGR1A/FCGR1B/GAPDH/GBP1/GBP2/HLA-A/HLA-B/HLA-C/HLA-DPA1/HLA-DPB1/HLA-DQA1/HLA-DQB1/HLA-DRA/HLA-DRB1/HLA-DRB5/HLA-E/HLA-F/HSP90AB1/IRF1/IRF7/LGALS9/OAS1/OAS2/OAS3/OASL/PARP14/PARP9/PTAFR/SOCS3/SP100/STAT1/TLR2/TRIM22/VIM/GBP4/GBP5/HLA-DQA2/MRC1/MT2A/NR1H3/SIRPA/RAB12/CCL4/CCL5/JAK1/NLRC5/ARG1/CIITA/EVL/GSN/IRF4/IRF8	58
DEGs	BP	GO:0006959	humoral immune response	80/915	356/18670	2.28489e-31	1.00916e-28	7.31164e-29	CCR2/CD55/CFD/CFP/CLU/CR1/FCN1/GAPDH/HLA-DQB1/HLA-E/HMGN2/IGHG1/IGHG4/IGHM/IGLC2/IGLC3/LYZ/POU2F2/S100A12/S100A8/S100A9/C1QA/C1QB/C1QC/C3AR1/C5AR1/CXCL10/IGHG2/IL1B/PTPRC/RNASE6/SERPING1/SLC11A1/TREM2/VSIG4/C2/GNLY/SPON2/SH2D1A/CD28/BPI/CAMP/CD19/CD59/DEFA1/DEFA1B/DEFA3/DEFA4/ELANE/GPI/IGHA1/IGHA2/IGHD/IGHG3/IGHV3-11/IGHV3-23/IGHV3-30/IGHV3-33/IGHV3-7/IGHV3-9/IGHV4-34/IGHV4-59/IGKC/IGKV1-39/IGKV1…	80
DEGs	BP	GO:0002449	lymphocyte mediated immunity	78/915	352/18670	3.66765e-30	1.49527e-27	1.08337e-27	ARRB2/B2M/CCR2/CD55/CD74/CLU/CR1/CTSH/FGL2/HLA-A/HLA-B/HLA-C/HLA-DQB1/HLA-E/HLA-F/IGHG1/IGHG4/IGHM/IGLC2/IGLC3/IRF7/LGALS9/POU2F2/RSAD2/TNFRSF1B/C1QA/C1QB/C1QC/IGHG2/IL1B/LYST/PTPRC/SERPING1/SLAMF7/SLC11A1/C2/GZMB/HSPD1/TNFSF13/BTN3A2/CD8A/CTSC/KLRD1/PRF1/IL7R/LAG3/SH2D1A/TUBB/CD28/ARG1/CD19/CEACAM1/IGHA1/IGHA2/IGHD/IGHG3/IGHV3-11/IGHV3-23/IGHV3-30/IGHV3-33/IGHV3-7/IGHV3-9/IGHV4-34/IGHV4-59/IGKC/…	78
DEGs	BP	GO:0060333	interferon-gamma-mediated signaling pathway	41/915	91/18670	1.07203e-29	4.05842e-27	2.94044e-27	B2M/CD44/FCGR1A/FCGR1B/GBP1/GBP2/HLA-A/HLA-B/HLA-C/HLA-DPA1/HLA-DPB1/HLA-DQA1/HLA-DQB1/HLA-DRA/HLA-DRB1/HLA-DRB5/HLA-E/HLA-F/HSP90AB1/IRF1/IRF7/OAS1/OAS2/OAS3/OASL/PARP14/PARP9/PTAFR/SOCS3/SP100/STAT1/TRIM22/HLA-DQA2/MT2A/NR1H3/JAK1/NLRC5/ARG1/CIITA/IRF4/IRF8	41
DEGs	BP	GO:0002460	adaptive immune response based on somatic recombination of immune receptors built from immunoglobulin superfamily domains	78/915	361/18670	2.22873e-29	7.87484e-27	5.70554e-27	B2M/CCR2/CD4/CD55/CD74/CLU/CR1/CTSH/FGL2/HLA-A/HLA-B/HLA-C/HLA-DQB1/HLA-E/HLA-F/IGHG1/IGHG4/IGHM/IGLC2/IGLC3/IRF7/POU2F2/RSAD2/TNFAIP3/TNFRSF1B/TNFSF13B/C1QA/C1QB/C1QC/IGHG2/IL1B/PTPRC/SERPING1/SLC11A1/SPN/C2/HSPD1/STAT3/TNFSF13/BTN3A2/CD8A/CTSC/PRF1/IL7R/CD28/LEF1/NFKBIZ/ARG1/CD19/CEACAM1/IGHA1/IGHA2/IGHD/IGHG3/IGHV3-11/IGHV3-23/IGHV3-30/IGHV3-33/IGHV3-7/IGHV3-9/IGHV4-34/IGHV4-59/IGKC/IGKV1-39/I…	78
DEGs	BP	GO:0051249	regulation of lymphocyte activation	91/915	485/18670	3.18172e-29	1.05394e-26	7.63612e-27	AIF1/CCR2/CD4/CD55/CD74/CR1/FGL2/GRB2/HLA-DMB/HLA-DPA1/HLA-DPB1/HLA-E/HLA-F/IGHG1/IGHG4/IGHM/IGLC2/IGLC3/IRF1/IRS2/LGALS1/LGALS9/LST1/MNDA/TNFAIP3/TNFRSF1B/TNFSF13B/TYROBP/ZFP36L1/ZFP36L2/CD209/CDKN1A/GPNMB/HSPH1/IGHG2/IL1B/LILRB4/MERTK/PTPRC/SIRPA/SPN/VSIG4/CD5/HLA-DOA/HSPD1/MAP3K8/TNFSF13/CCL5/CD300A/CD38/CD3E/FYN/ID2/IKZF3/RUNX3/SYK/ATM/IL7R/LAG3/ZNF683/CD28/CYLD/NFKBIZ/PRDM1/XBP1/ARG1/BANK1/C…	91
DEGs	BP	GO:0051607	defense response to virus	62/915	238/18670	2.74277e-28	8.55097e-26	6.19542e-26	ADAR/APOBEC3A/BNIP3L/DDX17/DDX60/DTX3L/EIF2AK2/FGL2/GBP1/IFI16/IFI27/IFI44L/IFI6/IFIH1/IFIT1/IFIT2/IFIT3/IFITM2/IFITM3/IRF1/IRF7/ISG15/MX1/MX2/OAS1/OAS2/OAS3/OASL/PARP9/PCBP2/PLSCR1/RNASE2/RSAD2/STAT1/TNFAIP3/TRIM22/APOBEC3B/CXCL10/HERC5/IFITM1/IL1B/LYST/NT5C3A/PTPRC/RNASE6/TLR7/APOBEC3F/DDX58/ISG20/NLRC5/PRF1/SPON2/STAT2/DDX21/BIRC3/DEFA1/DEFA1B/DEFA3/DNAJC3/SAMHD1/SEC14L1/SETD2	62
DEGs	BP	GO:0050900	leukocyte migration	88/915	499/18670	2.90418e-26	8.5512e-24	6.19559e-24	ADAM10/AIF1/APP/CALR/CCR1/CCR2/CD44/CD74/CSF3R/DOK2/DUSP1/DYSF/FPR2/GRB2/IGHM/IGLC2/IGLC3/IL17RA/IL1RN/ITGAM/ITGAX/ITGB2/LGALS9/MAPK14/MYH9/PTAFR/S100A12/S100A8/S100A9/SELL/SLC7A7/THBS1/ATP1B1/C3AR1/C5AR1/CD84/CMKLR1/CX3CR1/CXCL10/FFAR2/IL1B/LGMN/LYST/MERTK/MPP1/SDC3/SIRPA/SPN/TREM2/MSN/P2RY12/CCL4/CCL5/CD300A/CXCR4/FYN/SYK/ITGA6/CAMK1D/CEACAM1/CEACAM6/CEACAM8/DEFA1/DEFA1B/ELANE/IGHA1/IGHA2/IGHV3…	88
DEGs	BP	GO:0042742	defense response to bacterium	70/915	330/18670	6.09301e-26	1.69963e-23	1.23143e-23	CD36/CD4/CFP/FGR/FPR2/GBP2/GRN/HLA-E/HP/IGHG1/IGHG4/IGHM/IGLC2/IGLC3/ISG15/LYZ/MPEG1/MPO/MYD88/NLRP1/PLAC8/S100A12/S100A8/S100A9/STAB1/TLR2/C5AR1/GBP4/IGHG2/LYST/RNASE6/SLC11A1/SPN/TREM2/CYBA/GNLY/SPON2/SYK/HMGB2/ANXA3/BPI/CAMP/CEBPE/DEFA1/DEFA1B/DEFA3/DEFA4/ELANE/FOXP1/IGHA1/IGHA2/IGHD/IGHG3/IGHV3-11/IGHV3-23/IGHV3-30/IGHV3-33/IGHV3-7/IGHV3-9/IGHV4-34/IGHV4-59/IGKC/IGKV3-20/IRF8/LCN2/LTF/NLRC4/P…	70
DEGs	BP	GO:0006898	receptor-mediated endocytosis	68/915	314/18670	8.80206e-26	2.33254e-23	1.68999e-23	ANXA2/ARRB2/B2M/CALR/CAP1/CD14/CD163/CD36/CD63/CLTC/CLU/EZR/FCGR1A/FCGR1B/FPR2/GRB2/HBB/HIP1/HP/HSP90AA1/HSP90B1/IGLC2/IGLC3/ITGAM/ITGB2/LDLR/LRP1/RAB31/SORL1/SPARC/STAB1/ADM/DAB2/FOLR2/HSPH1/MARCO/MRC1/MSR1/SCARB2/DLG4/HBA2/IGF2R/SYK/CANX/CEACAM1/DBNL/HYOU1/IGHA1/IGHA2/IGHV3-11/IGHV3-23/IGHV3-30/IGHV3-33/IGHV3-7/IGHV3-9/IGHV4-34/IGHV4-59/IGKC/IGKV1-39/IGKV1D-39/IGKV3-20/IGKV4-1/IGLV1-40/IGLV1-44…	68
DEGs	BP	GO:0034340	response to type I interferon	39/915	99/18670	1.25304e-25	3.16242e-23	2.29126e-23	ADAR/EGR1/GBP2/HLA-A/HLA-B/HLA-C/HLA-E/HLA-F/HSP90AB1/IFI27/IFI6/IFIT1/IFIT2/IFIT3/IFITM2/IFITM3/IRF1/IRF7/ISG15/MX1/MX2/MYD88/OAS1/OAS2/OAS3/OASL/RSAD2/SP100/STAT1/XAF1/IFITM1/ISG20/JAK1/NLRC5/STAT2/IRF4/IRF8/SAMHD1/SETD2	39
DEGs	BP	GO:0060337	type I interferon signaling pathway	38/915	95/18670	2.71378e-25	6.25349e-23	4.53083e-23	ADAR/EGR1/GBP2/HLA-A/HLA-B/HLA-C/HLA-E/HLA-F/HSP90AB1/IFI27/IFI6/IFIT1/IFIT2/IFIT3/IFITM2/IFITM3/IRF1/IRF7/ISG15/MX1/MX2/MYD88/OAS1/OAS2/OAS3/OASL/RSAD2/SP100/STAT1/XAF1/IFITM1/ISG20/JAK1/NLRC5/STAT2/IRF4/IRF8/SAMHD1	38
DEGs	BP	GO:0071357	cellular response to type I interferon	38/915	95/18670	2.71378e-25	6.25349e-23	4.53083e-23	ADAR/EGR1/GBP2/HLA-A/HLA-B/HLA-C/HLA-E/HLA-F/HSP90AB1/IFI27/IFI6/IFIT1/IFIT2/IFIT3/IFITM2/IFITM3/IRF1/IRF7/ISG15/MX1/MX2/MYD88/OAS1/OAS2/OAS3/OASL/RSAD2/SP100/STAT1/XAF1/IFITM1/ISG20/JAK1/NLRC5/STAT2/IRF4/IRF8/SAMHD1	38
DEGs	BP	GO:0002431	Fc receptor mediated stimulatory signaling pathway	45/915	145/18670	2.70048e-24	5.96356e-22	4.32077e-22	ACTB/ACTG1/ACTR2/ACTR3/ARPC5/FCGR1A/FCGR3A/FGR/GRB2/HSP90AA1/HSP90AB1/IGHG1/IGHG4/IGLC2/IGLC3/PLSCR1/CYFIP1/IGHG2/PTPRC/ARPC2/CD247/CD3G/FYN/SYK/CYFIP2/IGHG3/IGHV3-11/IGHV3-23/IGHV3-30/IGHV3-33/IGHV3-7/IGHV3-9/IGHV4-34/IGHV4-59/IGKC/IGKV1-39/IGKV1D-39/IGKV3-20/IGKV4-1/IGLV1-40/IGLV1-44/IGLV2-14/IGLV3-19/IGLV6-57/LYN	45
DEGs	BP	GO:0002433	immune response-regulating cell surface receptor signaling pathway involved in phagocytosis	44/915	139/18670	3.53769e-24	7.21144e-22	5.22489e-22	ACTB/ACTG1/ACTR2/ACTR3/ARPC5/FCGR1A/FCGR3A/FGR/GRB2/HSP90AA1/HSP90AB1/IGHG1/IGHG4/IGLC2/IGLC3/CYFIP1/IGHG2/PTPRC/ARPC2/CD247/CD3G/FYN/SYK/CYFIP2/IGHG3/IGHV3-11/IGHV3-23/IGHV3-30/IGHV3-33/IGHV3-7/IGHV3-9/IGHV4-34/IGHV4-59/IGKC/IGKV1-39/IGKV1D-39/IGKV3-20/IGKV4-1/IGLV1-40/IGLV1-44/IGLV2-14/IGLV3-19/IGLV6-57/LYN	44
DEGs	BP	GO:0038096	Fc-gamma receptor signaling pathway involved in phagocytosis	44/915	139/18670	3.53769e-24	7.21144e-22	5.22489e-22	ACTB/ACTG1/ACTR2/ACTR3/ARPC5/FCGR1A/FCGR3A/FGR/GRB2/HSP90AA1/HSP90AB1/IGHG1/IGHG4/IGLC2/IGLC3/CYFIP1/IGHG2/PTPRC/ARPC2/CD247/CD3G/FYN/SYK/CYFIP2/IGHG3/IGHV3-11/IGHV3-23/IGHV3-30/IGHV3-33/IGHV3-7/IGHV3-9/IGHV4-34/IGHV4-59/IGKC/IGKV1-39/IGKV1D-39/IGKV3-20/IGKV4-1/IGLV1-40/IGLV1-44/IGLV2-14/IGLV3-19/IGLV6-57/LYN	44
DEGs	BP	GO:0038094	Fc-gamma receptor signaling pathway	44/915	142/18670	9.43955e-24	1.85295e-21	1.34251e-21	ACTB/ACTG1/ACTR2/ACTR3/ARPC5/FCGR1A/FCGR3A/FGR/GRB2/HSP90AA1/HSP90AB1/IGHG1/IGHG4/IGLC2/IGLC3/CYFIP1/IGHG2/PTPRC/ARPC2/CD247/CD3G/FYN/SYK/CYFIP2/IGHG3/IGHV3-11/IGHV3-23/IGHV3-30/IGHV3-33/IGHV3-7/IGHV3-9/IGHV4-34/IGHV4-59/IGKC/IGKV1-39/IGKV1D-39/IGKV3-20/IGKV4-1/IGLV1-40/IGLV1-44/IGLV2-14/IGLV3-19/IGLV6-57/LYN	44
DEGs	BP	GO:0001819	positive regulation of cytokine production	80/915	464/18670	2.75441e-23	5.21371e-21	3.77748e-21	AIF1/APP/B2M/CCR2/CD14/CD36/CD4/CD74/CLU/CSF1R/CYBB/CYP1B1/DDX3X/DDX60/EGR1/EIF2AK2/FCN1/FGR/GAPDH/HLA-DPA1/HLA-DPB1/HLA-E/HLA-F/IFI16/IFIH1/IL17RA/IL1RN/IRF1/IRF7/LGALS9/LRP1/LRRK2/MAPK14/MNDA/MYD88/NLRP1/PTAFR/RSAD2/STAT1/SULF2/THBS1/TLR2/TYROBP/C3AR1/C5AR1/FFAR2/GBP5/HSPA1A/HSPB1/IL1B/PTPRC/SLC11A1/SPN/TLR7/TREM2/DDX58/HSPD1/STAT3/CD3E/CYBA/SPON2/SPTBN1/SYK/HMGB2/ATF4/CD28/DDX21/LTB/XBP1/BIRC3…	80
DEGs	BP	GO:0030449	regulation of complement activation	39/915	115/18670	8.1719e-23	1.49349e-20	1.08207e-20	CD55/CFP/CLU/CR1/IGHG1/IGHG4/IGLC2/IGLC3/C1QA/C1QB/C1QC/C3AR1/C5AR1/IGHG2/IL1B/SERPING1/VSIG4/C2/CD19/CD59/IGHG3/IGHV3-11/IGHV3-23/IGHV3-30/IGHV3-33/IGHV3-7/IGHV3-9/IGHV4-34/IGHV4-59/IGKC/IGKV1-39/IGKV1D-39/IGKV3-20/IGKV4-1/IGLV1-40/IGLV1-44/IGLV2-14/IGLV3-19/IGLV6-57	39
DEGs	BP	GO:0002696	positive regulation of leukocyte activation	70/915	380/18670	3.54154e-22	6.25671e-20	4.53317e-20	AIF1/CCR2/CD4/CD55/CD74/FGR/GRB2/HLA-DMB/HLA-DPA1/HLA-DPB1/HLA-E/HLA-F/IGHG1/IGHG4/IGHM/IGLC2/IGLC3/IRS2/ITGAM/ITGB2/LGALS1/LGALS9/LRRK2/PTAFR/THBS1/TNFSF13B/TYROBP/CD209/CDKN1A/HSPH1/IGHG2/IL1B/LILRB4/PTPRC/SIRPA/TREM2/CD5/HSPD1/MAP3K8/TNFSF13/CCL5/CD38/CD3E/CTSC/FYN/RUNX3/SYK/IL7R/CD28/CYLD/NFKBIZ/XBP1/FCRL3/IGHA1/IGHA2/IGHD/IGHG3/IGHV3-11/IGHV3-23/IGHV3-30/IGHV3-33/IGHV3-7/IGHV3-9/IGHV4-34/IGH…	70
DEGs	BP	GO:0050851	antigen receptor-mediated signaling pathway	63/915	316/18670	6.20126e-22	1.06022e-19	7.68156e-20	CD4/CUL1/EZR/GBP1/HLA-DPA1/HLA-DPB1/HLA-DQA1/HLA-DQB1/HLA-DRA/HLA-DRB1/HLA-DRB5/IGHG1/IGHG4/IGHM/IGLC2/IGLC3/MNDA/HLA-DQA2/IGHG2/LILRB4/PSME2/PTPRC/BTN3A1/BTN3A2/CD247/CD300A/CD38/CD3D/CD3E/CD3G/FYN/SYK/PSMB9/TRAC/CD28/CYLD/NFKBIZ/TRAT1/CD19/CD22/CD79A/CD79B/CEACAM1/FCRL3/FOXP1/IGHA1/IGHA2/IGHD/IGHG3/IGHV3-11/IGHV3-23/IGHV3-30/IGHV3-33/IGHV3-7/IGHV3-9/IGHV4-34/IGHV4-59/IGKC/LYN/MEF2C/MS4A1/PAX5/P…	63
DEGs	BP	GO:0050867	positive regulation of cell activation	71/915	394/18670	6.62166e-22	1.09671e-19	7.94599e-20	AIF1/CCR2/CD4/CD55/CD74/FGR/GRB2/HLA-DMB/HLA-DPA1/HLA-DPB1/HLA-E/HLA-F/IGHG1/IGHG4/IGHM/IGLC2/IGLC3/IRS2/ITGAM/ITGB2/LGALS1/LGALS9/LRRK2/PTAFR/THBS1/TNFSF13B/TYROBP/CD209/CDKN1A/HSPH1/IGHG2/IL1B/LILRB4/PTPRC/SIRPA/TREM2/CD5/HSPD1/MAP3K8/TNFSF13/CCL5/CD38/CD3E/CTSC/FYN/PLEK/RUNX3/SYK/IL7R/CD28/CYLD/NFKBIZ/XBP1/FCRL3/IGHA1/IGHA2/IGHD/IGHG3/IGHV3-11/IGHV3-23/IGHV3-30/IGHV3-33/IGHV3-7/IGHV3-9/IGHV4-3…	71
DEGs	BP	GO:0042113	B cell activation	62/915	310/18670	1.11826e-21	1.79599e-19	1.30125e-19	CD74/IGHG1/IGHG4/IGHM/IGLC2/IGLC3/IRS2/KLF6/LGALS1/MNDA/NOTCH2/POU2F2/TNFAIP3/TNFSF13B/TYROBP/ZFP36L1/ZFP36L2/CDKN1A/IGHG2/PTPRC/HDAC9/HSPD1/TNFSF13/CD300A/CD38/ID2/IKZF3/SYK/ATM/IL7R/ITM2A/CD28/CYLD/LEF1/XBP1/BANK1/CD19/CD22/CD79A/CD79B/FCRL1/FCRL3/IGHA1/IGHA2/IGHD/IGHG3/IGHV3-11/IGHV3-23/IGHV3-30/IGHV3-33/IGHV3-7/IGHV3-9/IGHV4-34/IGHV4-59/IGKC/ITGB1/LYN/MEF2C/MS4A1/MZB1/PRKCB/SWAP70	62
DEGs	BP	GO:0038093	Fc receptor signaling pathway	54/915	241/18670	1.99581e-21	3.11111e-19	2.25409e-19	ACTB/ACTG1/ACTR2/ACTR3/ARPC5/CALM1/CUL1/FCGR1A/FCGR1B/FCGR3A/FGR/FOS/GRB2/HSP90AA1/HSP90AB1/IGHG1/IGHG4/IGLC2/IGLC3/JUN/CYFIP1/IGHG2/PSME2/PTPRC/FCER1A/LILRA4/ARPC2/CD247/CD3G/FYN/SYK/PSMB9/CYFIP2/IGHG3/IGHV3-11/IGHV3-23/IGHV3-30/IGHV3-33/IGHV3-7/IGHV3-9/IGHV4-34/IGHV4-59/IGKC/IGKV1-39/IGKV1D-39/IGKV3-20/IGKV4-1/IGLV1-40/IGLV1-44/IGLV2-14/IGLV3-19/IGLV6-57/LYN/MAP3K1	54
DEGs	BP	GO:0042110	T cell activation	77/915	464/18670	2.14156e-21	3.24294e-19	2.3496e-19	AIF1/B2M/CCND3/CCR2/CD4/CD44/CD55/CD74/CR1/EGR1/FGL2/GRB2/HLA-DMB/HLA-DPA1/HLA-DPB1/HLA-E/IRF1/LCP1/LGALS1/LGALS9/MAFB/MYH9/RSAD2/TNFRSF1B/TNFSF13B/ZFP36L1/ZFP36L2/CD209/GPNMB/HSPH1/IL1B/LILRB4/PTPRC/SIRPA/SLC11A1/SPN/VSIG4/CD5/HLA-DOA/HSPD1/MAP3K8/MSN/STAT3/BTN3A1/CCL5/CD300A/CD3D/CD3E/CD3G/CD8A/EOMES/FYN/RUNX3/SYK/CD8B/IL7R/LAG3/TCF7/ZNF683/BCL11B/CD28/CYLD/LEF1/NFKBIZ/PRDM1/XBP1/ARG1/CDK6/CEAC…	77
DEGs	BP	GO:0002920	regulation of humoral immune response	40/915	134/18670	4.87807e-21	7.18161e-19	5.20328e-19	CD55/CFP/CLU/CR1/IGHG1/IGHG4/IGLC2/IGLC3/C1QA/C1QB/C1QC/C3AR1/C5AR1/IGHG2/IL1B/PTPRC/SERPING1/VSIG4/C2/CD19/CD59/IGHG3/IGHV3-11/IGHV3-23/IGHV3-30/IGHV3-33/IGHV3-7/IGHV3-9/IGHV4-34/IGHV4-59/IGKC/IGKV1-39/IGKV1D-39/IGKV3-20/IGKV4-1/IGLV1-40/IGLV1-44/IGLV2-14/IGLV3-19/IGLV6-57	40
DEGs	BP	GO:0042116	macrophage activation	34/915	95/18670	6.38983e-21	9.153e-19	6.6316e-19	AIF1/APP/CD74/CLU/DYSF/FPR2/GRN/ITGAM/ITGB2/JUN/LDLR/LRRK2/NAMPT/THBS1/TLR2/TYROBP/C1QA/C5AR1/CD93/NR1H3/PTPRC/SLC11A1/TLR7/TREM2/VSIG4/HSPD1/CTSC/SYK/ATM/BPI/CST7/FOXP1/IL4R/MMP8	34
DEGs	BP	GO:0006956	complement activation	45/915	175/18670	1.33257e-20	1.85859e-18	1.3466e-18	CD55/CFD/CFP/CLU/CR1/FCN1/IGHG1/IGHG4/IGHM/IGLC2/IGLC3/C1QA/C1QB/C1QC/C3AR1/C5AR1/IGHG2/IL1B/SERPING1/VSIG4/C2/CD19/CD59/IGHA1/IGHA2/IGHD/IGHG3/IGHV3-11/IGHV3-23/IGHV3-30/IGHV3-33/IGHV3-7/IGHV3-9/IGHV4-34/IGHV4-59/IGKC/IGKV1-39/IGKV1D-39/IGKV3-20/IGKV4-1/IGLV1-40/IGLV1-44/IGLV2-14/IGLV3-19/IGLV6-57	45
DEGs	BP	GO:0050864	regulation of B cell activation	46/915	184/18670	1.72826e-20	2.34865e-18	1.70167e-18	CD74/IGHG1/IGHG4/IGHM/IGLC2/IGLC3/IRS2/MNDA/TNFAIP3/TNFSF13B/TYROBP/ZFP36L1/ZFP36L2/CDKN1A/IGHG2/PTPRC/TNFSF13/CD300A/CD38/ID2/IKZF3/SYK/ATM/CD28/CYLD/XBP1/BANK1/CD19/CD22/FCRL3/IGHA1/IGHA2/IGHD/IGHG3/IGHV3-11/IGHV3-23/IGHV3-30/IGHV3-33/IGHV3-7/IGHV3-9/IGHV4-34/IGHV4-59/IGKC/LYN/MEF2C/MZB1	46
DEGs	BP	GO:0016064	immunoglobulin mediated immune response	49/915	218/18670	1.29136e-19	1.71105e-17	1.2397e-17	CD55/CD74/CLU/CR1/FGL2/HLA-DQB1/HLA-E/IGHG1/IGHG4/IGHM/IGLC2/IGLC3/IRF7/POU2F2/C1QA/C1QB/C1QC/IGHG2/PTPRC/SERPING1/C2/HSPD1/TNFSF13/CD28/CD19/IGHA1/IGHA2/IGHD/IGHG3/IGHV3-11/IGHV3-23/IGHV3-30/IGHV3-33/IGHV3-7/IGHV3-9/IGHV4-34/IGHV4-59/IGKC/IGKV1-39/IGKV1D-39/IGKV3-20/IGKV4-1/IGLV1-40/IGLV1-44/IGLV2-14/IGLV3-19/IGLV6-57/IL4R/SWAP70	49
DEGs	BP	GO:0019724	B cell mediated immunity	49/915	221/18670	2.38912e-19	3.08838e-17	2.23762e-17	CD55/CD74/CLU/CR1/FGL2/HLA-DQB1/HLA-E/IGHG1/IGHG4/IGHM/IGLC2/IGLC3/IRF7/POU2F2/C1QA/C1QB/C1QC/IGHG2/PTPRC/SERPING1/C2/HSPD1/TNFSF13/CD28/CD19/IGHA1/IGHA2/IGHD/IGHG3/IGHV3-11/IGHV3-23/IGHV3-30/IGHV3-33/IGHV3-7/IGHV3-9/IGHV4-34/IGHV4-59/IGKC/IGKV1-39/IGKV1D-39/IGKV3-20/IGKV4-1/IGLV1-40/IGLV1-44/IGLV2-14/IGLV3-19/IGLV6-57/IL4R/SWAP70	49
DEGs	BP	GO:0051251	positive regulation of lymphocyte activation	61/915	334/18670	2.87673e-19	3.63016e-17	2.63015e-17	AIF1/CCR2/CD4/CD55/CD74/GRB2/HLA-DMB/HLA-DPA1/HLA-DPB1/HLA-E/HLA-F/IGHG1/IGHG4/IGHM/IGLC2/IGLC3/IRS2/LGALS1/LGALS9/TNFSF13B/TYROBP/CD209/CDKN1A/HSPH1/IGHG2/IL1B/LILRB4/PTPRC/SIRPA/CD5/HSPD1/MAP3K8/TNFSF13/CCL5/CD38/CD3E/FYN/RUNX3/SYK/IL7R/CD28/CYLD/NFKBIZ/XBP1/FCRL3/IGHA1/IGHA2/IGHD/IGHG3/IGHV3-11/IGHV3-23/IGHV3-30/IGHV3-33/IGHV3-7/IGHV3-9/IGHV4-34/IGHV4-59/IGKC/IL4R/LYN/MEF2C	61
DEGs	BP	GO:0019882	antigen processing and presentation	49/915	226/18670	6.49357e-19	8.0037e-17	5.79891e-17	AP1S2/B2M/CALR/CD36/CD74/CLTC/CTSH/CTSS/CYBB/FCGR1A/FCGR1B/FGL2/HLA-A/HLA-B/HLA-C/HLA-DMA/HLA-DMB/HLA-DPA1/HLA-DPB1/HLA-DQA1/HLA-DQB1/HLA-DRA/HLA-DRB1/HLA-DRB5/HLA-E/HLA-F/NCF1/NCF2/PDIA3/THBS1/CD209/CTSL/ERAP2/HLA-DQA2/LGMN/PSME2/SEC24D/SLC11A1/TAP1/TAP2/TREM2/HLA-DOA/CD8A/CYBA/LAG3/PSMB9/CANX/CENPE/RAB27A	49
DEGs	BP	GO:0032496	response to lipopolysaccharide	60/915	330/18670	7.16246e-19	8.62751e-17	6.25088e-17	CAPN2/CD14/CD36/CD55/CMPK2/FOS/GSTP1/IL1RN/JUN/JUNB/LGALS9/MAPK14/MPO/NFKBIA/PTAFR/S100A8/SPARC/TLR2/TNFAIP3/TNFRSF1B/TSPO/VIM/ZFP36/ABCA1/ADM/C5AR1/CX3CR1/CXCL10/IL1B/LITAF/MRC1/NR1H3/SASH1/SIRPA/SLC11A1/TREM2/ATP2A2/CCL5/SPON2/HMGB2/XBP1/ARG1/BPI/CEBPE/DEFA1/DEFA1B/DEFA3/DEFA4/ELANE/FOXP1/IL24/IRF8/JUND/LCN2/LTF/LYN/MEF2C/MTDH/SLPI/TRIB1	60
DEGs	BP	GO:0001906	cell killing	42/915	168/18670	8.09823e-19	9.53792e-17	6.91049e-17	ARRB2/B2M/CD55/CTSH/GAPDH/HLA-A/HLA-B/HLA-C/HLA-E/HLA-F/HMGN2/HSP90AB1/ITGAM/LGALS9/LYZ/S100A12/TYROBP/LYST/PTPRC/SLAMF7/GZMB/CTSC/GNLY/PRF1/SYK/IL7R/LAG3/SH2D1A/TUBB/ARG1/CAMP/CD59/CEACAM1/DEFA1/DEFA1B/DEFA3/DEFA4/ELANE/LTF/PGLYRP1/RAB27A/STX7	42
DEGs	BP	GO:0002237	response to molecule of bacterial origin	61/915	343/18670	1.12678e-18	1.29824e-16	9.40613e-17	B2M/CAPN2/CD14/CD36/CD55/CMPK2/FOS/GSTP1/IL1RN/JUN/JUNB/LGALS9/MAPK14/MPO/NFKBIA/PTAFR/S100A8/SPARC/TLR2/TNFAIP3/TNFRSF1B/TSPO/VIM/ZFP36/ABCA1/ADM/C5AR1/CX3CR1/CXCL10/IL1B/LITAF/MRC1/NR1H3/SASH1/SIRPA/SLC11A1/TREM2/ATP2A2/CCL5/SPON2/HMGB2/XBP1/ARG1/BPI/CEBPE/DEFA1/DEFA1B/DEFA3/DEFA4/ELANE/FOXP1/IL24/IRF8/JUND/LCN2/LTF/LYN/MEF2C/MTDH/SLPI/TRIB1	61
DEGs	BP	GO:0043903	regulation of interspecies interactions between organisms	48/915	222/18670	1.67997e-18	1.89444e-16	1.37257e-16	ADAR/ANXA2/APOBEC3A/CD4/CD74/CFL1/CSF1R/DDX3X/DDX5/EIF2AK2/FCN1/GAPDH/IFI16/IFI27/IFIT1/IFITM2/IFITM3/ISG15/JUN/LGALS1/LGALS9/MX1/OAS1/OAS3/OASL/PABPC1/PLSCR1/RSAD2/STAT1/ZFP36/IFITM1/APOBEC3F/ISG20/POU2F3/CCL4/CCL5/CXCR4/IGF2R/TOP2A/CD28/LEF1/ARG1/GSN/LTF/P4HB/PPIB/SLPI/STOM	48
DEGs	BP	GO:0006911	phagocytosis, engulfment	35/915	118/18670	1.78996e-18	1.97641e-16	1.43197e-16	AIF1/CD36/FCGR1A/IGHG1/IGHG4/IGHM/IGLC2/IGLC3/ITGAM/ITGB2/MYH9/RAB31/THBS1/ABCA1/IGHG2/MARCO/MSR1/TREM2/ARHGAP25/BIN2/CD300A/GSN/IGHA1/IGHA2/IGHD/IGHG3/IGHV3-11/IGHV3-23/IGHV3-30/IGHV3-33/IGHV3-7/IGHV3-9/IGHV4-34/IGHV4-59/IGKC	35
DEGs	BP	GO:1903706	regulation of hemopoiesis	73/915	475/18670	2.16254e-18	2.33907e-16	1.69472e-16	B2M/CCR1/CCR2/CD4/CD74/CR1/CSF3R/EIF2AK2/EVI2B/FGL2/FOS/GNAS/IRF1/IRF7/ISG15/JUN/KLF10/LGALS9/MAFB/MAPK14/NFKBIA/NOTCH2/PIM1/STAT1/THBS1/TMEM176B/TYROBP/ZFP36/ZFP36L1/ZFP36L2/C1QC/HSPA1A/LILRB4/PSME2/PTPRC/TREM2/FOXC1/HLA-DOA/STAT3/ETS1/ID2/IKZF3/RUNX3/SYK/HMGB2/IL7R/KLF13/LAG3/PSMB9/ZNF683/CD28/CYLD/LEF1/MYC/NFKBIZ/PRDM1/XBP1/CDK6/CEACAM1/CREBBP/FCRL3/FOXP1/IL4R/IRF4/KMT2A/KMT2E/LTF/LYN/MEF2C/PG…	73
DEGs	BP	GO:0048002	antigen processing and presentation of peptide antigen	44/915	189/18670	2.30062e-18	2.43866e-16	1.76688e-16	AP1S2/B2M/CALR/CD36/CD74/CLTC/CTSS/CYBB/FCGR1A/FCGR1B/HLA-A/HLA-B/HLA-C/HLA-DMA/HLA-DMB/HLA-DPA1/HLA-DPB1/HLA-DQA1/HLA-DQB1/HLA-DRA/HLA-DRB1/HLA-DRB5/HLA-E/HLA-F/NCF1/NCF2/PDIA3/CD209/CTSL/ERAP2/HLA-DQA2/LGMN/PSME2/SEC24D/SLC11A1/TAP1/TAP2/TREM2/HLA-DOA/CYBA/LAG3/PSMB9/CANX/CENPE	44
DEGs	BP	GO:0002831	regulation of response to biotic stimulus	66/915	400/18670	2.39448e-18	2.48838e-16	1.8029e-16	ADAR/ARRB2/CD36/CD55/CR1/CUL1/DDX60/DTX3L/FCN1/FGL2/FGR/FPR2/GRN/HLA-E/HLA-F/HSP90AB1/ICAM3/IFI16/IFIT1/IRF1/IRF7/LGALS9/MNDA/PARP14/PARP9/PCBP2/PLSCR1/SOCS3/STAT1/TNFAIP3/CD209/FFAR2/GBP5/HERC5/IL1B/NR1H3/PSME2/SASH1/SERPING1/TREM2/VSIG4/APOBEC3F/DDX58/HSPD1/CCL5/CYBA/FYN/JAK1/NLRC5/SYK/HMGB2/LAG3/PSMB9/SFPQ/SH2D1A/ARG1/BIRC3/CEACAM1/CREBBP/FOXP1/LTF/LYN/NLRC4/SAMHD1/SEC14L1/TRIB1	66
DEGs	BP	GO:0050792	regulation of viral process	46/915	208/18670	3.4102e-18	3.47578e-16	2.5183e-16	ADAR/ANXA2/APOBEC3A/CD4/CD74/CFL1/CSF1R/DDX3X/DDX5/EIF2AK2/FCN1/IFI16/IFI27/IFIT1/IFITM2/IFITM3/ISG15/JUN/LGALS1/LGALS9/MX1/OAS1/OAS3/OASL/PABPC1/PLSCR1/RSAD2/STAT1/ZFP36/IFITM1/APOBEC3F/ISG20/POU2F3/CCL4/CCL5/CXCR4/IGF2R/TOP2A/CD28/LEF1/GSN/LTF/P4HB/PPIB/SLPI/STOM	46
DEGs	BP	GO:0071216	cellular response to biotic stimulus	49/915	236/18670	4.38394e-18	4.38394e-16	3.17629e-16	CAPN2/CD14/CD36/CD55/CMPK2/GSTP1/HSPA5/IL1RN/MAPK14/NFKBIA/PTAFR/TLR2/TNFAIP3/TNFRSF1B/TSPO/TXNIP/VIM/ZFP36/ABCA1/CX3CR1/CXCL10/IL1B/LITAF/MRC1/NR1H3/SASH1/SIRPA/TREM2/CCL5/SPON2/SYK/HMGB2/XBP1/APAF1/ARG1/BPI/CEBPE/DEFA1/DEFA1B/DEFA3/DEFA4/IL24/IRF8/LCN2/LTF/LYN/MEF2C/MTDH/TRIB1	49
DEGs	BP	GO:0002221	pattern recognition receptor signaling pathway	44/915	197/18670	1.24485e-17	1.2218e-15	8.85227e-16	ARRB2/CD14/CD36/CNPY3/CTSB/CTSS/DDX60/FCN1/HSP90B1/IFIH1/IRF1/IRF7/ITGAM/ITGB2/MYD88/NFKBIA/RSAD2/S100A8/S100A9/TLR2/TNFAIP3/UBA52/UBC/CTSL/FFAR2/HSPA1A/LGMN/MARCO/NR1H3/TLR7/DDX58/HSPD1/LILRA4/CD300A/CYBA/CYLD/BIRC3/FCRL3/IRF4/LTF/LYN/MAP3K1/PGLYRP1/SEC14L1	44
DEGs	BP	GO:0002455	humoral immune response mediated by circulating immunoglobulin	38/915	150/18670	2.32069e-17	2.2363e-15	1.62026e-15	CD55/CLU/CR1/HLA-DQB1/IGHG1/IGHG4/IGHM/IGLC2/IGLC3/C1QA/C1QB/C1QC/IGHG2/PTPRC/SERPING1/C2/IGHA1/IGHA2/IGHD/IGHG3/IGHV3-11/IGHV3-23/IGHV3-30/IGHV3-33/IGHV3-7/IGHV3-9/IGHV4-34/IGHV4-59/IGKC/IGKV1-39/IGKV1D-39/IGKV3-20/IGKV4-1/IGLV1-40/IGLV1-44/IGLV2-14/IGLV3-19/IGLV6-57	38
DEGs	BP	GO:0099024	plasma membrane invagination	35/915	127/18670	2.3911e-17	2.26301e-15	1.63961e-15	AIF1/CD36/FCGR1A/IGHG1/IGHG4/IGHM/IGLC2/IGLC3/ITGAM/ITGB2/MYH9/RAB31/THBS1/ABCA1/IGHG2/MARCO/MSR1/TREM2/ARHGAP25/BIN2/CD300A/GSN/IGHA1/IGHA2/IGHD/IGHG3/IGHV3-11/IGHV3-23/IGHV3-30/IGHV3-33/IGHV3-7/IGHV3-9/IGHV4-34/IGHV4-59/IGKC	35
DEGs	BP	GO:0050853	B cell receptor signaling pathway	35/915	129/18670	4.1108e-17	3.82232e-15	2.76938e-15	IGHG1/IGHG4/IGHM/IGLC2/IGLC3/MNDA/IGHG2/PTPRC/CD300A/CD38/SYK/CD19/CD22/CD79A/CD79B/FCRL3/FOXP1/IGHA1/IGHA2/IGHD/IGHG3/IGHV3-11/IGHV3-23/IGHV3-30/IGHV3-33/IGHV3-7/IGHV3-9/IGHV4-34/IGHV4-59/IGKC/LYN/MEF2C/MS4A1/PAX5/PRKCB	35
DEGs	BP	GO:0071219	cellular response to molecule of bacterial origin	45/915	212/18670	4.24597e-17	3.87994e-15	2.81112e-15	CAPN2/CD14/CD36/CD55/CMPK2/GSTP1/IL1RN/MAPK14/NFKBIA/PTAFR/TLR2/TNFAIP3/TNFRSF1B/TSPO/VIM/ZFP36/ABCA1/CX3CR1/CXCL10/IL1B/LITAF/MRC1/NR1H3/SASH1/SIRPA/TREM2/CCL5/SPON2/HMGB2/XBP1/ARG1/BPI/CEBPE/DEFA1/DEFA1B/DEFA3/DEFA4/IL24/IRF8/LCN2/LTF/LYN/MEF2C/MTDH/TRIB1	45
DEGs	BP	GO:0006958	complement activation, classical pathway	36/915	137/18670	4.51402e-17	4.05497e-15	2.93794e-15	CD55/CLU/CR1/IGHG1/IGHG4/IGHM/IGLC2/IGLC3/C1QA/C1QB/C1QC/IGHG2/SERPING1/C2/IGHA1/IGHA2/IGHD/IGHG3/IGHV3-11/IGHV3-23/IGHV3-30/IGHV3-33/IGHV3-7/IGHV3-9/IGHV4-34/IGHV4-59/IGKC/IGKV1-39/IGKV1D-39/IGKV3-20/IGKV4-1/IGLV1-40/IGLV1-44/IGLV2-14/IGLV3-19/IGLV6-57	36
DEGs	BP	GO:0070661	leukocyte proliferation	54/915	298/18670	4.91069e-17	4.33778e-15	3.14284e-15	AIF1/CCND3/CCR2/CD4/CD55/CD74/CLU/CSF1R/GSTP1/HLA-DMB/HLA-DPA1/HLA-DPB1/HLA-E/IRF1/IRS2/LGALS9/LST1/MNDA/TNFAIP3/TNFRSF1B/TNFSF13B/TYROBP/CD209/CDKN1A/GPNMB/IL1B/PTPRC/SLC11A1/SPN/TREM2/VSIG4/HSPD1/MSN/BTN3A1/CCL5/CD300A/CD38/CD3E/FYN/IKZF3/SYK/ATM/IL7R/CD28/LEF1/ARG1/CD19/CD22/CD79A/FCRL3/LYN/MEF2C/MS4A1/MZB1	54
DEGs	BP	GO:0002683	negative regulation of immune system process	67/915	435/18670	5.13929e-17	4.46529e-15	3.23523e-15	ADAR/ARRB2/CCR2/CD55/CD74/CR1/DUSP1/EZR/FGL2/GBP1/GRN/HLA-E/HLA-F/IFI16/IRF1/LDLR/LGALS9/LST1/MAFB/MNDA/NFKBIA/PARP14/PCBP2/THBS1/TMEM176B/TNFAIP3/TSC22D3/TYROBP/ZFP36/ZFP36L1/C1QC/CD84/GPNMB/GPX1/LILRB4/MERTK/NR1H3/PTPRC/SERPING1/SPN/VSIG4/HLA-DOA/CD300A/ID2/NLRC5/RUNX3/ATM/IL7R/KLF13/LAG3/MYC/ARG1/BANK1/BPI/CD22/CD59/CDK6/CEACAM1/CST7/FCRL3/IL4R/LTF/LYN/PGLYRP1/SAMHD1/SEC14L1/TRIB1	67
DEGs	BP	GO:0071222	cellular response to lipopolysaccharide	44/915	205/18670	6.13734e-17	5.24643e-15	3.80119e-15	CAPN2/CD14/CD36/CD55/CMPK2/GSTP1/IL1RN/MAPK14/NFKBIA/PTAFR/TLR2/TNFAIP3/TNFRSF1B/TSPO/VIM/ZFP36/ABCA1/CX3CR1/CXCL10/IL1B/LITAF/MRC1/NR1H3/SASH1/SIRPA/CCL5/SPON2/HMGB2/XBP1/ARG1/BPI/CEBPE/DEFA1/DEFA1B/DEFA3/DEFA4/IL24/IRF8/LCN2/LTF/LYN/MEF2C/MTDH/TRIB1	44
DEGs	BP	GO:0061900	glial cell activation	24/915	58/18670	7.1807e-17	6.04091e-15	4.37681e-15	AIF1/APP/CLU/FPR2/GRN/ITGAM/ITGB2/JUN/LDLR/LRP1/LRRK2/NAMPT/TLR2/TYROBP/C1QA/C5AR1/IL1B/PTPRC/TLR7/TREM2/CTSC/ATM/CST7/MMP8	24
DEGs	BP	GO:0030098	lymphocyte differentiation	59/915	353/18670	8.67462e-17	7.18367e-15	5.20477e-15	B2M/CCR2/CD4/CD74/CR1/EGR1/FGL2/IKZF1/IRF1/KLF6/LGALS1/LGALS9/MAFB/NOTCH2/POU2F2/RSAD2/ZFP36L1/ZFP36L2/LILRB4/MERTK/PTPRC/SPN/HDAC9/HLA-DOA/STAT3/CD3D/CD3E/CD3G/CD8A/EOMES/ID2/IKZF3/RUNX3/SYK/ATM/IL7R/ITM2A/LAG3/TCF7/ZNF683/BCL11B/CD28/CYLD/LEF1/NFKBIZ/PRDM1/XBP1/CD19/CD79A/CD79B/CDK6/CHD7/FCRL3/FOXP1/IL4R/IRF4/ITGB1/MS4A1/PGLYRP1	59
DEGs	BP	GO:0001774	microglial cell activation	22/915	48/18670	9.7573e-17	7.83541e-15	5.67697e-15	AIF1/APP/CLU/FPR2/GRN/ITGAM/ITGB2/JUN/LDLR/LRRK2/NAMPT/TLR2/TYROBP/C1QA/C5AR1/PTPRC/TLR7/TREM2/CTSC/ATM/CST7/MMP8	22
DEGs	BP	GO:0002269	leukocyte activation involved in inflammatory response	22/915	48/18670	9.7573e-17	7.83541e-15	5.67697e-15	AIF1/APP/CLU/FPR2/GRN/ITGAM/ITGB2/JUN/LDLR/LRRK2/NAMPT/TLR2/TYROBP/C1QA/C5AR1/PTPRC/TLR7/TREM2/CTSC/ATM/CST7/MMP8	22
DEGs	BP	GO:0002478	antigen processing and presentation of exogenous peptide antigen	40/915	175/18670	1.61867e-16	1.28044e-14	9.27714e-15	AP1S2/B2M/CALR/CD36/CD74/CLTC/CTSS/CYBB/FCGR1A/FCGR1B/HLA-A/HLA-B/HLA-C/HLA-DMA/HLA-DMB/HLA-DPA1/HLA-DPB1/HLA-DQA1/HLA-DQB1/HLA-DRA/HLA-DRB1/HLA-DRB5/HLA-E/HLA-F/NCF1/NCF2/PDIA3/CTSL/HLA-DQA2/LGMN/PSME2/SEC24D/TAP1/TAP2/HLA-DOA/CYBA/LAG3/PSMB9/CANX/CENPE	40
DEGs	BP	GO:0010324	membrane invagination	35/915	135/18670	1.95341e-16	1.52251e-14	1.1031e-14	AIF1/CD36/FCGR1A/IGHG1/IGHG4/IGHM/IGLC2/IGLC3/ITGAM/ITGB2/MYH9/RAB31/THBS1/ABCA1/IGHG2/MARCO/MSR1/TREM2/ARHGAP25/BIN2/CD300A/GSN/IGHA1/IGHA2/IGHD/IGHG3/IGHV3-11/IGHV3-23/IGHV3-30/IGHV3-33/IGHV3-7/IGHV3-9/IGHV4-34/IGHV4-59/IGKC	35
DEGs	BP	GO:0019884	antigen processing and presentation of exogenous antigen	40/915	182/18670	6.84205e-16	5.25549e-14	3.80775e-14	AP1S2/B2M/CALR/CD36/CD74/CLTC/CTSS/CYBB/FCGR1A/FCGR1B/HLA-A/HLA-B/HLA-C/HLA-DMA/HLA-DMB/HLA-DPA1/HLA-DPB1/HLA-DQA1/HLA-DQB1/HLA-DRA/HLA-DRB1/HLA-DRB5/HLA-E/HLA-F/NCF1/NCF2/PDIA3/CTSL/HLA-DQA2/LGMN/PSME2/SEC24D/TAP1/TAP2/HLA-DOA/CYBA/LAG3/PSMB9/CANX/CENPE	40
DEGs	BP	GO:0007159	leukocyte cell-cell adhesion	56/915	337/18670	7.01306e-16	5.30989e-14	3.84717e-14	AIF1/CCR2/CD4/CD44/CD55/CD74/EZR/FGL2/GRB2/HLA-DMB/HLA-DPA1/HLA-DPB1/HLA-E/IRF1/ITGB2/KLF4/LGALS1/LGALS9/PTAFR/S100A8/S100A9/SELL/TNFSF13B/CD209/CX3CR1/GPNMB/HSPH1/IL1B/LILRB4/PTPRC/SIRPA/SPN/VSIG4/CD5/HSPD1/MAP3K8/MSN/CCL5/CD300A/CD3E/ETS1/FYN/RUNX3/SYK/IL7R/LAG3/CD28/CYLD/NFKBIZ/XBP1/ARG1/CEACAM1/ELANE/IL4R/ITGB1/LYN	56
DEGs	BP	GO:1903900	regulation of viral life cycle	36/915	149/18670	8.23948e-16	6.1506e-14	4.45628e-14	ADAR/ANXA2/APOBEC3A/CD4/CD74/DDX3X/DDX5/EIF2AK2/FCN1/IFI16/IFI27/IFIT1/IFITM2/IFITM3/ISG15/LGALS1/LGALS9/MX1/OAS1/OAS3/OASL/PABPC1/PLSCR1/RSAD2/IFITM1/APOBEC3F/ISG20/CCL5/TOP2A/CD28/GSN/LTF/P4HB/PPIB/SLPI/STOM	36
DEGs	BP	GO:0046651	lymphocyte proliferation	49/915	272/18670	1.81397e-15	1.31699e-13	9.54199e-14	AIF1/CCND3/CCR2/CD4/CD55/CD74/HLA-DMB/HLA-DPA1/HLA-DPB1/HLA-E/IRF1/IRS2/LGALS9/LST1/MNDA/TNFRSF1B/TNFSF13B/TYROBP/CD209/CDKN1A/GPNMB/IL1B/PTPRC/SLC11A1/SPN/VSIG4/HSPD1/MSN/BTN3A1/CCL5/CD300A/CD38/CD3E/FYN/IKZF3/SYK/ATM/IL7R/CD28/LEF1/ARG1/CD19/CD22/CD79A/FCRL3/LYN/MEF2C/MS4A1/MZB1	49
DEGs	BP	GO:1902105	regulation of leukocyte differentiation	49/915	272/18670	1.81397e-15	1.31699e-13	9.54199e-14	CCR1/CCR2/CD4/CD74/CR1/EVI2B/FGL2/FOS/GNAS/IRF1/IRF7/JUN/KLF10/LGALS9/MAFB/NOTCH2/TMEM176B/TYROBP/ZFP36L1/ZFP36L2/C1QC/LILRB4/PTPRC/TREM2/HLA-DOA/ID2/IKZF3/RUNX3/SYK/IL7R/LAG3/ZNF683/CD28/CYLD/LEF1/MYC/NFKBIZ/PRDM1/XBP1/CDK6/CEACAM1/FCRL3/FOXP1/IL4R/IRF4/LTF/LYN/PGLYRP1/TRIB1	49
DEGs	BP	GO:0032943	mononuclear cell proliferation	49/915	274/18670	2.45093e-15	1.7554e-13	1.27184e-13	AIF1/CCND3/CCR2/CD4/CD55/CD74/HLA-DMB/HLA-DPA1/HLA-DPB1/HLA-E/IRF1/IRS2/LGALS9/LST1/MNDA/TNFRSF1B/TNFSF13B/TYROBP/CD209/CDKN1A/GPNMB/IL1B/PTPRC/SLC11A1/SPN/VSIG4/HSPD1/MSN/BTN3A1/CCL5/CD300A/CD38/CD3E/FYN/IKZF3/SYK/ATM/IL7R/CD28/LEF1/ARG1/CD19/CD22/CD79A/FCRL3/LYN/MEF2C/MS4A1/MZB1	49
DEGs	BP	GO:0019079	viral genome replication	32/915	122/18670	2.66771e-15	1.88518e-13	1.36587e-13	ADAR/APOBEC3A/DDX3X/DDX5/EIF2AK2/IFI16/IFI27/IFIT1/IFITM2/IFITM3/ISG15/MX1/OAS1/OAS3/OASL/PABPC1/PCBP2/PLSCR1/RSAD2/CD209/IFITM1/APOBEC3F/DEK/ISG20/CCL5/TOP2A/CD28/LTF/PPIB/SLPI/STOM/VCP	32
DEGs	BP	GO:0030099	myeloid cell differentiation	62/915	416/18670	3.82791e-15	2.66946e-13	1.9341e-13	ADAR/ANXA2/APP/B2M/CCR1/CD4/CD74/CSF1R/CSF3R/EVI2B/FOS/GNAS/IFI16/IKZF1/IRF7/ISG15/JUN/JUNB/KLF10/MAFB/MAPK14/MYH9/NFKBIA/NOTCH2/PABPC4/STAT1/THBS1/TLR2/TYROBP/ZFP36/ZFP36L1/C1QC/CDKN1C/HSPA1A/LILRB4/TREM2/STAT3/ETS1/ID2/HMGB2/KLF13/KLF2/LEF1/MYC/ACTN1/ADD1/CDK6/CEACAM1/CEBPE/CREBBP/FOXP1/IRF4/IRF8/KMT2A/KMT2E/LTF/LYN/MEF2C/PRKCB/TNRC6B/TRIB1/TSPAN2	62
DEGs	BP	GO:0045069	regulation of viral genome replication	28/915	95/18670	5.69304e-15	3.91858e-13	2.83912e-13	ADAR/APOBEC3A/DDX3X/DDX5/EIF2AK2/IFI16/IFI27/IFIT1/IFITM2/IFITM3/ISG15/MX1/OAS1/OAS3/OASL/PABPC1/PLSCR1/RSAD2/IFITM1/APOBEC3F/ISG20/CCL5/TOP2A/CD28/LTF/PPIB/SLPI/STOM	28
DEGs	BP	GO:0150076	neuroinflammatory response	25/915	75/18670	6.62926e-15	4.5045e-13	3.26364e-13	AIF1/APP/CLU/FPR2/GRN/ITGAM/ITGB2/JUN/LDLR/LRP1/LRRK2/NAMPT/TLR2/TNFRSF1B/TYROBP/C1QA/C5AR1/IL1B/PTPRC/TLR7/TREM2/CTSC/ATM/CST7/MMP8	25
DEGs	BP	GO:0032680	regulation of tumor necrosis factor production	36/915	160/18670	9.0049e-15	6.04126e-13	4.37706e-13	APP/ARRB2/CCR2/CD14/CD36/CLU/CYBB/GSTP1/HLA-E/IFIH1/LGALS9/LRRK2/PTAFR/THBS1/TLR2/TNFAIP3/TSPO/TYROBP/UBE2J1/ZFP36/CX3CR1/GPNMB/HSPB1/PTPRC/SIRPA/SPN/TREM2/DDX58/LILRA4/CYBA/SPON2/SYK/BPI/FOXP1/LTF/MMP8	36
DEGs	BP	GO:0001818	negative regulation of cytokine production	50/915	296/18670	1.33459e-14	8.84165e-13	6.40602e-13	ARRB2/EZR/GBP1/GSTP1/HLA-F/HSP90AB1/IFIH1/ISG15/KLF4/LGALS9/PCBP2/SERPINB1/SRGN/THBS1/TMSB4X/TNFAIP3/TSPO/TYROBP/ZFP36/ATP2B1/CD84/CMKLR1/CX3CR1/GPNMB/HERC5/MERTK/PTPRC/SIRPA/SLC11A1/TREM2/UBE2L6/VSIG4/DDX58/HDAC9/LILRA4/NLRC5/FGFR1/KLF2/LAG3/CYLD/LEF1/ARG1/BANK1/BPI/CEACAM1/ELANE/LTF/MMP8/PGLYRP1/REL	50
DEGs	BP	GO:0032640	tumor necrosis factor production	36/915	163/18670	1.66198e-14	1.07421e-12	7.78295e-13	APP/ARRB2/CCR2/CD14/CD36/CLU/CYBB/GSTP1/HLA-E/IFIH1/LGALS9/LRRK2/PTAFR/THBS1/TLR2/TNFAIP3/TSPO/TYROBP/UBE2J1/ZFP36/CX3CR1/GPNMB/HSPB1/PTPRC/SIRPA/SPN/TREM2/DDX58/LILRA4/CYBA/SPON2/SYK/BPI/FOXP1/LTF/MMP8	36
DEGs	BP	GO:1903555	regulation of tumor necrosis factor superfamily cytokine production	36/915	163/18670	1.66198e-14	1.07421e-12	7.78295e-13	APP/ARRB2/CCR2/CD14/CD36/CLU/CYBB/GSTP1/HLA-E/IFIH1/LGALS9/LRRK2/PTAFR/THBS1/TLR2/TNFAIP3/TSPO/TYROBP/UBE2J1/ZFP36/CX3CR1/GPNMB/HSPB1/PTPRC/SIRPA/SPN/TREM2/DDX58/LILRA4/CYBA/SPON2/SYK/BPI/FOXP1/LTF/MMP8	36
DEGs	BP	GO:0002224	toll-like receptor signaling pathway	34/915	146/18670	1.6964e-14	1.08324e-12	7.8484e-13	ARRB2/CD14/CD36/CNPY3/CTSB/CTSS/HSP90B1/IRF1/IRF7/ITGAM/ITGB2/MYD88/NFKBIA/RSAD2/S100A8/S100A9/TLR2/TNFAIP3/UBA52/UBC/CTSL/LGMN/NR1H3/TLR7/HSPD1/LILRA4/CD300A/CYBA/BIRC3/FCRL3/IRF4/LTF/LYN/MAP3K1	34
DEGs	BP	GO:0050663	cytokine secretion	44/915	240/18670	2.64855e-14	1.67111e-12	1.21076e-12	AIF1/CD14/CD36/CSF1R/DYSF/EZR/FCN1/FGR/GAPDH/GBP1/IFIH1/IL17RA/ISG15/LGALS9/LRP1/LRRK2/MAPK14/NLRP1/S100A12/SERPINB1/SRGN/TLR2/TMSB4X/TNFAIP3/TNFRSF1B/ABCA1/FFAR2/GBP5/IL1B/DDX58/HDAC9/BTN3A1/BTN3A2/SPTBN1/SYK/XBP1/BANK1/CHI3L1/FOXP1/IGHD/IL4R/LYN/MMP8/NLRC4	44
DEGs	BP	GO:0071706	tumor necrosis factor superfamily cytokine production	36/915	168/18670	4.46005e-14	2.78097e-12	2.01489e-12	APP/ARRB2/CCR2/CD14/CD36/CLU/CYBB/GSTP1/HLA-E/IFIH1/LGALS9/LRRK2/PTAFR/THBS1/TLR2/TNFAIP3/TSPO/TYROBP/UBE2J1/ZFP36/CX3CR1/GPNMB/HSPB1/PTPRC/SIRPA/SPN/TREM2/DDX58/LILRA4/CYBA/SPON2/SYK/BPI/FOXP1/LTF/MMP8	36
DEGs	BP	GO:0019058	viral life cycle	52/915	328/18670	5.52562e-14	3.40532e-12	2.46725e-12	ADAR/ANXA2/APOBEC3A/CD4/CD55/CD74/CR1/CTSB/DDX3X/DDX5/EIF2AK2/FCN1/HSP90AB1/IFI16/IFI27/IFIT1/IFITM2/IFITM3/ISG15/LDLR/LGALS1/LGALS9/MX1/OAS1/OAS3/OASL/PABPC1/PCBP2/PLSCR1/RSAD2/UBA52/UBC/CD209/HSPA1A/IFITM1/MRC1/SCARB2/APOBEC3F/DEK/ISG20/CCL5/CXCR4/TOP2A/CD28/GSN/ITGB1/LTF/P4HB/PPIB/SLPI/STOM/VCP	52
DEGs	BP	GO:0002440	production of molecular mediator of immune response	48/915	286/18670	5.85917e-14	3.56938e-12	2.58612e-12	B2M/CCR2/CD36/CD55/CD74/FGL2/HLA-DQB1/HLA-E/HLA-F/MAPK14/POU2F2/RSAD2/TLR2/TNFRSF1B/TNFSF13B/FFAR2/IL1B/PTPRC/SLC11A1/DDX58/HSPD1/TNFSF13/SPON2/ATM/IL7R/ITM2A/CD28/DDX21/XBP1/ARG1/CD22/ELANE/FCRL3/GPI/IGKC/IGKV1-39/IGKV1D-39/IGKV3-20/IGKV4-1/IGLV1-40/IGLV1-44/IGLV2-14/IGLV3-19/IGLV6-57/IL4R/MZB1/SAMHD1/SWAP70	48
DEGs	BP	GO:0002699	positive regulation of immune effector process	41/915	219/18670	9.80281e-14	5.90397e-12	4.27759e-12	B2M/CCR2/CD36/CD74/DDX60/FGR/HLA-A/HLA-B/HLA-C/HLA-DMB/HLA-E/HLA-F/ITGAM/ITGB2/LGALS9/MAPK14/PTAFR/RSAD2/TYROBP/CD84/FFAR2/IL1B/PTPRC/DDX58/HSPD1/TNFSF13/CD300A/SPON2/SYK/LAG3/SH2D1A/CD28/DDX21/NFKBIZ/XBP1/ARG1/GPI/IL4R/LYN/MZB1/STX7	41
DEGs	BP	GO:0045637	regulation of myeloid cell differentiation	44/915	251/18670	1.38038e-13	8.22026e-12	5.95581e-12	B2M/CCR1/CD4/CD74/CSF3R/EVI2B/FOS/GNAS/IRF7/ISG15/JUN/KLF10/MAFB/MAPK14/NFKBIA/NOTCH2/STAT1/THBS1/TYROBP/ZFP36/ZFP36L1/C1QC/HSPA1A/LILRB4/TREM2/STAT3/ETS1/ID2/HMGB2/KLF13/LEF1/MYC/CDK6/CEACAM1/CREBBP/FOXP1/KMT2A/KMT2E/LTF/LYN/MEF2C/PRKCB/TNRC6B/TRIB1	44
DEGs	BP	GO:0050863	regulation of T cell activation	50/915	314/18670	1.43177e-13	8.43153e-12	6.10888e-12	AIF1/CCR2/CD4/CD55/CD74/CR1/FGL2/GRB2/HLA-DMB/HLA-DPA1/HLA-DPB1/HLA-E/IRF1/LGALS1/LGALS9/TNFRSF1B/TNFSF13B/CD209/GPNMB/HSPH1/IL1B/LILRB4/PTPRC/SIRPA/SPN/VSIG4/CD5/HLA-DOA/HSPD1/MAP3K8/CCL5/CD300A/CD3E/FYN/RUNX3/SYK/IL7R/LAG3/ZNF683/CD28/CYLD/NFKBIZ/PRDM1/XBP1/ARG1/CEACAM1/GSN/IL4R/IRF4/LYN	50
DEGs	BP	GO:1903037	regulation of leukocyte cell-cell adhesion	49/915	304/18670	1.57043e-13	9.14646e-12	6.62687e-12	AIF1/CCR2/CD4/CD44/CD55/CD74/FGL2/GRB2/HLA-DMB/HLA-DPA1/HLA-DPB1/HLA-E/IRF1/ITGB2/KLF4/LGALS1/LGALS9/PTAFR/TNFSF13B/CD209/GPNMB/HSPH1/IL1B/LILRB4/PTPRC/SIRPA/SPN/VSIG4/CD5/HSPD1/MAP3K8/CCL5/CD300A/CD3E/ETS1/FYN/RUNX3/SYK/IL7R/LAG3/CD28/CYLD/NFKBIZ/XBP1/ARG1/CEACAM1/ELANE/IL4R/LYN	49
DEGs	BP	GO:0042108	positive regulation of cytokine biosynthetic process	22/915	67/18670	3.97121e-13	2.28776e-11	1.65755e-11	APP/CCR2/CD4/CD74/CYBB/EGR1/IRF1/PTAFR/THBS1/TYROBP/HSPB1/IL1B/PTPRC/SPN/TLR7/STAT3/CD3E/SYK/CD28/LTB/ELANE/IRF4	22
DEGs	BP	GO:0045088	regulation of innate immune response	48/915	305/18670	6.92827e-13	3.94837e-11	2.86071e-11	ADAR/ARRB2/CR1/CUL1/FCN1/FGR/FPR2/GRN/HLA-E/HLA-F/HSP90AB1/ICAM3/IFI16/IRF1/IRF7/LGALS9/MNDA/PARP14/PARP9/PLSCR1/SOCS3/STAT1/TNFAIP3/CD209/FFAR2/GBP5/NR1H3/PSME2/SERPING1/TREM2/VSIG4/CCL5/FYN/JAK1/NLRC5/SYK/HMGB2/LAG3/PSMB9/SFPQ/SH2D1A/ARG1/BIRC3/CEACAM1/CREBBP/LYN/NLRC4/SAMHD1	48
DEGs	BP	GO:0070663	regulation of leukocyte proliferation	40/915	222/18670	7.18843e-13	4.05305e-11	2.93655e-11	AIF1/CCR2/CD4/CD55/CD74/GSTP1/HLA-DMB/HLA-DPA1/HLA-DPB1/HLA-E/IRF1/IRS2/LGALS9/LST1/MNDA/TNFAIP3/TNFRSF1B/TNFSF13B/TYROBP/CD209/CDKN1A/GPNMB/IL1B/PTPRC/SPN/VSIG4/CCL5/CD300A/CD38/CD3E/IKZF3/SYK/ATM/CD28/ARG1/CD22/FCRL3/LYN/MEF2C/MZB1	40
DEGs	BP	GO:0019730	antimicrobial humoral response	29/915	122/18670	8.28825e-13	4.62397e-11	3.3502e-11	CLU/GAPDH/HLA-E/HMGN2/IGHM/LYZ/S100A12/S100A8/S100A9/CXCL10/RNASE6/SLC11A1/GNLY/SPON2/BPI/CAMP/DEFA1/DEFA1B/DEFA3/DEFA4/ELANE/IGHA1/IGHA2/IGKV3-20/LCN2/LTF/PGLYRP1/RNASE3/SLPI	29
DEGs	BP	GO:0042089	cytokine biosynthetic process	29/915	123/18670	1.03475e-12	5.71266e-11	4.13898e-11	APP/CCR2/CD4/CD74/CYBB/EGR1/IRF1/IRF7/KLF4/PTAFR/THBS1/TYROBP/UBE2J1/ZFP36/CX3CR1/HSPB1/IL1B/PTPRC/SPN/TLR7/STAT3/CD3E/SYK/LAG3/CD28/LTB/CEBPE/ELANE/IRF4	29
DEGs	BP	GO:0042107	cytokine metabolic process	29/915	124/18670	1.28862e-12	7.04093e-11	5.10135e-11	APP/CCR2/CD4/CD74/CYBB/EGR1/IRF1/IRF7/KLF4/PTAFR/THBS1/TYROBP/UBE2J1/ZFP36/CX3CR1/HSPB1/IL1B/PTPRC/SPN/TLR7/STAT3/CD3E/SYK/LAG3/CD28/LTB/CEBPE/ELANE/IRF4	29
DEGs	BP	GO:0022407	regulation of cell-cell adhesion	56/915	402/18670	1.47591e-12	7.98194e-11	5.78314e-11	AIF1/CCR2/CD4/CD44/CD55/CD74/FGL2/GRB2/HLA-DMB/HLA-DPA1/HLA-DPB1/HLA-E/IL1RN/IRF1/ITGB2/KLF4/LGALS1/LGALS9/MAPK14/PTAFR/TNFSF13B/CD209/GPNMB/HSPH1/IL1B/LILRB4/PTPRC/SIRPA/SPN/VSIG4/CD5/HSPD1/MAP3K8/CCL5/CD300A/CD3E/ETS1/FYN/RUNX3/SYK/AKNA/IL7R/LAG3/CD28/CYLD/ITGA6/LEF1/NFKBIZ/XBP1/ARG1/CEACAM1/CEACAM6/ELANE/IL4R/LYN/SWAP70	56
DEGs	BP	GO:0050871	positive regulation of B cell activation	31/915	142/18670	1.54272e-12	8.25903e-11	5.9839e-11	CD74/IGHG1/IGHG4/IGHM/IGLC2/IGLC3/IRS2/TNFSF13B/CDKN1A/IGHG2/PTPRC/TNFSF13/CD38/SYK/CD28/XBP1/FCRL3/IGHA1/IGHA2/IGHD/IGHG3/IGHV3-11/IGHV3-23/IGHV3-30/IGHV3-33/IGHV3-7/IGHV3-9/IGHV4-34/IGHV4-59/IGKC/MEF2C	31
DEGs	BP	GO:0045785	positive regulation of cell adhesion	56/915	403/18670	1.63551e-12	8.66818e-11	6.28034e-11	AIF1/CALR/CCR2/CD36/CD4/CD44/CD55/CD74/DYSF/EMILIN2/GRB2/HLA-DMB/HLA-DPA1/HLA-DPB1/HLA-E/IQGAP1/ITGB2/LGALS1/LGALS9/PTAFR/S100A10/TNFSF13B/CD209/HSPH1/IL1B/LILRB4/NINJ1/PTPRC/SIRPA/UTRN/CD5/HSPD1/MAP3K8/P2RY12/ARPC2/CCL5/CD3E/ETS1/FYN/RUNX3/SPOCK2/SYK/ATM/IL7R/CD28/CYLD/ITGA6/NFKBIZ/XBP1/CDK6/CEACAM6/ELANE/IL4R/LYN/OLFM4/PLEKHA2	56
DEGs	BP	GO:0050670	regulation of lymphocyte proliferation	38/915	208/18670	1.7404e-12	9.06694e-11	6.56925e-11	AIF1/CCR2/CD4/CD55/CD74/HLA-DMB/HLA-DPA1/HLA-DPB1/HLA-E/IRF1/IRS2/LGALS9/LST1/MNDA/TNFRSF1B/TNFSF13B/TYROBP/CD209/CDKN1A/GPNMB/IL1B/PTPRC/SPN/VSIG4/CCL5/CD300A/CD38/CD3E/IKZF3/SYK/ATM/CD28/ARG1/CD22/FCRL3/LYN/MEF2C/MZB1	38
DEGs	BP	GO:0048525	negative regulation of viral process	26/915	101/18670	1.75104e-12	9.06694e-11	6.56925e-11	APOBEC3A/EIF2AK2/FCN1/IFI16/IFIT1/IFITM2/IFITM3/ISG15/JUN/MX1/OAS1/OAS3/OASL/PLSCR1/RSAD2/STAT1/ZFP36/IFITM1/APOBEC3F/ISG20/POU2F3/CCL4/CCL5/GSN/LTF/SLPI	26
DEGs	BP	GO:1903039	positive regulation of leukocyte cell-cell adhesion	39/915	218/18670	1.76206e-12	9.06694e-11	6.56925e-11	AIF1/CCR2/CD4/CD44/CD55/CD74/GRB2/HLA-DMB/HLA-DPA1/HLA-DPB1/HLA-E/ITGB2/LGALS1/LGALS9/PTAFR/TNFSF13B/CD209/HSPH1/IL1B/LILRB4/PTPRC/SIRPA/CD5/HSPD1/MAP3K8/CCL5/CD3E/ETS1/FYN/RUNX3/SYK/IL7R/CD28/CYLD/NFKBIZ/XBP1/ELANE/IL4R/LYN	39
DEGs	BP	GO:0032944	regulation of mononuclear cell proliferation	38/915	209/18670	2.02939e-12	1.03421e-10	7.49314e-11	AIF1/CCR2/CD4/CD55/CD74/HLA-DMB/HLA-DPA1/HLA-DPB1/HLA-E/IRF1/IRS2/LGALS9/LST1/MNDA/TNFRSF1B/TNFSF13B/TYROBP/CD209/CDKN1A/GPNMB/IL1B/PTPRC/SPN/VSIG4/CCL5/CD300A/CD38/CD3E/IKZF3/SYK/ATM/CD28/ARG1/CD22/FCRL3/LYN/MEF2C/MZB1	38
DEGs	BP	GO:0030217	T cell differentiation	41/915	240/18670	2.26163e-12	1.14159e-10	8.27112e-11	B2M/CCR2/CD4/CD74/CR1/EGR1/FGL2/IRF1/LGALS9/MAFB/RSAD2/ZFP36L1/ZFP36L2/LILRB4/PTPRC/SPN/HLA-DOA/STAT3/CD3D/CD3E/CD3G/CD8A/EOMES/RUNX3/SYK/IL7R/LAG3/TCF7/ZNF683/BCL11B/CD28/CYLD/LEF1/NFKBIZ/PRDM1/XBP1/CDK6/CHD7/FOXP1/IL4R/IRF4	41
DEGs	BP	GO:0002573	myeloid leukocyte differentiation	37/915	204/18670	4.28317e-12	2.14158e-10	1.55164e-10	ANXA2/APP/CCR1/CD4/CD74/CSF1R/EVI2B/FOS/GNAS/IFI16/IRF7/JUN/JUNB/KLF10/MAFB/MAPK14/MYH9/NOTCH2/TLR2/TYROBP/ZFP36L1/C1QC/LILRB4/TREM2/ID2/LEF1/MYC/CDK6/CEACAM1/CEBPE/FOXP1/IRF4/LTF/LYN/MEF2C/TRIB1/TSPAN2	37
DEGs	BP	GO:0042035	regulation of cytokine biosynthetic process	27/915	114/18670	5.58171e-12	2.76477e-10	2.00316e-10	APP/CCR2/CD4/CD74/CYBB/EGR1/IRF1/KLF4/PTAFR/THBS1/TYROBP/UBE2J1/ZFP36/CX3CR1/HSPB1/IL1B/PTPRC/SPN/TLR7/STAT3/CD3E/SYK/LAG3/CD28/LTB/ELANE/IRF4	27
DEGs	BP	GO:0001909	leukocyte mediated cytotoxicity	26/915	107/18670	7.35866e-12	3.61119e-10	2.61641e-10	ARRB2/B2M/CTSH/HLA-A/HLA-B/HLA-C/HLA-E/HLA-F/ITGAM/LGALS9/TYROBP/LYST/PTPRC/SLAMF7/GZMB/CTSC/PRF1/IL7R/LAG3/SH2D1A/TUBB/ARG1/CEACAM1/ELANE/RAB27A/STX7	26
DEGs	BP	GO:0060326	cell chemotaxis	46/915	304/18670	8.60669e-12	4.18491e-10	3.03208e-10	ADAM10/AIF1/ARRB2/CALR/CCR1/CCR2/CD74/CSF3R/DUSP1/DYSF/FPR2/GSTP1/IL17RA/IL1RN/ITGB2/LGALS9/MAPK14/S100A12/S100A8/S100A9/THBS1/TMSB4X/C3AR1/C5AR1/CMKLR1/CX3CR1/CXCL10/FFAR2/HSPB1/IL1B/LGMN/LYST/MPP1/BIN2/CCL4/CCL5/CXCR4/SYK/FGFR1/HMGB2/LEF1/CAMK1D/DEFA1/DEFA1B/LYN/SWAP70	46
DEGs	BP	GO:0022409	positive regulation of cell-cell adhesion	41/915	255/18670	1.68103e-11	8.09949e-10	5.86831e-10	AIF1/CCR2/CD4/CD44/CD55/CD74/GRB2/HLA-DMB/HLA-DPA1/HLA-DPB1/HLA-E/ITGB2/LGALS1/LGALS9/PTAFR/TNFSF13B/CD209/HSPH1/IL1B/LILRB4/PTPRC/SIRPA/CD5/HSPD1/MAP3K8/CCL5/CD3E/ETS1/FYN/RUNX3/SYK/IL7R/CD28/CYLD/ITGA6/NFKBIZ/XBP1/CEACAM6/ELANE/IL4R/LYN	41
DEGs	BP	GO:0050832	defense response to fungus	16/915	40/18670	2.0189e-11	9.63977e-10	6.98429e-10	COTL1/GAPDH/IL17RA/MPO/S100A12/S100A8/S100A9/GNLY/SPON2/ARG1/DEFA1/DEFA1B/DEFA3/DEFA4/ELANE/LTF	16
DEGs	BP	GO:0045071	negative regulation of viral genome replication	19/915	59/18670	2.35806e-11	1.11587e-09	8.08479e-10	APOBEC3A/EIF2AK2/IFI16/IFIT1/IFITM2/IFITM3/ISG15/MX1/OAS1/OAS3/OASL/PLSCR1/RSAD2/IFITM1/APOBEC3F/ISG20/CCL5/LTF/SLPI	19
DEGs	BP	GO:0032602	chemokine production	23/915	89/18670	3.07027e-11	1.44004e-09	1.04335e-09	AIF1/APP/CD74/CSF1R/DDX3X/EGR1/EIF2AK2/GSTP1/KLF4/LGALS9/LRP1/S100A8/S100A9/TLR2/FFAR2/IL1B/SIRPA/TLR7/TREM2/SYK/ELANE/FOXP1/IL4R	23
DEGs	BP	GO:0038095	Fc-epsilon receptor signaling pathway	32/915	169/18670	3.7489e-11	1.74291e-09	1.26279e-09	CALM1/CUL1/FOS/GRB2/IGLC2/IGLC3/JUN/PSME2/FCER1A/LILRA4/SYK/PSMB9/IGHV3-11/IGHV3-23/IGHV3-30/IGHV3-33/IGHV3-7/IGHV3-9/IGHV4-34/IGHV4-59/IGKC/IGKV1-39/IGKV1D-39/IGKV3-20/IGKV4-1/IGLV1-40/IGLV1-44/IGLV2-14/IGLV3-19/IGLV6-57/LYN/MAP3K1	32
DEGs	BP	GO:0031341	regulation of cell killing	24/915	98/18670	3.94218e-11	1.81683e-09	1.31635e-09	ARRB2/B2M/CD55/GAPDH/HLA-A/HLA-B/HLA-C/HLA-E/HLA-F/HSP90AB1/ITGAM/LGALS9/TYROBP/PTPRC/PRF1/SYK/IL7R/LAG3/SH2D1A/ARG1/CD59/CEACAM1/PGLYRP1/STX7	24
DEGs	BP	GO:0032479	regulation of type I interferon production	27/915	126/18670	6.69461e-11	3.05874e-09	2.21615e-09	CD14/DDX3X/IFI16/IFIH1/IRF1/IRF7/ISG15/MYD88/PCBP2/STAT1/TLR2/TNFAIP3/HERC5/SIRPA/TLR7/UBE2L6/DDX58/HSPD1/LILRA4/NLRC5/SYK/HMGB2/CYLD/CREBBP/LRRFIP1/REL/SETD2	27
DEGs	BP	GO:0030595	leukocyte chemotaxis	37/915	224/18670	7.39829e-11	3.35136e-09	2.42816e-09	ADAM10/AIF1/CALR/CCR1/CCR2/CD74/CSF3R/DUSP1/DYSF/FPR2/IL17RA/IL1RN/ITGB2/LGALS9/MAPK14/S100A12/S100A8/S100A9/THBS1/C3AR1/C5AR1/CMKLR1/CXCL10/FFAR2/IL1B/LGMN/LYST/MPP1/CCL4/CCL5/CXCR4/SYK/CAMK1D/DEFA1/DEFA1B/LYN/SWAP70	37
DEGs	BP	GO:0002703	regulation of leukocyte mediated immunity	35/915	205/18670	9.42663e-11	4.23399e-09	3.06765e-09	ARRB2/B2M/CCR2/CR1/FGR/HLA-A/HLA-B/HLA-C/HLA-E/HLA-F/ITGAM/ITGB2/LGALS9/PTAFR/RSAD2/TNFRSF1B/TYROBP/CD84/IL1B/PTPRC/DDX58/HSPD1/TNFSF13/CD300A/SYK/IL7R/LAG3/SH2D1A/CD28/DDX21/ARG1/CEACAM1/IL4R/LYN/STX7	35
DEGs	BP	GO:0002695	negative regulation of leukocyte activation	32/915	175/18670	9.68611e-11	4.29692e-09	3.11324e-09	CCR2/CD74/FGL2/GRN/HLA-F/IRF1/LDLR/LGALS9/LST1/MNDA/TNFAIP3/TYROBP/CD84/GPNMB/MERTK/NR1H3/PTPRC/SPN/VSIG4/CD300A/ID2/RUNX3/ATM/LAG3/ARG1/BANK1/BPI/CEACAM1/CST7/IL4R/LYN/PGLYRP1	32
DEGs	BP	GO:2000379	positive regulation of reactive oxygen species metabolic process	24/915	102/18670	9.73852e-11	4.29692e-09	3.11324e-09	AIF1/CD36/CLU/FPR2/GRB2/GSTP1/HBB/HSP90AA1/HSP90AB1/ITGAM/ITGB2/KLF4/MAPK14/THBS1/TSPO/TYROBP/CDKN1A/IL1B/DUOXA1/CYBA/SYK/KLF2/MMP8/RAB27A	24
DEGs	BP	GO:0032606	type I interferon production	27/915	128/18670	9.80995e-11	4.29692e-09	3.11324e-09	CD14/DDX3X/IFI16/IFIH1/IRF1/IRF7/ISG15/MYD88/PCBP2/STAT1/TLR2/TNFAIP3/HERC5/SIRPA/TLR7/UBE2L6/DDX58/HSPD1/LILRA4/NLRC5/SYK/HMGB2/CYLD/CREBBP/LRRFIP1/REL/SETD2	27
DEGs	BP	GO:0032760	positive regulation of tumor necrosis factor production	22/915	86/18670	1.02293e-10	4.44387e-09	3.21971e-09	APP/CCR2/CD14/CD36/CLU/CYBB/HLA-E/IFIH1/LGALS9/LRRK2/PTAFR/THBS1/TLR2/TYROBP/HSPB1/PTPRC/SPN/DDX58/CYBA/SPON2/SYK/MMP8	22
DEGs	BP	GO:0072593	reactive oxygen species metabolic process	42/915	284/18670	1.46328e-10	6.30521e-09	4.5683e-09	AIF1/CD36/CLU/CYBB/CYP1B1/FPR2/GRB2/GSTP1/HBB/HP/HSP90AA1/HSP90AB1/IFI6/ITGAM/ITGB2/KLF4/LRRK2/MAPK14/MPO/NCF1/NCF2/SOD2/THBS1/TLR2/TSPO/TYROBP/CDKN1A/CX3CR1/GPX1/IL1B/PDK4/SIRPA/DUOXA1/STAT3/CYBA/FYN/HBA2/SYK/KLF2/MMP8/PRDX5/RAB27A	42
DEGs	BP	GO:0034976	response to endoplasmic reticulum stress	42/915	285/18670	1.63731e-10	6.99819e-09	5.07038e-09	CALR/CLU/EEF2/EIF2AK2/ERP29/HSP90B1/HSPA5/JUN/LRRK2/PDIA3/PPP1R15A/THBS1/UBE2J1/ERLIN2/HSPA1A/LMNA/TPP1/ATP2A2/PDIA4/RASGRF1/ATF4/XBP1/ADD1/APAF1/CANX/DNAJB11/DNAJC3/EDEM1/ERLEC1/ERLIN1/HDGF/HM13/HYOU1/MANF/P4HB/PDIA6/SDF2L1/SEC61B/SEL1L/SSR1/STT3B/VCP	42
DEGs	BP	GO:1903557	positive regulation of tumor necrosis factor superfamily cytokine production	22/915	88/18670	1.66267e-10	7.04971e-09	5.10771e-09	APP/CCR2/CD14/CD36/CLU/CYBB/HLA-E/IFIH1/LGALS9/LRRK2/PTAFR/THBS1/TLR2/TYROBP/HSPB1/PTPRC/SPN/DDX58/CYBA/SPON2/SYK/MMP8	22
DEGs	BP	GO:0050777	negative regulation of immune response	29/915	150/18670	1.83948e-10	7.7375e-09	5.60604e-09	ADAR/ARRB2/CCR2/CD55/CR1/FGL2/GRN/HLA-E/HLA-F/IFI16/LGALS9/PARP14/TNFAIP3/CD84/GPX1/NR1H3/PTPRC/SERPING1/VSIG4/CD300A/NLRC5/IL7R/ARG1/CD59/CEACAM1/IL4R/LYN/PGLYRP1/SAMHD1	29
DEGs	BP	GO:0007568	aging	45/915	321/18670	1.95414e-10	8.15507e-09	5.90858e-09	APP/B2M/BCL2A1/CALR/CTNNA1/EEF2/FOS/GRB2/ITGB2/JUN/LRP1/LRRK2/MAP3K3/MAPK14/MPO/NAMPT/RETN/RSL1D1/SOD2/TNFRSF1B/TSPO/ADM/ATP2B1/C1QA/CDKN1A/CDKN1C/LITAF/LMNA/SERPING1/TIMP1/SERPINF1/STAT3/CTSC/ID2/ATM/APAF1/ARG1/CANX/CDK6/GSN/JUND/PAX5/PRDM2/RPN2/SMC6	45
DEGs	BP	GO:0009620	response to fungus	17/915	52/18670	2.03346e-10	8.4198e-09	6.10038e-09	COTL1/GAPDH/IL17RA/MPO/S100A12/S100A8/S100A9/GNLY/SPON2/SYK/ARG1/DEFA1/DEFA1B/DEFA3/DEFA4/ELANE/LTF	17
DEGs	BP	GO:0002456	T cell mediated immunity	24/915	106/18670	2.29361e-10	9.42337e-09	6.82749e-09	B2M/CCR2/CD55/CTSH/HLA-A/HLA-B/HLA-C/HLA-E/HLA-F/RSAD2/TNFRSF1B/IL1B/PTPRC/SLC11A1/HSPD1/BTN3A2/CD8A/CTSC/PRF1/IL7R/ARG1/CEACAM1/RAB27A/STX7	24
DEGs	BP	GO:0019731	antibacterial humoral response	16/915	46/18670	2.41289e-10	9.83717e-09	7.12731e-09	HLA-E/IGHM/RNASE6/SPON2/CAMP/DEFA1/DEFA1B/DEFA3/DEFA4/ELANE/IGHA1/IGHA2/IGKV3-20/LTF/RNASE3/SLPI	16
DEGs	BP	GO:0032675	regulation of interleukin-6 production	29/915	152/18670	2.56134e-10	1.03627e-08	7.50806e-09	AIF1/APP/ARRB2/CAPN2/CD36/CD74/IFIH1/IL1RN/LGALS9/MYD88/PTAFR/TLR2/TNFAIP3/TYROBP/IL1B/SIRPA/TLR7/TREM2/DDX58/HSPD1/STAT3/CYBA/SPON2/SYK/KLF2/XBP1/BANK1/BPI/MMP8	29
DEGs	BP	GO:0050870	positive regulation of T cell activation	34/915	202/18670	2.59418e-10	1.0416e-08	7.5467e-09	AIF1/CCR2/CD4/CD55/CD74/GRB2/HLA-DMB/HLA-DPA1/HLA-DPB1/HLA-E/LGALS1/LGALS9/TNFSF13B/CD209/HSPH1/IL1B/LILRB4/PTPRC/SIRPA/CD5/HSPD1/MAP3K8/CCL5/CD3E/FYN/RUNX3/SYK/IL7R/CD28/CYLD/NFKBIZ/XBP1/IL4R/LYN	34
DEGs	BP	GO:0031349	positive regulation of defense response	50/915	384/18670	2.74774e-10	1.09497e-08	7.93334e-09	CCR2/CUL1/DDX60/FCN1/FPR2/GRN/HLA-E/HLA-F/ICAM3/IFI16/IL17RA/IRF7/LDLR/LRRK2/MNDA/MYD88/NFKBIA/PARP9/PLSCR1/S100A12/S100A8/S100A9/TLR2/CD209/FFAR2/GBP5/IL1B/PSME2/TLR7/TREM2/CCL5/CTSC/CYBA/ETS1/FYN/NLRC5/SYK/HMGB2/LAG3/PSMB9/SFPQ/SH2D1A/CD28/NFKBIZ/ARG1/CREBBP/LYN/MEF2C/MMP8/NLRC4	50
DEGs	BP	GO:0002761	regulation of myeloid leukocyte differentiation	25/915	117/18670	3.62056e-10	1.43201e-08	1.03753e-08	CCR1/CD4/CD74/EVI2B/FOS/GNAS/IRF7/JUN/KLF10/MAFB/NOTCH2/TYROBP/ZFP36L1/C1QC/LILRB4/TREM2/ID2/LEF1/MYC/CDK6/CEACAM1/FOXP1/LTF/LYN/TRIB1	25
DEGs	BP	GO:1903708	positive regulation of hemopoiesis	32/915	185/18670	4.26372e-10	1.6739e-08	1.21279e-08	CCR1/CD4/CD74/EVI2B/FOS/GNAS/ISG15/JUN/KLF10/LGALS9/MAPK14/STAT1/TYROBP/ZFP36L1/HSPA1A/LILRB4/PTPRC/TREM2/FOXC1/STAT3/ETS1/ID2/RUNX3/SYK/HMGB2/IL7R/CYLD/LEF1/NFKBIZ/XBP1/IL4R/TRIB1	32
DEGs	BP	GO:0006910	phagocytosis, recognition	21/915	84/18670	4.3236e-10	1.68493e-08	1.22078e-08	CD36/FCN1/IGHG1/IGHG4/IGHM/IGLC2/IGLC3/IGHG2/IGHA1/IGHA2/IGHD/IGHG3/IGHV3-11/IGHV3-23/IGHV3-30/IGHV3-33/IGHV3-7/IGHV3-9/IGHV4-34/IGHV4-59/IGKC	21
DEGs	BP	GO:0002576	platelet degranulation	26/915	128/18670	5.21115e-10	2.00138e-08	1.45006e-08	APLP2/APP/CALM1/CD36/CD63/CFD/CLU/F13A1/F5/LGALS3BP/PSAP/SERPINA1/SPARC/SRGN/THBS1/TMSB4X/LAMP2/LHFPL2/SERPING1/TIMP1/PLEK/SYK/TTN/ACTN1/LYN/MANF	26
DEGs	BP	GO:0002687	positive regulation of leukocyte migration	26/915	128/18670	5.21115e-10	2.00138e-08	1.45006e-08	ADAM10/AIF1/APP/CALR/CCR1/CCR2/CD74/DYSF/FPR2/LGALS9/MAPK14/PTAFR/THBS1/C3AR1/C5AR1/CMKLR1/CXCL10/LGMN/SPN/TREM2/P2RY12/CCL4/CCL5/CAMK1D/ELANE/SWAP70	26
DEGs	BP	GO:1903901	negative regulation of viral life cycle	21/915	85/18670	5.48055e-10	2.0897e-08	1.51405e-08	APOBEC3A/EIF2AK2/FCN1/IFI16/IFIT1/IFITM2/IFITM3/ISG15/MX1/OAS1/OAS3/OASL/PLSCR1/RSAD2/IFITM1/APOBEC3F/ISG20/CCL5/GSN/LTF/SLPI	21
DEGs	BP	GO:0002504	antigen processing and presentation of peptide or polysaccharide antigen via MHC class II	23/915	102/18670	5.92351e-10	2.24247e-08	1.62474e-08	AP1S2/CD74/CLTC/CTSS/HLA-DMA/HLA-DMB/HLA-DPA1/HLA-DPB1/HLA-DQA1/HLA-DQB1/HLA-DRA/HLA-DRB1/HLA-DRB5/THBS1/CTSL/HLA-DQA2/LGMN/SEC24D/TREM2/HLA-DOA/LAG3/CANX/CENPE	23
DEGs	BP	GO:2001233	regulation of apoptotic signaling pathway	51/915	406/18670	6.55457e-10	2.46377e-08	1.78507e-08	ARRB2/BCL2A1/CD44/CD74/CLU/CTNNA1/CTSH/DDX3X/DNAJA1/ENO1/ERP29/GSTP1/IFI6/LGALS9/LRRK2/MCL1/PDIA3/S100A8/S100A9/SOD2/SP100/THBS1/TNFAIP3/TPT1/YBX3/YWHAG/CX3CR1/GPX1/HSPA1A/HSPB1/IL1B/LMNA/PTPRC/TNFSF10/GZMB/ITM2C/CTSC/FYN/IVNS1ABP/FGFR1/HMGB2/SFPQ/CYLD/ITGA6/XBP1/APAF1/GSN/HYOU1/P4HB/STK4/YWHAE	51
DEGs	BP	GO:0050707	regulation of cytokine secretion	34/915	210/18670	7.51226e-10	2.78426e-08	2.01728e-08	AIF1/CD14/CSF1R/EZR/FCN1/FGR/GAPDH/GBP1/IFIH1/IL17RA/LGALS9/LRP1/LRRK2/MAPK14/NLRP1/SERPINB1/SRGN/TLR2/TMSB4X/TNFAIP3/TNFRSF1B/FFAR2/IL1B/DDX58/HDAC9/SPTBN1/SYK/XBP1/BANK1/FOXP1/IGHD/IL4R/LYN/MMP8	34
DEGs	BP	GO:0097529	myeloid leukocyte migration	34/915	210/18670	7.51226e-10	2.78426e-08	2.01728e-08	AIF1/CCR1/CCR2/CD74/CSF3R/DUSP1/DYSF/FPR2/IL17RA/IL1RN/ITGB2/MAPK14/S100A12/S100A8/S100A9/THBS1/C3AR1/C5AR1/CMKLR1/CX3CR1/CXCL10/IL1B/LGMN/MPP1/SIRPA/TREM2/P2RY12/CCL4/CCL5/CD300A/SYK/CAMK1D/LYN/SWAP70	34
DEGs	BP	GO:0002832	negative regulation of response to biotic stimulus	22/915	95/18670	8.13117e-10	2.97208e-08	2.15336e-08	ADAR/ARRB2/CR1/FGL2/GRN/HLA-E/HLA-F/IFI16/LGALS9/PARP14/PCBP2/TNFAIP3/NR1H3/SERPING1/VSIG4/NLRC5/ARG1/CEACAM1/LTF/SAMHD1/SEC14L1/TRIB1	22
DEGs	BP	GO:0042100	B cell proliferation	22/915	95/18670	8.13117e-10	2.97208e-08	2.15336e-08	CD74/IRS2/MNDA/TNFSF13B/TYROBP/CDKN1A/PTPRC/HSPD1/CD300A/CD38/IKZF3/ATM/IL7R/LEF1/CD19/CD22/CD79A/FCRL3/LYN/MEF2C/MS4A1/MZB1	22
DEGs	BP	GO:0035821	modulation of process of other organism	24/915	113/18670	9.26462e-10	3.36319e-08	2.43672e-08	ANXA2/CD4/CFL1/CSF1R/EIF2AK2/GAPDH/IFI27/JUN/MPEG1/S100A9/CD209/POU2F3/CCL4/CCL5/IGF2R/LEF1/DEFA1/DEFA1B/DEFA3/DEFA4/LTF/PPIB/SLPI/STOM	24
DEGs	BP	GO:0002474	antigen processing and presentation of peptide antigen via MHC class I	22/915	96/18670	1.00673e-09	3.6297e-08	2.62982e-08	B2M/CALR/CD36/CYBB/FCGR1A/FCGR1B/HLA-A/HLA-B/HLA-C/HLA-E/HLA-F/NCF1/NCF2/PDIA3/ERAP2/PSME2/SEC24D/TAP1/TAP2/CYBA/PSMB9/CANX	22
DEGs	BP	GO:0050727	regulation of inflammatory response	48/915	374/18670	1.02435e-09	3.66828e-08	2.65778e-08	CCR2/FPR2/GRN/GSTP1/HLA-E/IL17RA/KLF4/LDLR/LRRK2/MAPK14/MYD88/NFKBIA/NLRP1/S100A12/S100A8/S100A9/SOCS3/TLR2/TMSB4X/TNFAIP3/TNFRSF1B/FFAR2/GBP5/GPX1/IL1B/NR1H3/PTPRC/SIGLEC10/SIRPA/TLR7/TREM2/DUOXA1/SERPINF1/CCL5/CTSC/ETS1/AKNA/ATM/CD28/CYLD/NFKBIZ/BIRC3/CST7/ELANE/FOXP1/LYN/MMP8/PGLYRP1	48
DEGs	BP	GO:0032635	interleukin-6 production	29/915	161/18670	1.05548e-09	3.75438e-08	2.72015e-08	AIF1/APP/ARRB2/CAPN2/CD36/CD74/IFIH1/IL1RN/LGALS9/MYD88/PTAFR/TLR2/TNFAIP3/TYROBP/IL1B/SIRPA/TLR7/TREM2/DDX58/HSPD1/STAT3/CYBA/SPON2/SYK/KLF2/XBP1/BANK1/BPI/MMP8	29
DEGs	BP	GO:0007249	I-kappaB kinase/NF-kappaB signaling	39/915	269/18670	1.19736e-09	4.23068e-08	3.06524e-08	CD14/CD36/CD4/CD74/GSTP1/IL1RN/LGALS1/LGALS9/MAP3K3/MYD88/NFKBIA/S100A12/S100A4/STAT1/TLR2/TNFAIP3/TRIM22/UBA52/UBC/AKAP13/CX3CR1/HSPB1/IL1B/LITAF/SIRPA/TLR7/TNFSF10/CXXC5/FYN/S100B/EEF1D/DDX21/BIRC3/LTF/MTDH/PIM2/PRKCB/REL/SLC44A2	39
DEGs	BP	GO:0050764	regulation of phagocytosis	22/915	98/18670	1.52925e-09	5.36756e-08	3.88895e-08	CALR/CD36/DYSF/FGR/FPR2/LRP1/RAB31/TLR2/IL1B/MERTK/PTPRC/SIRPA/SLC11A1/TREM2/C2/CD300A/CYBA/IL2RB/SYK/CAMK1D/LMAN2/RAB27A	22
DEGs	BP	GO:0050921	positive regulation of chemotaxis	26/915	135/18670	1.74398e-09	6.08099e-08	4.40585e-08	ADAM10/AIF1/CALR/CCR1/CCR2/CD74/DYSF/FPR2/LGALS9/MAPK14/THBS1/TMSB4X/C3AR1/C5AR1/CMKLR1/CXCL10/HSPB1/LGMN/TREM2/P2RY12/CCL4/CCL5/CXCR4/FGFR1/CAMK1D/SWAP70	26
DEGs	BP	GO:0032642	regulation of chemokine production	20/915	82/18670	1.79948e-09	6.23351e-08	4.51635e-08	AIF1/APP/CD74/CSF1R/DDX3X/EGR1/EIF2AK2/GSTP1/KLF4/LGALS9/LRP1/TLR2/FFAR2/IL1B/SIRPA/TLR7/TREM2/SYK/ELANE/IL4R	20
DEGs	BP	GO:0045824	negative regulation of innate immune response	17/915	59/18670	1.85913e-09	6.39829e-08	4.63575e-08	ADAR/ARRB2/CR1/GRN/HLA-E/HLA-F/IFI16/LGALS9/PARP14/TNFAIP3/NR1H3/SERPING1/VSIG4/NLRC5/ARG1/CEACAM1/SAMHD1	17
DEGs	BP	GO:0006968	cellular defense response	16/915	52/18670	1.91117e-09	6.49727e-08	4.70745e-08	CCR2/LGALS3BP/LSP1/MNDA/NCF1/NCF2/TYROBP/C5AR1/CX3CR1/SPN/VEZF1/KLRG1/PRF1/SH2D1A/TRAT1/ITGB1	16
DEGs	BP	GO:0002685	regulation of leukocyte migration	32/915	196/18670	1.9124e-09	6.49727e-08	4.70745e-08	ADAM10/AIF1/APP/CALR/CCR1/CCR2/CD74/DUSP1/DYSF/FPR2/LGALS9/MAPK14/PTAFR/THBS1/C3AR1/C5AR1/CMKLR1/CX3CR1/CXCL10/LGMN/MPP1/SPN/TREM2/MSN/P2RY12/CCL4/CCL5/CD300A/CAMK1D/ELANE/LYN/SWAP70	32
DEGs	BP	GO:0045639	positive regulation of myeloid cell differentiation	21/915	91/18670	2.10611e-09	7.1098e-08	5.15125e-08	CCR1/CD4/CD74/EVI2B/FOS/GNAS/ISG15/JUN/KLF10/MAPK14/STAT1/TYROBP/ZFP36L1/HSPA1A/TREM2/STAT3/ETS1/ID2/HMGB2/LEF1/TRIB1	21
DEGs	BP	GO:0006986	response to unfolded protein	30/915	176/18670	2.14567e-09	7.19749e-08	5.21479e-08	CALR/DNAJA1/EIF2AK2/HSP90AA1/HSP90AB1/HSP90B1/HSPA5/HSPA8/PPP1R15A/THBS1/HSPA1A/HSPB1/HSPH1/LMNA/TPP1/HSPD1/ATF4/XBP1/ADD1/CANX/DNAJB11/DNAJC3/EDEM1/HDGF/HYOU1/MANF/PDIA6/SSR1/STT3B/VCP	30
DEGs	BP	GO:0002479	antigen processing and presentation of exogenous peptide antigen via MHC class I, TAP-dependent	19/915	75/18670	2.29947e-09	7.66491e-08	5.55344e-08	B2M/CALR/CD36/CYBB/FCGR1A/FCGR1B/HLA-A/HLA-B/HLA-C/HLA-E/HLA-F/NCF1/NCF2/PDIA3/PSME2/TAP1/TAP2/CYBA/PSMB9	19
DEGs	BP	GO:0002495	antigen processing and presentation of peptide antigen via MHC class II	22/915	101/18670	2.80156e-09	9.22144e-08	6.6812e-08	AP1S2/CD74/CLTC/CTSS/HLA-DMA/HLA-DMB/HLA-DPA1/HLA-DPB1/HLA-DQA1/HLA-DQB1/HLA-DRA/HLA-DRB1/HLA-DRB5/CTSL/HLA-DQA2/LGMN/SEC24D/TREM2/HLA-DOA/LAG3/CANX/CENPE	22
DEGs	BP	GO:0035966	response to topologically incorrect protein	32/915	199/18670	2.81863e-09	9.22144e-08	6.6812e-08	CALR/CLU/DNAJA1/EIF2AK2/HSP90AA1/HSP90AB1/HSP90B1/HSPA5/HSPA8/PPP1R15A/THBS1/HSPA1A/HSPB1/HSPH1/LMNA/TPP1/HSPD1/ATF4/XBP1/ADD1/CANX/DNAJB11/DNAJC3/EDEM1/HDGF/HYOU1/MANF/PDIA6/SDF2L1/SSR1/STT3B/VCP	32
DEGs	BP	GO:0050866	negative regulation of cell activation	32/915	199/18670	2.81863e-09	9.22144e-08	6.6812e-08	CCR2/CD74/FGL2/GRN/HLA-F/IRF1/LDLR/LGALS9/LST1/MNDA/TNFAIP3/TYROBP/CD84/GPNMB/MERTK/NR1H3/PTPRC/SPN/VSIG4/CD300A/ID2/RUNX3/ATM/LAG3/ARG1/BANK1/BPI/CEACAM1/CST7/IL4R/LYN/PGLYRP1	32
DEGs	BP	GO:0002698	negative regulation of immune effector process	24/915	120/18670	3.33268e-09	1.08363e-07	7.85122e-08	ARRB2/CCR2/CD55/CR1/FGL2/GRN/HLA-E/HLA-F/LGALS9/PCBP2/CD84/PTPRC/SERPING1/VSIG4/CD300A/IL7R/ARG1/CD22/CD59/CEACAM1/FCRL3/IL4R/PGLYRP1/SEC14L1	24
DEGs	BP	GO:0045646	regulation of erythrocyte differentiation	15/915	47/18670	3.47333e-09	1.12248e-07	8.13268e-08	B2M/ISG15/MAFB/MAPK14/STAT1/ZFP36/ZFP36L1/HSPA1A/STAT3/ETS1/ID2/HMGB2/KLF13/CDK6/LYN	15
DEGs	BP	GO:0051702	interaction with symbiont	19/915	77/18670	3.70899e-09	1.19137e-07	8.63182e-08	ANXA2/CFL1/CSF1R/GAPDH/IFI27/JUN/GPX1/HSPD1/POU2F3/CCL4/CCL5/IGF2R/LEF1/ARG1/CAMP/ELANE/LTF/PPIB/STOM	19
DEGs	BP	GO:0002819	regulation of adaptive immune response	28/915	160/18670	4.00646e-09	1.27917e-07	9.26795e-08	B2M/CCR2/CD4/CR1/HLA-A/HLA-B/HLA-C/HLA-E/HLA-F/IRF1/IRF7/RSAD2/TNFAIP3/TNFRSF1B/TNFSF13B/IL1B/PTPRC/SLC11A1/HSPD1/TNFSF13/IL7R/CD28/NFKBIZ/ARG1/CEACAM1/IL4R/MEF2C/STX7	28
DEGs	BP	GO:0072503	cellular divalent inorganic cation homeostasis	56/915	493/18670	4.07966e-09	1.29474e-07	9.38078e-08	ANXA2/ANXA6/APP/CALM1/CALM2/CALM3/CALR/CCR1/CCR2/CD36/CD4/CD52/CD55/FPR1/FPR2/GSTO1/HSP90B1/LRP1/S100A8/S100A9/SLC39A8/TPT1/ADM/ATP1B1/ATP2B1/C3AR1/C5AR1/CMKLR1/CX3CR1/CXCL10/FPR3/MT2A/PTPRC/SLC11A1/ATP2A2/DLG4/LPAR4/SLC39A14/CCL5/CD38/CXCR4/CYBA/FYN/P2RY8/ATF4/LPAR6/CD19/CHD7/ELANE/LYN/MS4A1/P2RX5/PDZD8/PRKCB/SWAP70/YWHAE	56
DEGs	BP	GO:0043030	regulation of macrophage activation	16/915	55/18670	4.7764e-09	1.50684e-07	1.09175e-07	CD74/GRN/LDLR/LRRK2/THBS1/NR1H3/PTPRC/TREM2/VSIG4/HSPD1/CTSC/ATM/BPI/CST7/IL4R/MMP8	16
DEGs	BP	GO:0002690	positive regulation of leukocyte chemotaxis	20/915	87/18670	5.45504e-09	1.71075e-07	1.23949e-07	ADAM10/AIF1/CALR/CCR1/CCR2/CD74/DYSF/FPR2/LGALS9/MAPK14/THBS1/C3AR1/C5AR1/CMKLR1/CXCL10/LGMN/CCL4/CCL5/CAMK1D/SWAP70	20
DEGs	BP	GO:0042590	antigen processing and presentation of exogenous peptide antigen via MHC class I	19/915	79/18670	5.88312e-09	1.82367e-07	1.3213e-07	B2M/CALR/CD36/CYBB/FCGR1A/FCGR1B/HLA-A/HLA-B/HLA-C/HLA-E/HLA-F/NCF1/NCF2/PDIA3/PSME2/TAP1/TAP2/CYBA/PSMB9	19
DEGs	BP	GO:0032755	positive regulation of interleukin-6 production	21/915	96/18670	5.908e-09	1.82367e-07	1.3213e-07	AIF1/APP/CD36/CD74/IFIH1/IL1RN/LGALS9/MYD88/PTAFR/TLR2/TYROBP/IL1B/TLR7/DDX58/HSPD1/STAT3/CYBA/SPON2/SYK/XBP1/MMP8	21
DEGs	BP	GO:0002688	regulation of leukocyte chemotaxis	23/915	114/18670	5.91833e-09	1.82367e-07	1.3213e-07	ADAM10/AIF1/CALR/CCR1/CCR2/CD74/DUSP1/DYSF/FPR2/LGALS9/MAPK14/THBS1/C3AR1/C5AR1/CMKLR1/CXCL10/LGMN/MPP1/CCL4/CCL5/CAMK1D/LYN/SWAP70	23
DEGs	BP	GO:0002483	antigen processing and presentation of endogenous peptide antigen	9/915	15/18670	6.01581e-09	1.8324e-07	1.32763e-07	B2M/HLA-A/HLA-B/HLA-C/HLA-E/HLA-F/ERAP2/TAP1/TAP2	9
DEGs	BP	GO:0019885	antigen processing and presentation of endogenous peptide antigen via MHC class I	9/915	15/18670	6.01581e-09	1.8324e-07	1.32763e-07	B2M/HLA-A/HLA-B/HLA-C/HLA-E/HLA-F/ERAP2/TAP1/TAP2	9
DEGs	BP	GO:0031348	negative regulation of defense response	35/915	239/18670	6.50152e-09	1.96903e-07	1.42662e-07	ADAR/ARRB2/CR1/FGL2/FPR2/GRN/GSTP1/HLA-E/HLA-F/IFI16/KLF4/LDLR/LGALS9/PARP14/PCBP2/SOCS3/TNFAIP3/TNFRSF1B/GPX1/NR1H3/PTPRC/SERPING1/SIGLEC10/SIRPA/VSIG4/SERPINF1/ETS1/NLRC5/ARG1/CEACAM1/CST7/ELANE/PGLYRP1/SAMHD1/SEC14L1	35
DEGs	BP	GO:0032612	interleukin-1 production	23/915	115/18670	7.06028e-09	2.12611e-07	1.54042e-07	APP/ARRB2/CD36/EGR1/GSTP1/IFI16/LGALS9/MNDA/NLRP1/SERPINB1/TNFAIP3/TYROBP/ABCA1/CX3CR1/GBP5/HSPB1/IL1B/SIRPA/TREM2/CEACAM1/FOXP1/IGHD/NLRC4	23
DEGs	BP	GO:0002822	regulation of adaptive immune response based on somatic recombination of immune receptors built from immunoglobulin superfamily domains	26/915	145/18670	8.45822e-09	2.52389e-07	1.82863e-07	B2M/CCR2/CD4/CR1/HLA-A/HLA-B/HLA-C/HLA-E/HLA-F/RSAD2/TNFAIP3/TNFRSF1B/TNFSF13B/IL1B/PTPRC/SLC11A1/HSPD1/TNFSF13/IL7R/CD28/NFKBIZ/ARG1/CEACAM1/IL4R/MEF2C/STX7	26
DEGs	BP	GO:0002886	regulation of myeloid leukocyte mediated immunity	16/915	57/18670	8.47647e-09	2.52389e-07	1.82863e-07	CCR2/FGR/HLA-E/ITGAM/ITGB2/LGALS9/PTAFR/TYROBP/CD84/DDX58/CD300A/SYK/DDX21/ARG1/IL4R/LYN	16
DEGs	BP	GO:0019886	antigen processing and presentation of exogenous peptide antigen via MHC class II	21/915	98/18670	8.74289e-09	2.58868e-07	1.87557e-07	AP1S2/CD74/CLTC/CTSS/HLA-DMA/HLA-DMB/HLA-DPA1/HLA-DPB1/HLA-DQA1/HLA-DQB1/HLA-DRA/HLA-DRB1/HLA-DRB5/CTSL/HLA-DQA2/LGMN/SEC24D/HLA-DOA/LAG3/CANX/CENPE	21
DEGs	BP	GO:0052548	regulation of endopeptidase activity	50/915	425/18670	8.91046e-09	2.62364e-07	1.9009e-07	APLP2/APP/ARRB2/CD44/CR1/CST3/CTSH/DDX3X/GAPDH/HIP1/IFI16/IFI6/KLF4/LGALS9/NAIP/NLRP1/S100A8/S100A9/SERPINA1/SERPINB1/SORL1/THBS1/GPX1/LGMN/PSME2/SERPING1/TIMP1/TNFSF10/HSPD1/SERPINF1/STAT3/FYN/SPOCK2/SYK/PSMB9/LEF1/MYC/APAF1/BIRC3/CST7/CYFIP2/GSN/LTF/LYN/NLRC4/PRDX5/SERPINB10/SLPI/VCP/YWHAE	50
DEGs	BP	GO:0052547	regulation of peptidase activity	52/915	452/18670	9.61982e-09	2.81685e-07	2.04089e-07	APLP2/APP/ARRB2/CD44/CR1/CST3/CTSH/DDX3X/GAPDH/GRN/HIP1/IFI16/IFI6/KLF4/LGALS9/MAPK14/NAIP/NLRP1/S100A8/S100A9/SERPINA1/SERPINB1/SORL1/THBS1/GPX1/LGMN/PSME2/SERPING1/TIMP1/TNFSF10/HSPD1/SERPINF1/STAT3/FYN/SPOCK2/SYK/PSMB9/LEF1/MYC/APAF1/BIRC3/CST7/CYFIP2/GSN/LTF/LYN/NLRC4/PRDX5/SERPINB10/SLPI/VCP/YWHAE	52
DEGs	BP	GO:0002705	positive regulation of leukocyte mediated immunity	25/915	136/18670	9.6733e-09	2.81695e-07	2.04096e-07	B2M/FGR/HLA-A/HLA-B/HLA-C/HLA-E/HLA-F/ITGAM/ITGB2/PTAFR/RSAD2/TYROBP/IL1B/PTPRC/DDX58/HSPD1/TNFSF13/SYK/LAG3/SH2D1A/CD28/DDX21/ARG1/IL4R/STX7	25
DEGs	BP	GO:0031663	lipopolysaccharide-mediated signaling pathway	16/915	58/18670	1.11775e-08	3.23721e-07	2.34545e-07	CD14/CD36/CD55/MAPK14/NFKBIA/PTAFR/TLR2/TNFAIP3/IL1B/SASH1/CCL5/BPI/LTF/LYN/MTDH/TRIB1	16
DEGs	BP	GO:0046631	alpha-beta T cell activation	25/915	138/18670	1.31594e-08	3.79049e-07	2.74632e-07	CCR2/CD55/HLA-E/IRF1/LGALS9/RSAD2/HSPH1/PTPRC/SPN/STAT3/CD300A/CD3E/EOMES/RUNX3/SYK/TCF7/ZNF683/BCL11B/CD28/LEF1/NFKBIZ/PRDM1/FOXP1/IL4R/IRF4	25
DEGs	BP	GO:0032611	interleukin-1 beta production	21/915	101/18670	1.54204e-08	4.41774e-07	3.20077e-07	APP/ARRB2/CD36/EGR1/GSTP1/IFI16/LGALS9/MNDA/NLRP1/SERPINB1/TNFAIP3/TYROBP/ABCA1/CX3CR1/GBP5/HSPB1/IL1B/SIRPA/TREM2/FOXP1/NLRC4	21
DEGs	BP	GO:0062207	regulation of pattern recognition receptor signaling pathway	20/915	93/18670	1.84761e-08	5.26469e-07	3.81442e-07	ARRB2/CD14/CD36/DDX60/IRF1/IRF7/RSAD2/TLR2/TNFAIP3/HSPA1A/NR1H3/LILRA4/CD300A/CYBA/BIRC3/FCRL3/IRF4/LTF/LYN/SEC14L1	20
DEGs	BP	GO:0048545	response to steroid hormone	46/915	383/18670	1.86598e-08	5.2886e-07	3.83174e-07	AIF1/ARRB2/CALM3/CALR/CYBB/DDX17/DDX5/DNAJA1/DUSP1/FOS/FOSB/GSTP1/IDH1/IL1RN/PTAFR/SPARC/THBS1/TLR2/TSPO/TXNIP/ZFP36/ZFP36L1/ZFP36L2/ADM/AKAP13/ATP2B1/CDKN1A/DAB2/GLB1/NR1H3/AREG/KLF9/SERPINF1/CD38/CYBA/S100B/HMGB2/LBH/LEF1/ANXA3/ARG1/DEFA1/DEFA1B/DEFA3/FOXP1/TAF7	46
DEGs	BP	GO:0002377	immunoglobulin production	30/915	193/18670	1.96059e-08	5.5272e-07	4.00462e-07	FGL2/HLA-DQB1/HLA-E/POU2F2/TNFSF13B/PTPRC/HSPD1/TNFSF13/ATM/IL7R/ITM2A/CD28/XBP1/CD22/FCRL3/GPI/IGKC/IGKV1-39/IGKV1D-39/IGKV3-20/IGKV4-1/IGLV1-40/IGLV1-44/IGLV2-14/IGLV3-19/IGLV6-57/IL4R/MZB1/SAMHD1/SWAP70	30
DEGs	BP	GO:0031343	positive regulation of cell killing	17/915	68/18670	1.9855e-08	5.56779e-07	4.03402e-07	B2M/GAPDH/HLA-A/HLA-B/HLA-C/HLA-E/HLA-F/ITGAM/TYROBP/PTPRC/PRF1/SYK/LAG3/SH2D1A/ARG1/PGLYRP1/STX7	17
DEGs	BP	GO:0071675	regulation of mononuclear cell migration	14/915	46/18670	2.30853e-08	6.43959e-07	4.66567e-07	AIF1/CCR1/CCR2/DUSP1/FPR2/MAPK14/THBS1/C3AR1/C5AR1/CMKLR1/CXCL10/LGMN/CCL5/LYN	14
DEGs	BP	GO:0050920	regulation of chemotaxis	32/915	217/18670	2.43384e-08	6.75358e-07	4.89316e-07	ADAM10/AIF1/CALR/CCR1/CCR2/CD74/DUSP1/DYSF/FPR2/GSTP1/LGALS9/MAPK14/THBS1/TMSB4X/C3AR1/C5AR1/CMKLR1/CXCL10/HSPB1/LGMN/MPP1/TREM2/P2RY12/CCL4/CCL5/CXCR4/FGFR1/CAMK1D/ELANE/LYN/MYCBP2/SWAP70	32
DEGs	BP	GO:0030888	regulation of B cell proliferation	16/915	61/18670	2.46843e-08	6.81389e-07	4.93686e-07	CD74/IRS2/MNDA/TNFSF13B/TYROBP/CDKN1A/PTPRC/CD300A/CD38/IKZF3/ATM/CD22/FCRL3/LYN/MEF2C/MZB1	16
DEGs	BP	GO:2000377	regulation of reactive oxygen species metabolic process	30/915	195/18670	2.49539e-08	6.85261e-07	4.96491e-07	AIF1/CD36/CLU/CYP1B1/FPR2/GRB2/GSTP1/HBB/HP/HSP90AA1/HSP90AB1/ITGAM/ITGB2/KLF4/MAPK14/THBS1/TSPO/TYROBP/CDKN1A/CX3CR1/IL1B/SIRPA/DUOXA1/STAT3/CYBA/FYN/SYK/KLF2/MMP8/RAB27A	30
DEGs	BP	GO:0050766	positive regulation of phagocytosis	17/915	69/18670	2.51552e-08	6.8723e-07	4.97917e-07	CALR/CD36/FPR2/LRP1/RAB31/IL1B/MERTK/PTPRC/SIRPA/SLC11A1/TREM2/C2/CYBA/IL2RB/CAMK1D/LMAN2/RAB27A	17
DEGs	BP	GO:0019883	antigen processing and presentation of endogenous antigen	10/915	22/18670	2.87412e-08	7.81171e-07	5.65981e-07	B2M/CD74/HLA-A/HLA-B/HLA-C/HLA-E/HLA-F/ERAP2/TAP1/TAP2	10
DEGs	BP	GO:0034121	regulation of toll-like receptor signaling pathway	17/915	70/18670	3.17224e-08	8.50414e-07	6.16149e-07	ARRB2/CD14/CD36/IRF1/IRF7/RSAD2/TLR2/TNFAIP3/NR1H3/LILRA4/CD300A/CYBA/BIRC3/FCRL3/IRF4/LTF/LYN	17
DEGs	BP	GO:0031640	killing of cells of other organism	16/915	62/18670	3.17702e-08	8.50414e-07	6.16149e-07	GAPDH/HMGN2/LYZ/S100A12/GNLY/PRF1/SYK/ARG1/CAMP/DEFA1/DEFA1B/DEFA3/DEFA4/ELANE/LTF/PGLYRP1	16
DEGs	BP	GO:0032623	interleukin-2 production	16/915	62/18670	3.17702e-08	8.50414e-07	6.16149e-07	CCR2/CD4/EZR/GBP1/TNFAIP3/ZFP36/IL1B/PTPRC/SLC11A1/VSIG4/CD247/CD3E/SPTBN1/LAG3/CD28/IRF4	16
DEGs	BP	GO:0046677	response to antibiotic	41/915	327/18670	3.33022e-08	8.86942e-07	6.42615e-07	ACTR2/CAPN2/CD14/CLU/CYBB/CYP1B1/DUSP1/EEF2/EGR1/GSTP1/HBB/HP/HSP90AA1/HSPA5/JUN/KLF4/LDHA/LRRK2/PSAP/RGS2/S100A8/SPARC/STAT1/TNFAIP3/TXNIP/GPX1/SIRPA/AREG/STAT3/ETS1/FYN/HBA2/JAK1/KLF2/ARG1/CIITA/GSN/LCN2/MEF2C/SETX/TP53INP1	41
DEGs	BP	GO:0009266	response to temperature stimulus	34/915	243/18670	3.40734e-08	9.02945e-07	6.54209e-07	ARRB2/CD14/DNAJA1/FOS/HSP90AA1/HSP90AB1/HSPA5/HSPA8/IER5/MYOF/NFKBIA/PLAC8/RBM3/THBS1/YBX3/ADM/ATP2B1/CDKN1A/CXCL10/HSPA1A/HSPH1/TFEC/ATP2A2/CLPB/HSPD1/CXCR4/ATM/CIRBP/CREBBP/DNAJC3/LYN/TP53INP1/VCP/YWHAE	34
DEGs	BP	GO:0045619	regulation of lymphocyte differentiation	27/915	169/18670	5.55776e-08	1.46548e-06	1.06178e-06	CCR2/CD74/CR1/FGL2/IRF1/LGALS9/ZFP36L1/ZFP36L2/LILRB4/PTPRC/HLA-DOA/ID2/IKZF3/RUNX3/SYK/IL7R/LAG3/ZNF683/CD28/CYLD/NFKBIZ/PRDM1/XBP1/FCRL3/IL4R/IRF4/PGLYRP1	27
DEGs	BP	GO:0050852	T cell receptor signaling pathway	30/915	202/18670	5.64067e-08	1.47139e-06	1.06607e-06	CD4/CUL1/EZR/GBP1/HLA-DPA1/HLA-DPB1/HLA-DQA1/HLA-DQB1/HLA-DRA/HLA-DRB1/HLA-DRB5/HLA-DQA2/LILRB4/PSME2/PTPRC/BTN3A1/BTN3A2/CD247/CD300A/CD3D/CD3E/CD3G/FYN/PSMB9/TRAC/CD28/CYLD/NFKBIZ/TRAT1/CEACAM1	30
DEGs	BP	GO:0001913	T cell mediated cytotoxicity	14/915	49/18670	5.66347e-08	1.47139e-06	1.06607e-06	B2M/CTSH/HLA-A/HLA-B/HLA-C/HLA-E/HLA-F/PTPRC/CTSC/PRF1/IL7R/CEACAM1/RAB27A/STX7	14
DEGs	BP	GO:0071349	cellular response to interleukin-12	14/915	49/18670	5.66347e-08	1.47139e-06	1.06607e-06	ANXA2/CFL1/GSTO1/HNRNPDL/LCP1/LMNB1/SOD2/HNRNPA2B1/PSME2/SIRPA/MSN/JAK1/P4HB/TALDO1	14
DEGs	BP	GO:0043122	regulation of I-kappaB kinase/NF-kappaB signaling	33/915	237/18670	6.08848e-08	1.57409e-06	1.14048e-06	CD36/CD4/CD74/GSTP1/IL1RN/LGALS1/LGALS9/MAP3K3/MYD88/S100A12/S100A4/STAT1/TNFAIP3/TRIM22/AKAP13/CX3CR1/HSPB1/IL1B/LITAF/SIRPA/TNFSF10/CXXC5/FYN/S100B/EEF1D/DDX21/BIRC3/LTF/MTDH/PIM2/PRKCB/REL/SLC44A2	33
DEGs	BP	GO:0002285	lymphocyte activation involved in immune response	28/915	181/18670	6.43488e-08	1.65557e-06	1.19951e-06	FGL2/HLA-DMB/HLA-F/LCP1/LGALS1/LGALS9/NOTCH2/PTPRC/SLC11A1/SPN/HSPD1/STAT3/TNFSF13/EOMES/ITM2A/ZNF683/CD28/LEF1/NFKBIZ/XBP1/CD19/CEACAM1/FOXP1/IL4R/IRF4/PGLYRP1/RAB27A/SWAP70	28
DEGs	BP	GO:0002700	regulation of production of molecular mediator of immune response	24/915	139/18670	6.68224e-08	1.70269e-06	1.23365e-06	B2M/CCR2/CD36/CD74/HLA-E/HLA-F/MAPK14/RSAD2/TNFRSF1B/FFAR2/IL1B/PTPRC/DDX58/TNFSF13/SPON2/CD28/DDX21/XBP1/ARG1/CD22/FCRL3/GPI/IL4R/MZB1	24
DEGs	BP	GO:0070665	positive regulation of leukocyte proliferation	24/915	139/18670	6.68224e-08	1.70269e-06	1.23365e-06	AIF1/CCR2/CD4/CD55/CD74/HLA-DMB/HLA-DPA1/HLA-DPB1/HLA-E/IRS2/LGALS9/TNFSF13B/CD209/CDKN1A/IL1B/PTPRC/CCL5/CD38/CD3E/SYK/CD28/FCRL3/LYN/MEF2C	24
DEGs	BP	GO:0070997	neuron death	42/915	348/18670	6.76547e-08	1.70874e-06	1.23803e-06	APP/ARRB2/BTG2/CAPN2/CLU/EGR1/FOS/GAPDH/GRN/HLA-F/HSP90AB1/HSPA5/ITGAM/ITGB2/JUN/LRP1/LRRK2/MCL1/NAIP/NAMPT/NLRP1/SOD2/SORL1/TNFRSF1B/TYROBP/C1QA/C5AR1/CX3CR1/GPNMB/LGMN/SERPINF1/SNX6/STAT3/CCL5/FYN/ATM/ATF4/APAF1/EIF4G1/HYOU1/MEF2C/REL	42
DEGs	BP	GO:0032637	interleukin-8 production	18/915	82/18670	6.77047e-08	1.70874e-06	1.23803e-06	CD14/CD74/FCN1/KLF4/LGALS9/MYD88/TLR2/TMSB4X/FFAR2/HSPA1A/IL1B/PTPRC/TLR7/DDX58/SYK/BPI/CHI3L1/ELANE	18
DEGs	BP	GO:2000116	regulation of cysteine-type endopeptidase activity	33/915	239/18670	7.46565e-08	1.85231e-06	1.34205e-06	ARRB2/CD44/CTSH/DDX3X/HIP1/IFI16/IFI6/KLF4/LGALS9/NAIP/NLRP1/S100A8/S100A9/THBS1/GPX1/LGMN/TNFSF10/HSPD1/FYN/SYK/PSMB9/LEF1/MYC/APAF1/BIRC3/CST7/CYFIP2/GSN/LTF/NLRC4/PRDX5/VCP/YWHAE	33
DEGs	BP	GO:0070671	response to interleukin-12	14/915	50/18670	7.51363e-08	1.85231e-06	1.34205e-06	ANXA2/CFL1/GSTO1/HNRNPDL/LCP1/LMNB1/SOD2/HNRNPA2B1/PSME2/SIRPA/MSN/JAK1/P4HB/TALDO1	14
DEGs	BP	GO:0002755	MyD88-dependent toll-like receptor signaling pathway	12/915	36/18670	7.51409e-08	1.85231e-06	1.34205e-06	CD14/CD36/IRF1/IRF7/MYD88/TLR2/UBA52/UBC/TLR7/HSPD1/CD300A/MAP3K1	12
DEGs	BP	GO:0030224	monocyte differentiation	12/915	36/18670	7.51409e-08	1.85231e-06	1.34205e-06	CD4/CD74/CSF1R/IFI16/IRF7/JUN/MYH9/ZFP36L1/MYC/CDK6/FOXP1/MEF2C	12
DEGs	BP	GO:1903131	mononuclear cell differentiation	12/915	36/18670	7.51409e-08	1.85231e-06	1.34205e-06	CD4/CD74/CSF1R/IFI16/IRF7/JUN/MYH9/ZFP36L1/MYC/CDK6/FOXP1/MEF2C	12
DEGs	BP	GO:0032677	regulation of interleukin-8 production	17/915	74/18670	7.68042e-08	1.88455e-06	1.36541e-06	CD14/CD74/FCN1/KLF4/LGALS9/MYD88/TLR2/TMSB4X/FFAR2/HSPA1A/IL1B/PTPRC/TLR7/DDX58/SYK/BPI/ELANE	17
DEGs	BP	GO:0050671	positive regulation of lymphocyte proliferation	23/915	130/18670	7.85836e-08	1.91932e-06	1.3906e-06	AIF1/CCR2/CD4/CD55/CD74/HLA-DMB/HLA-DPA1/HLA-DPB1/HLA-E/IRS2/LGALS9/TNFSF13B/CD209/CDKN1A/IL1B/PTPRC/CCL5/CD38/CD3E/SYK/CD28/FCRL3/MEF2C	23
DEGs	BP	GO:0062197	cellular response to chemical stress	42/915	350/18670	7.95485e-08	1.92847e-06	1.39723e-06	AIF1/CD36/CYBB/CYP1B1/DDX3X/DNAJA1/DYSF/FOS/GSTP1/JUN/KLF4/LRRK2/MCL1/MPO/NCF1/NCF2/PSAP/SOD2/TNFAIP3/TSPO/YBX3/ZFP36L1/GPX1/HSPA1A/HSPB1/SIRPA/ATP2A2/CYBA/ETS1/FYN/ATM/KLF2/SFPQ/ATF4/PDK1/ARG1/LCN2/P4HB/PRDX5/RCSD1/SETX/TP53INP1	42
DEGs	BP	GO:0042832	defense response to protozoan	10/915	24/18670	7.96859e-08	1.92847e-06	1.39723e-06	GBP2/GBP4/LYST/SLC11A1/ARG1/DEFA1/DEFA1B/IL4R/IRF4/IRF8	10
DEGs	BP	GO:0043123	positive regulation of I-kappaB kinase/NF-kappaB signaling	28/915	183/18670	8.17547e-08	1.96954e-06	1.42699e-06	CD36/CD4/CD74/IL1RN/LGALS1/LGALS9/MAP3K3/MYD88/S100A12/S100A4/TRIM22/AKAP13/CX3CR1/IL1B/LITAF/TNFSF10/CXXC5/FYN/S100B/EEF1D/DDX21/BIRC3/LTF/MTDH/PIM2/PRKCB/REL/SLC44A2	28
DEGs	BP	GO:0032722	positive regulation of chemokine production	15/915	58/18670	8.28816e-08	1.98766e-06	1.44011e-06	AIF1/APP/CD74/CSF1R/DDX3X/EGR1/EIF2AK2/LGALS9/LRP1/TLR2/FFAR2/IL1B/TLR7/SYK/IL4R	15
DEGs	BP	GO:0032946	positive regulation of mononuclear cell proliferation	23/915	131/18670	9.09738e-08	2.1719e-06	1.5736e-06	AIF1/CCR2/CD4/CD55/CD74/HLA-DMB/HLA-DPA1/HLA-DPB1/HLA-E/IRS2/LGALS9/TNFSF13B/CD209/CDKN1A/IL1B/PTPRC/CCL5/CD38/CD3E/SYK/CD28/FCRL3/MEF2C	23
DEGs	BP	GO:0042098	T cell proliferation	28/915	184/18670	9.20149e-08	2.1869e-06	1.58447e-06	AIF1/CCND3/CCR2/CD4/CD55/HLA-DMB/HLA-DPA1/HLA-DPB1/HLA-E/IRF1/LGALS9/TNFRSF1B/TNFSF13B/CD209/GPNMB/IL1B/PTPRC/SLC11A1/SPN/VSIG4/MSN/BTN3A1/CCL5/CD3E/FYN/SYK/CD28/ARG1	28
DEGs	BP	GO:0055074	calcium ion homeostasis	51/915	471/18670	9.5876e-08	2.26849e-06	1.64359e-06	ANXA2/ANXA6/APP/CALM1/CALM2/CALM3/CALR/CCR1/CCR2/CD36/CD4/CD52/CD55/FAM20A/FPR1/FPR2/GSTO1/HSP90B1/LRP1/TPT1/ADM/ATP1B1/ATP2B1/C3AR1/C5AR1/CMKLR1/CX3CR1/CXCL10/FPR3/PTPRC/ATP2A2/DLG4/LPAR4/CCL5/CD38/CXCR4/CYBA/FYN/P2RY8/ATF4/LPAR6/CD19/CHD7/ELANE/LYN/MS4A1/P2RX5/PDZD8/PRKCB/SWAP70/YWHAE	51
DEGs	BP	GO:1904018	positive regulation of vasculature development	32/915	230/18670	9.81279e-08	2.31146e-06	1.67472e-06	BTG1/CTSH/CYBB/CYP1B1/EGR1/GRN/ITGAX/ITGB2/KLF4/MAP3K3/PKM/SOD2/THBS1/ADM/C3AR1/C5AR1/CX3CR1/HSPB1/IL1B/SASH1/HDAC9/STAT3/CXCR4/ETS1/JAK1/XBP1/ANXA3/CEACAM1/CHI3L1/ITGB1/MTDH/PRKCB	32
DEGs	BP	GO:0006874	cellular calcium ion homeostasis	50/915	458/18670	9.92712e-08	2.32804e-06	1.68673e-06	ANXA2/ANXA6/APP/CALM1/CALM2/CALM3/CALR/CCR1/CCR2/CD36/CD4/CD52/CD55/FPR1/FPR2/GSTO1/HSP90B1/LRP1/TPT1/ADM/ATP1B1/ATP2B1/C3AR1/C5AR1/CMKLR1/CX3CR1/CXCL10/FPR3/PTPRC/ATP2A2/DLG4/LPAR4/CCL5/CD38/CXCR4/CYBA/FYN/P2RY8/ATF4/LPAR6/CD19/CHD7/ELANE/LYN/MS4A1/P2RX5/PDZD8/PRKCB/SWAP70/YWHAE	50
DEGs	BP	GO:0031667	response to nutrient levels	53/915	499/18670	1.0078e-07	2.35302e-06	1.70483e-06	ACSL1/CD4/CYBB/EEF2/EIF2AK2/GLUL/GSTP1/HSP90B1/HSPA5/HSPA8/IFI16/JUN/KLF10/LDHA/LDLR/LRRK2/MPO/NAMPT/PIM1/PKM/SORL1/SPARC/STAT1/TSPO/ZFP36/ABCA1/ADM/ATP2B1/CDKN1A/CXCL10/FADS1/FOLR2/IL1B/LAMP2/PDK4/C2/OGT/P2RY12/CD3E/CYBA/FYN/ATF4/XBP1/APAF1/AQP3/ARG1/BCL11A/COX4I1/EIF4G1/GSN/LCN2/NUCB2/P2RX5	53
DEGs	BP	GO:0007584	response to nutrient	31/915	219/18670	1.04382e-07	2.42643e-06	1.75802e-06	ACSL1/CD4/CYBB/EEF2/GSTP1/HSP90B1/LDHA/PIM1/PKM/SPARC/STAT1/TSPO/ABCA1/ATP2B1/CXCL10/FOLR2/IL1B/C2/OGT/P2RY12/CD3E/CYBA/FYN/XBP1/APAF1/AQP3/ARG1/BCL11A/COX4I1/GSN/P2RX5	31
DEGs	BP	GO:0051090	regulation of DNA-binding transcription factor activity	48/915	432/18670	1.05088e-07	2.43216e-06	1.76217e-06	APP/ARRB2/CD36/CLU/CYP1B1/EIF2AK2/FOS/ITGB2/JUN/KLF4/LGALS9/MAPK14/MYD88/NFKBIA/PIM1/S100A12/S100A8/S100A9/SGK1/SP100/TLR2/TMSB4X/TNFAIP3/TRIM22/UBA52/UBC/BHLHE40/CMKLR1/CX3CR1/HSPA1A/IL1B/DDX58/STAT3/SUFU/EOMES/ID2/NLRC5/SYK/ARID5B/CYLD/ANXA3/CAMK1D/LRRFIP1/LTF/MTDH/NLRC4/PRKCB/TRIB1	48
DEGs	BP	GO:1903409	reactive oxygen species biosynthetic process	22/915	122/18670	1.05655e-07	2.43466e-06	1.76398e-06	AIF1/CD36/CLU/CYBB/CYP1B1/HBB/HSP90AA1/HSP90AB1/ITGB2/KLF4/MPO/TSPO/CX3CR1/IL1B/SIRPA/DUOXA1/STAT3/CYBA/FYN/KLF2/MMP8/RAB27A	22
DEGs	BP	GO:0045730	respiratory burst	12/915	37/18670	1.0627e-07	2.43823e-06	1.76657e-06	CD52/CD55/CYBB/GRN/MPO/NCF1/NCF2/SLC11A1/CYBA/CAMK1D/IGHA1/IGHA2	12
DEGs	BP	GO:0014002	astrocyte development	13/915	44/18670	1.08912e-07	2.48808e-06	1.80268e-06	APP/FPR2/GRN/LDLR/LRP1/S100A8/VIM/C1QA/C5AR1/IL1B/TREM2/CDK6/TSPAN2	13
DEGs	BP	GO:0001562	response to protozoan	10/915	25/18670	1.26983e-07	2.88846e-06	2.09277e-06	GBP2/GBP4/LYST/SLC11A1/ARG1/DEFA1/DEFA1B/IL4R/IRF4/IRF8	10
DEGs	BP	GO:1901342	regulation of vasculature development	47/915	422/18670	1.32978e-07	3.01159e-06	2.18198e-06	ADAM10/BTG1/CCR2/CTSH/CYBB/CYP1B1/EGR1/GLUL/GRN/ITGAX/ITGB2/KLF4/MAP3K3/PGK1/PKM/SOD2/SP100/SPARC/STAB1/STAT1/THBS1/TNFAIP3/ADM/C3AR1/C5AR1/CX3CR1/CXCL10/GPNMB/HSPB1/IL1B/SASH1/ENPP2/FOXC1/HDAC9/SERPINF1/STAT3/CXCR4/ETS1/JAK1/KLF2/XBP1/ANXA3/CEACAM1/CHI3L1/ITGB1/MTDH/PRKCB	47
DEGs	BP	GO:1902107	positive regulation of leukocyte differentiation	24/915	144/18670	1.33533e-07	3.01159e-06	2.18198e-06	CCR1/CD4/CD74/EVI2B/FOS/GNAS/JUN/KLF10/LGALS9/TYROBP/ZFP36L1/LILRB4/PTPRC/TREM2/ID2/RUNX3/SYK/IL7R/CYLD/LEF1/NFKBIZ/XBP1/IL4R/TRIB1	24
DEGs	BP	GO:0045765	regulation of angiogenesis	44/915	383/18670	1.38865e-07	3.11859e-06	2.2595e-06	BTG1/CCR2/CTSH/CYBB/CYP1B1/GLUL/GRN/ITGAX/ITGB2/KLF4/MAP3K3/PGK1/PKM/SP100/SPARC/STAB1/STAT1/THBS1/TNFAIP3/ADM/C3AR1/C5AR1/CX3CR1/CXCL10/GPNMB/HSPB1/IL1B/SASH1/ENPP2/FOXC1/HDAC9/SERPINF1/STAT3/CXCR4/ETS1/JAK1/KLF2/XBP1/ANXA3/CEACAM1/CHI3L1/ITGB1/MTDH/PRKCB	44
DEGs	BP	GO:0002702	positive regulation of production of molecular mediator of immune response	19/915	95/18670	1.42633e-07	3.18287e-06	2.30608e-06	B2M/CD36/CD74/HLA-E/HLA-F/MAPK14/RSAD2/FFAR2/IL1B/PTPRC/DDX58/TNFSF13/SPON2/CD28/DDX21/XBP1/GPI/IL4R/MZB1	19
DEGs	BP	GO:0032481	positive regulation of type I interferon production	17/915	77/18670	1.42929e-07	3.18287e-06	2.30608e-06	CD14/DDX3X/IFI16/IFIH1/IRF1/IRF7/MYD88/STAT1/TLR2/TLR7/DDX58/HSPD1/SYK/HMGB2/CREBBP/LRRFIP1/SETD2	17
DEGs	BP	GO:1903978	regulation of microglial cell activation	9/915	20/18670	1.6159e-07	3.58338e-06	2.59626e-06	GRN/LDLR/LRRK2/PTPRC/TREM2/CTSC/ATM/CST7/MMP8	9
DEGs	BP	GO:1903902	positive regulation of viral life cycle	15/915	61/18670	1.71196e-07	3.78059e-06	2.73914e-06	ADAR/ANXA2/CD4/CD74/DDX3X/IFIT1/LGALS1/LGALS9/PABPC1/CCL5/TOP2A/CD28/P4HB/PPIB/STOM	15
DEGs	BP	GO:0042542	response to hydrogen peroxide	24/915	146/18670	1.74425e-07	3.80622e-06	2.75772e-06	CAPN2/CYP1B1/DUSP1/EEF2/HBB/HP/JUN/KLF4/LDHA/LRRK2/PSAP/STAT1/TNFAIP3/TXNIP/GPX1/SIRPA/AREG/ETS1/FYN/HBA2/KLF2/ARG1/LCN2/SETX	24
DEGs	BP	GO:0051250	negative regulation of lymphocyte activation	24/915	146/18670	1.74425e-07	3.80622e-06	2.75772e-06	CD74/FGL2/HLA-F/IRF1/LGALS9/LST1/MNDA/TNFAIP3/TYROBP/GPNMB/MERTK/SPN/VSIG4/CD300A/ID2/RUNX3/ATM/LAG3/ARG1/BANK1/CEACAM1/IL4R/LYN/PGLYRP1	24
DEGs	BP	GO:0001910	regulation of leukocyte mediated cytotoxicity	17/915	78/18670	1.74512e-07	3.80622e-06	2.75772e-06	ARRB2/B2M/HLA-A/HLA-B/HLA-C/HLA-E/HLA-F/ITGAM/LGALS9/TYROBP/PTPRC/IL7R/LAG3/SH2D1A/ARG1/CEACAM1/STX7	17
DEGs	BP	GO:0060759	regulation of response to cytokine stimulus	28/915	190/18670	1.8335e-07	3.98259e-06	2.8855e-06	ADAR/CD74/GSTP1/HSP90AB1/IFIH1/IL1RN/IRF7/KLF4/PARP14/PARP9/SOCS3/STAT1/TLR2/TNFAIP3/HSPA1A/NR1H3/PTPRC/TREM2/DDX58/CCL5/CXCR4/JAK1/NLRC5/SYK/CYLD/ARG1/BIRC3/SAMHD1	28
DEGs	BP	GO:0043300	regulation of leukocyte degranulation	13/915	46/18670	1.94877e-07	4.21571e-06	3.0544e-06	CCR2/FGR/HLA-F/ITGAM/ITGB2/LGALS9/PTAFR/CD84/CD300A/SYK/CEACAM1/IL4R/LYN	13
DEGs	BP	GO:0002833	positive regulation of response to biotic stimulus	33/915	249/18670	1.99028e-07	4.27756e-06	3.09921e-06	CUL1/DDX60/FCN1/FPR2/GRN/HLA-E/HLA-F/ICAM3/IFI16/IRF7/MNDA/PARP9/PLSCR1/CD209/FFAR2/GBP5/PSME2/SASH1/HSPD1/CCL5/CYBA/FYN/NLRC5/SYK/HMGB2/LAG3/PSMB9/SFPQ/SH2D1A/ARG1/CREBBP/LYN/NLRC4	33
DEGs	BP	GO:0002709	regulation of T cell mediated immunity	16/915	70/18670	1.9935e-07	4.27756e-06	3.09921e-06	B2M/CCR2/HLA-A/HLA-B/HLA-C/HLA-E/HLA-F/RSAD2/TNFRSF1B/IL1B/PTPRC/HSPD1/IL7R/ARG1/CEACAM1/STX7	16
DEGs	BP	GO:0010038	response to metal ion	42/915	362/18670	2.0359e-07	4.35091e-06	3.15236e-06	APP/AQP9/B2M/CALM1/CALM2/CALM3/CALR/CD14/CYBB/DUSP1/FOS/FOSB/HSPA5/IQGAP1/JUN/JUNB/LRRK2/NCF1/S100A8/SPARC/THBS1/TSPO/TXNIP/C1QA/ENTPD6/LGMN/MT2A/SLC40A1/DLG4/SERPINF1/ID2/ATF4/TTN/ADD1/ALOX5AP/AQP3/ARG1/CPNE3/GSN/JUND/MEF2C/RASGRP2	42
DEGs	BP	GO:0002763	positive regulation of myeloid leukocyte differentiation	14/915	54/18670	2.16482e-07	4.57638e-06	3.31572e-06	CCR1/CD4/CD74/EVI2B/FOS/GNAS/JUN/KLF10/TYROBP/ZFP36L1/TREM2/ID2/LEF1/TRIB1	14
DEGs	BP	GO:0032663	regulation of interleukin-2 production	14/915	54/18670	2.16482e-07	4.57638e-06	3.31572e-06	CCR2/CD4/EZR/GBP1/TNFAIP3/ZFP36/IL1B/PTPRC/VSIG4/CD3E/SPTBN1/LAG3/CD28/IRF4	14
DEGs	BP	GO:0048524	positive regulation of viral process	20/915	107/18670	2.16731e-07	4.57638e-06	3.31572e-06	ADAR/ANXA2/CD4/CD74/CFL1/CSF1R/DDX3X/IFIT1/JUN/LGALS1/LGALS9/PABPC1/CCL5/IGF2R/TOP2A/CD28/LEF1/P4HB/PPIB/STOM	20
DEGs	BP	GO:0008037	cell recognition	30/915	215/18670	2.29979e-07	4.83687e-06	3.50445e-06	APP/CD36/FCN1/FOLR3/IGHG1/IGHG4/IGHM/IGLC2/IGLC3/VCAN/CD209/FOLR2/IGHG2/CD5/MSN/CXCR4/PRF1/IGHA1/IGHA2/IGHD/IGHG3/IGHV3-11/IGHV3-23/IGHV3-30/IGHV3-33/IGHV3-7/IGHV3-9/IGHV4-34/IGHV4-59/IGKC	30
DEGs	BP	GO:0006457	protein folding	31/915	227/18670	2.36843e-07	4.96153e-06	3.59477e-06	B2M/CALR/CD74/CLU/CRTAP/DNAJA1/ERP29/FKBP5/GRN/HSP90AA1/HSP90AB1/HSP90B1/HSPA5/HSPA8/PDIA3/PFDN5/HSPA1A/HSPB1/HSPH1/HSPD1/PDIA4/NKTR/CANX/DNAJB11/DNAJC3/LMAN1/MLEC/P4HB/PDIA6/PPIB/VCP	31
DEGs	BP	GO:0045766	positive regulation of angiogenesis	29/915	204/18670	2.44038e-07	5.09212e-06	3.68939e-06	BTG1/CTSH/CYBB/CYP1B1/GRN/ITGAX/ITGB2/KLF4/MAP3K3/PKM/THBS1/ADM/C3AR1/C5AR1/CX3CR1/HSPB1/IL1B/SASH1/HDAC9/STAT3/CXCR4/ETS1/JAK1/XBP1/ANXA3/CHI3L1/ITGB1/MTDH/PRKCB	29
DEGs	BP	GO:0035722	interleukin-12-mediated signaling pathway	13/915	47/18670	2.57381e-07	5.32859e-06	3.86071e-06	ANXA2/CFL1/GSTO1/HNRNPDL/LCP1/LMNB1/SOD2/HNRNPA2B1/PSME2/MSN/JAK1/P4HB/TALDO1	13
DEGs	BP	GO:0045058	T cell selection	13/915	47/18670	2.57381e-07	5.32859e-06	3.86071e-06	CD4/CD74/PTPRC/SPN/STAT3/CD3D/CD3E/CD3G/SYK/BCL11B/CD28/CYLD/IRF4	13
DEGs	BP	GO:0002791	regulation of peptide secretion	52/915	500/18670	2.59013e-07	5.34151e-06	3.87007e-06	AIF1/CD14/CD74/CSF1R/ERP29/EZR/FCN1/FGR/GAPDH/GBP1/GLUL/HLA-E/IFIH1/IL17RA/IRS2/LGALS9/LRP1/LRRK2/MAPK14/NLRP1/PIM3/RSAD2/S100A8/SERPINB1/SLC25A6/SRGN/TLR2/TMSB4X/TNFAIP3/TNFRSF1B/FFAR2/IL1B/NR1H3/TREM2/DDX58/HDAC9/ICA1/CCL5/CD38/SPTBN1/SYK/TTN/XBP1/BANK1/CD22/CHD7/FOXP1/GPI/IGHD/IL4R/LYN/MMP8	52
DEGs	BP	GO:0002888	positive regulation of myeloid leukocyte mediated immunity	11/915	33/18670	2.64361e-07	5.43067e-06	3.93467e-06	FGR/HLA-E/ITGAM/ITGB2/PTAFR/TYROBP/DDX58/SYK/DDX21/ARG1/IL4R	11
DEGs	BP	GO:0097193	intrinsic apoptotic signaling pathway	36/915	289/18670	2.68029e-07	5.48477e-06	3.97387e-06	BCL2A1/CD44/CD74/CLU/CUL1/CYP1B1/DDX3X/DDX5/DNAJA1/ENO1/ERP29/IFI16/IFI6/LRRK2/MCL1/PPP1R15A/S100A8/S100A9/SOD2/TNFRSF1B/TPT1/YBX3/CDKN1A/GPX1/HSPA1A/HSPB1/IVNS1ABP/ATM/SFPQ/ATF4/CYLD/PDK1/XBP1/APAF1/HYOU1/P4HB	36
DEGs	BP	GO:0050715	positive regulation of cytokine secretion	23/915	139/18670	2.7758e-07	5.65836e-06	4.09964e-06	AIF1/CD14/CSF1R/FCN1/FGR/GAPDH/IFIH1/IL17RA/LGALS9/LRP1/LRRK2/MAPK14/NLRP1/TLR2/FFAR2/IL1B/DDX58/SPTBN1/SYK/XBP1/IGHD/IL4R/MMP8	23
DEGs	BP	GO:0051817	modulation of process of other organism involved in symbiotic interaction	19/915	99/18670	2.82012e-07	5.72668e-06	4.14914e-06	ANXA2/CD4/CFL1/CSF1R/EIF2AK2/GAPDH/IFI27/JUN/CD209/POU2F3/CCL4/CCL5/IGF2R/LEF1/DEFA1/DEFA1B/LTF/PPIB/STOM	19
DEGs	BP	GO:2001234	negative regulation of apoptotic signaling pathway	31/915	230/18670	3.18317e-07	6.43925e-06	4.66542e-06	ARRB2/BCL2A1/CD44/CD74/CLU/CTNNA1/DDX3X/DNAJA1/ENO1/GSTP1/IFI6/LRRK2/MCL1/SOD2/THBS1/TNFAIP3/TPT1/YBX3/CX3CR1/GPX1/HSPA1A/HSPB1/IL1B/LMNA/TNFSF10/FYN/IVNS1ABP/HMGB2/ITGA6/XBP1/HYOU1	31
DEGs	BP	GO:0031960	response to corticosteroid	25/915	162/18670	3.3902e-07	6.83197e-06	4.94995e-06	AIF1/CALM3/CYBB/DUSP1/FOS/FOSB/GSTP1/IL1RN/PTAFR/SPARC/ZFP36/ZFP36L1/ZFP36L2/ADM/AKAP13/ATP2B1/CDKN1A/GLB1/AREG/KLF9/SERPINF1/CYBA/S100B/ANXA3/ARG1	25
DEGs	BP	GO:0061844	antimicrobial humoral immune response mediated by antimicrobial peptide	16/915	73/18670	3.69063e-07	7.40922e-06	5.36819e-06	GAPDH/HMGN2/S100A12/S100A9/CXCL10/RNASE6/GNLY/CAMP/DEFA1/DEFA1B/DEFA3/DEFA4/ELANE/LTF/PGLYRP1/RNASE3	16
DEGs	BP	GO:0006979	response to oxidative stress	48/915	451/18670	3.81872e-07	7.63745e-06	5.53355e-06	AIF1/APP/BTG1/CAPN2/CD36/CYBB/CYP1B1/DUSP1/EEF2/FOS/GSTP1/HBB/HP/IDH1/JUN/KLF4/LDHA/LRRK2/MCL1/MPO/NCF1/NCF2/PSAP/SOD2/STAT1/TNFAIP3/TXNIP/GPX1/HSPA1A/HSPB1/SIRPA/AREG/ATP2A2/CD38/CYBA/ETS1/FYN/HBA2/KLF2/SFPQ/ATF4/PDK1/ARG1/LCN2/P4HB/PRDX5/SETX/TP53INP1	48
DEGs	BP	GO:0000302	response to reactive oxygen species	31/915	232/18670	3.86363e-07	7.69822e-06	5.57758e-06	CAPN2/CD36/CYP1B1/DUSP1/EEF2/FOS/GSTP1/HBB/HP/JUN/KLF4/LDHA/LRRK2/MPO/NCF1/PSAP/SOD2/STAT1/TNFAIP3/TXNIP/GPX1/SIRPA/AREG/ETS1/FYN/HBA2/KLF2/ARG1/LCN2/PRDX5/SETX	31
DEGs	BP	GO:0050830	defense response to Gram-positive bacterium	19/915	101/18670	3.90866e-07	7.72982e-06	5.60047e-06	CD36/FGR/GBP2/HLA-E/LYZ/MPEG1/MYD88/TLR2/C5AR1/GBP4/RNASE6/HMGB2/CAMP/DEFA1/DEFA1B/DEFA3/DEFA4/PGLYRP1/RNASE3	19
DEGs	BP	GO:1903426	regulation of reactive oxygen species biosynthetic process	19/915	101/18670	3.90866e-07	7.72982e-06	5.60047e-06	AIF1/CD36/CLU/HBB/HSP90AA1/HSP90AB1/ITGB2/KLF4/TSPO/CX3CR1/IL1B/SIRPA/DUOXA1/STAT3/CYBA/FYN/KLF2/MMP8/RAB27A	19
DEGs	BP	GO:0050854	regulation of antigen receptor-mediated signaling pathway	15/915	65/18670	4.1883e-07	8.25204e-06	5.97884e-06	EZR/GBP1/LILRB4/PTPRC/CD300A/CYLD/TRAT1/CD19/CD22/CEACAM1/FCRL3/FOXP1/LYN/PAX5/PRKCB	15
DEGs	BP	GO:0032757	positive regulation of interleukin-8 production	13/915	49/18670	4.38582e-07	8.60921e-06	6.23762e-06	CD14/CD74/FCN1/LGALS9/MYD88/TLR2/FFAR2/HSPA1A/IL1B/TLR7/DDX58/SYK/ELANE	13
DEGs	BP	GO:0035456	response to interferon-beta	10/915	28/18670	4.45648e-07	8.71562e-06	6.31472e-06	CAPN2/IFI16/IFITM2/IFITM3/IRF1/MNDA/PLSCR1/STAT1/XAF1/IFITM1	10
DEGs	BP	GO:1903428	positive regulation of reactive oxygen species biosynthetic process	14/915	57/18670	4.47425e-07	8.71821e-06	6.31659e-06	AIF1/CD36/CLU/HBB/HSP90AA1/HSP90AB1/ITGB2/KLF4/IL1B/DUOXA1/CYBA/KLF2/MMP8/RAB27A	14
DEGs	BP	GO:0002367	cytokine production involved in immune response	19/915	102/18670	4.58588e-07	8.90236e-06	6.45001e-06	B2M/CCR2/CD36/CD55/CD74/HLA-E/HLA-F/MAPK14/RSAD2/TLR2/TNFRSF1B/FFAR2/IL1B/SLC11A1/DDX58/HSPD1/SPON2/DDX21/ARG1	19
DEGs	BP	GO:0051098	regulation of binding	42/915	373/18670	4.60235e-07	8.90236e-06	6.45001e-06	ACTB/ANXA2/APP/ARRB2/B2M/CALM3/CD36/DTX3L/EIF3C/HSP90AB1/HSPA5/IFI16/IFIT1/IFIT2/JUN/KLF4/LRP1/LRRK2/NFKBIA/PARP9/S100A10/SORL1/SP100/TMSB4X/DAB2/EFHB/FOXC1/GZMA/ID2/HMGB2/STMN1/CYLD/LEF1/ADD1/EIF4G1/IRF4/MEF2C/MMP8/NIPBL/PIM2/SLPI/STK4	42
DEGs	BP	GO:0071902	positive regulation of protein serine/threonine kinase activity	39/915	334/18670	4.68995e-07	9.03882e-06	6.54888e-06	ACSL1/CALM1/CALM2/CALM3/CCND3/CD74/CSF1R/DDX3X/DUSP6/EIF2AK2/ERP29/FAM20A/FPR1/HSP90AB1/IQGAP1/LRRK2/MAP3K3/MAPK14/S100A12/THBS1/UBA52/UBC/AKAP13/C5AR1/GADD45B/IL1B/PTPRC/SASH1/MAP3K8/CCND2/CXCR4/SYK/FGFR1/DBNL/ELANE/LTF/MAP3K1/STK4/TCL1A	39
DEGs	BP	GO:0071248	cellular response to metal ion	27/915	188/18670	5.12104e-07	9.83389e-06	7.12493e-06	APP/B2M/CALR/CYBB/FOS/FOSB/HSPA5/IQGAP1/JUN/JUNB/LRRK2/NCF1/TSPO/LGMN/MT2A/SLC40A1/DLG4/SERPINF1/ID2/ATF4/ADD1/ALOX5AP/CPNE3/GSN/JUND/MEF2C/RASGRP2	27
DEGs	BP	GO:0071621	granulocyte chemotaxis	21/915	123/18670	5.31344e-07	1.01665e-05	7.36593e-06	CD74/CSF3R/DYSF/IL17RA/IL1RN/ITGB2/MAPK14/S100A12/S100A8/S100A9/THBS1/C3AR1/C5AR1/CMKLR1/CXCL10/IL1B/MPP1/CCL4/CCL5/SYK/CAMK1D	21
DEGs	BP	GO:0050708	regulation of protein secretion	49/915	472/18670	6.05924e-07	1.15518e-05	8.3696e-06	AIF1/CD14/CSF1R/ERP29/EZR/FCN1/FGR/GAPDH/GBP1/GLUL/HLA-E/IFIH1/IL17RA/IRS2/LGALS9/LRP1/LRRK2/MAPK14/NLRP1/PIM3/RSAD2/SERPINB1/SLC25A6/SRGN/TLR2/TMSB4X/TNFAIP3/TNFRSF1B/FFAR2/IL1B/NR1H3/TREM2/DDX58/HDAC9/ICA1/CCL5/CD38/SPTBN1/SYK/TTN/XBP1/BANK1/CD22/FOXP1/GPI/IGHD/IL4R/LYN/MMP8	49
DEGs	BP	GO:0030218	erythrocyte differentiation	20/915	114/18670	6.29489e-07	1.1958e-05	8.66393e-06	ADAR/B2M/IKZF1/ISG15/MAFB/MAPK14/STAT1/ZFP36/ZFP36L1/HSPA1A/STAT3/ETS1/ID2/HMGB2/KLF13/KLF2/ADD1/CDK6/KMT2E/LYN	20
DEGs	BP	GO:0051384	response to glucocorticoid	23/915	146/18670	6.83747e-07	1.29424e-05	9.3771e-06	AIF1/CALM3/DUSP1/FOS/FOSB/GSTP1/IL1RN/PTAFR/SPARC/ZFP36/ZFP36L1/ZFP36L2/ADM/AKAP13/ATP2B1/CDKN1A/GLB1/AREG/KLF9/SERPINF1/S100B/ANXA3/ARG1	23
DEGs	BP	GO:0097242	amyloid-beta clearance	11/915	36/18670	7.168e-07	1.35197e-05	9.79542e-06	CD36/CLTC/CLU/ITGAM/ITGB2/LDLR/LRP1/C5AR1/MARCO/MSR1/TREM2	11
DEGs	BP	GO:0051235	maintenance of location	37/915	315/18670	7.95688e-07	1.49544e-05	1.08349e-05	ANXA6/CALM1/CALM2/CALM3/CALR/CD36/CD4/DYSF/FTL/GSTO1/HSP90B1/HSPA5/NFKBIA/S100A8/S100A9/SORL1/SP100/SRGN/TMSB10/TMSB4X/TSPO/VPS13C/ABCA1/CXCL10/FFAR2/IL1B/MSR1/NR1H3/PTPRC/SUFU/CYBA/SYNE1/CD19/CHD7/GSN/LCN2/LYN	37
DEGs	BP	GO:0021782	glial cell development	20/915	116/18670	8.39157e-07	1.57157e-05	1.13864e-05	APP/B4GALT5/CLU/FPR2/GRN/GSTP1/LDLR/LRP1/S100A8/TLR2/VIM/C1QA/C5AR1/IL1B/TREM2/ID2/CDK6/GSN/LYN/TSPAN2	20
DEGs	BP	GO:0051592	response to calcium ion	23/915	148/18670	8.74325e-07	1.63166e-05	1.18219e-05	CALM1/CALM2/CALM3/DUSP1/FOS/FOSB/HSPA5/IQGAP1/JUN/JUNB/SPARC/THBS1/TXNIP/ENTPD6/LGMN/TTN/ADD1/ALOX5AP/AQP3/CPNE3/JUND/MEF2C/RASGRP2	23
DEGs	BP	GO:0002430	complement receptor mediated signaling pathway	7/915	13/18670	8.78587e-07	1.63386e-05	1.18378e-05	CR1/FPR1/FPR2/C3AR1/C5AR1/CMKLR1/FPR3	7
DEGs	BP	GO:0046596	regulation of viral entry into host cell	10/915	30/18670	9.32883e-07	1.72877e-05	1.25254e-05	CD4/CD74/FCN1/IFITM2/IFITM3/LGALS1/LGALS9/IFITM1/GSN/P4HB	10
DEGs	BP	GO:0002706	regulation of lymphocyte mediated immunity	23/915	149/18670	9.86861e-07	1.8161e-05	1.31582e-05	ARRB2/B2M/CCR2/CR1/HLA-A/HLA-B/HLA-C/HLA-E/HLA-F/LGALS9/RSAD2/TNFRSF1B/IL1B/PTPRC/HSPD1/TNFSF13/IL7R/LAG3/SH2D1A/CD28/ARG1/CEACAM1/STX7	23
DEGs	BP	GO:0051092	positive regulation of NF-kappaB transcription factor activity	23/915	149/18670	9.86861e-07	1.8161e-05	1.31582e-05	APP/CD36/CLU/EIF2AK2/ITGB2/LGALS9/MYD88/S100A12/S100A8/S100A9/TLR2/TRIM22/UBA52/UBC/CX3CR1/HSPA1A/IL1B/STAT3/LRRFIP1/LTF/MTDH/NLRC4/PRKCB	23
DEGs	BP	GO:0045862	positive regulation of proteolysis	40/915	358/18670	1.0505e-06	1.92652e-05	1.39582e-05	APP/CLU/CR1/CTSH/DDX3X/ENO1/GRN/HIP1/IFI16/LGALS9/LRRK2/MAPK14/MYH9/NLRP1/S100A8/S100A9/TNFRSF1B/DAB2/HSPA1A/IL1B/LGMN/PSME2/TNFSF10/TREM2/HSPD1/OGT/RNF19B/STAT3/CTSC/FYN/SYK/MYC/APAF1/CYFIP2/EDEM1/GSN/LYN/NLRC4/TRIB1/VCP	40
DEGs	BP	GO:0031668	cellular response to extracellular stimulus	33/915	268/18670	1.08848e-06	1.98929e-05	1.4413e-05	AIF1/CYBB/EIF2AK2/FOS/GLUL/GSTP1/HSP90B1/HSPA5/HSPA8/IFI16/JUN/KLF10/LRRK2/NAMPT/PIM1/ATP2B1/CDKN1A/FADS1/FOLR2/LAMP2/PDK4/PTPRC/P2RY12/CYBA/FYN/ATF4/ITGA6/XBP1/AQP3/BCL11A/EIF4G1/LCN2/LYN	33
DEGs	BP	GO:2001243	negative regulation of intrinsic apoptotic signaling pathway	18/915	98/18670	1.1354e-06	2.06792e-05	1.49827e-05	BCL2A1/CD44/CD74/CLU/DDX3X/DNAJA1/ENO1/LRRK2/MCL1/SOD2/TPT1/YBX3/GPX1/HSPA1A/HSPB1/IVNS1ABP/XBP1/HYOU1	18
DEGs	BP	GO:0032102	negative regulation of response to external stimulus	43/915	400/18670	1.18131e-06	2.14417e-05	1.55351e-05	ADAR/AIF1/ANXA2/ARRB2/CR1/DUSP1/FGL2/FPR2/GRN/GSTP1/HLA-E/HLA-F/IFI16/KLF4/LDLR/LGALS9/PARP14/PCBP2/SOCS3/THBS1/TNFAIP3/TNFRSF1B/CDKN1A/GPX1/NR1H3/PTPRC/SERPING1/SIGLEC10/SIRPA/VSIG4/SERPINF1/ETS1/NLRC5/ARG1/CEACAM1/CST7/ELANE/LTF/NUCB2/PGLYRP1/SAMHD1/SEC14L1/TRIB1	43
DEGs	BP	GO:0048872	homeostasis of number of cells	31/915	246/18670	1.39634e-06	2.5258e-05	1.83001e-05	ADAR/B2M/CCR2/CD74/IKZF1/ISG15/LGALS9/MAFB/MAPK14/STAT1/TNFAIP3/TNFSF13B/TSC22D3/ZFP36/ZFP36L1/HSPA1A/MERTK/SLC40A1/STAT3/ETS1/ID2/HMGB2/IL7R/KLF13/KLF2/CYLD/ADD1/CDK6/KMT2E/LYN/MEF2C	31
DEGs	BP	GO:0097530	granulocyte migration	22/915	141/18670	1.40379e-06	2.53064e-05	1.83352e-05	CD74/CSF3R/DYSF/IL17RA/IL1RN/ITGB2/MAPK14/S100A12/S100A8/S100A9/THBS1/C3AR1/C5AR1/CMKLR1/CXCL10/IL1B/MPP1/CCL4/CCL5/CD300A/SYK/CAMK1D	22
DEGs	BP	GO:0032655	regulation of interleukin-12 production	13/915	54/18670	1.47394e-06	2.64809e-05	1.91862e-05	ARRB2/CD36/IRF1/LGALS9/MAPK14/THBS1/TLR2/CMKLR1/HSPD1/SYK/LTB/FOXP1/IRF8	13
DEGs	BP	GO:0032480	negative regulation of type I interferon production	12/915	46/18670	1.48399e-06	2.65715e-05	1.92518e-05	IFIH1/ISG15/PCBP2/TNFAIP3/HERC5/SIRPA/UBE2L6/DDX58/LILRA4/NLRC5/CYLD/REL	12
DEGs	BP	GO:0071674	mononuclear cell migration	17/915	90/18670	1.49436e-06	2.6667e-05	1.9321e-05	AIF1/CCR1/CCR2/DUSP1/FPR2/MAPK14/S100A12/THBS1/C3AR1/C5AR1/CMKLR1/CXCL10/LGMN/SIRPA/CCL4/CCL5/LYN	17
DEGs	BP	GO:0045076	regulation of interleukin-2 biosynthetic process	8/915	19/18670	1.50506e-06	2.66784e-05	1.93292e-05	CD4/ZFP36/IL1B/PTPRC/CD3E/LAG3/CD28/IRF4	8
DEGs	BP	GO:0046641	positive regulation of alpha-beta T cell proliferation	8/915	19/18670	1.50506e-06	2.66784e-05	1.93292e-05	CCR2/CD55/HLA-E/LGALS9/PTPRC/CD3E/SYK/CD28	8
DEGs	BP	GO:0002824	positive regulation of adaptive immune response based on somatic recombination of immune receptors built from immunoglobulin superfamily domains	18/915	100/18670	1.54295e-06	2.72379e-05	1.97346e-05	B2M/CCR2/CD4/HLA-A/HLA-B/HLA-C/HLA-E/HLA-F/RSAD2/TNFSF13B/IL1B/PTPRC/SLC11A1/HSPD1/TNFSF13/CD28/NFKBIZ/STX7	18
DEGs	BP	GO:0030183	B cell differentiation	21/915	131/18670	1.54691e-06	2.72379e-05	1.97346e-05	KLF6/LGALS1/NOTCH2/POU2F2/ZFP36L1/ZFP36L2/PTPRC/HDAC9/ID2/IKZF3/SYK/ATM/ITM2A/CYLD/XBP1/CD19/CD79A/CD79B/FCRL3/ITGB1/MS4A1	21
DEGs	BP	GO:0060330	regulation of response to interferon-gamma	9/915	25/18670	1.57402e-06	2.74419e-05	1.98824e-05	HSP90AB1/PARP14/PARP9/SOCS3/STAT1/NR1H3/JAK1/NLRC5/ARG1	9
DEGs	BP	GO:0060334	regulation of interferon-gamma-mediated signaling pathway	9/915	25/18670	1.57402e-06	2.74419e-05	1.98824e-05	HSP90AB1/PARP14/PARP9/SOCS3/STAT1/NR1H3/JAK1/NLRC5/ARG1	9
DEGs	BP	GO:0090025	regulation of monocyte chemotaxis	9/915	25/18670	1.57402e-06	2.74419e-05	1.98824e-05	AIF1/CCR1/CCR2/DUSP1/FPR2/CXCL10/LGMN/CCL5/LYN	9
DEGs	BP	GO:0048708	astrocyte differentiation	16/915	81/18670	1.62761e-06	2.8283e-05	2.04918e-05	APP/FPR2/GRN/LDLR/LRP1/S100A8/VIM/C1QA/C5AR1/IL1B/TREM2/STAT3/ID2/S100B/CDK6/TSPAN2	16
DEGs	BP	GO:0046718	viral entry into host cell	20/915	121/18670	1.67012e-06	2.89269e-05	2.09584e-05	CD4/CD55/CD74/CR1/CTSB/FCN1/IFITM2/IFITM3/LDLR/LGALS1/LGALS9/CD209/HSPA1A/IFITM1/MRC1/SCARB2/CXCR4/GSN/ITGB1/P4HB	20
DEGs	BP	GO:2001242	regulation of intrinsic apoptotic signaling pathway	24/915	165/18670	1.72637e-06	2.98038e-05	2.15937e-05	BCL2A1/CD44/CD74/CLU/DDX3X/DNAJA1/ENO1/ERP29/LRRK2/MCL1/S100A8/S100A9/SOD2/TPT1/YBX3/GPX1/HSPA1A/HSPB1/IVNS1ABP/SFPQ/CYLD/XBP1/HYOU1/P4HB	24
DEGs	BP	GO:0071496	cellular response to external stimulus	38/915	339/18670	1.79921e-06	3.09605e-05	2.24317e-05	AIF1/CYBB/EIF2AK2/FOS/GLUL/GSTP1/HSP90B1/HSPA5/HSPA8/IFI16/IRF1/JUN/KLF10/LRRK2/MYD88/NAMPT/PIM1/ATP2B1/CDKN1A/FADS1/FOLR2/IL1B/LAMP2/PDK4/PTPRC/TLR7/P2RY12/CYBA/FYN/ATF4/ITGA6/XBP1/AQP3/BCL11A/EIF4G1/LCN2/LYN/MAP3K1	38
DEGs	BP	GO:0071353	cellular response to interleukin-4	10/915	32/18670	1.83159e-06	3.14155e-05	2.27615e-05	HSP90AB1/HSPA5/PARP14/MRC1/TCF7/LEF1/XBP1/ARG1/IL24/IL4R	10
DEGs	BP	GO:1901214	regulation of neuron death	36/915	313/18670	1.83932e-06	3.14464e-05	2.27838e-05	ARRB2/BTG2/CAPN2/CLU/EGR1/FOS/GRN/HLA-F/HSP90AB1/ITGAM/ITGB2/JUN/LRP1/LRRK2/MCL1/NAIP/SOD2/SORL1/TNFRSF1B/TYROBP/C1QA/C5AR1/CX3CR1/GPNMB/LGMN/SERPINF1/SNX6/STAT3/CCL5/FYN/ATM/ATF4/EIF4G1/HYOU1/MEF2C/REL	36
DEGs	BP	GO:0034101	erythrocyte homeostasis	20/915	122/18670	1.90709e-06	3.25002e-05	2.35473e-05	ADAR/B2M/IKZF1/ISG15/MAFB/MAPK14/STAT1/ZFP36/ZFP36L1/HSPA1A/STAT3/ETS1/ID2/HMGB2/KLF13/KLF2/ADD1/CDK6/KMT2E/LYN	20
DEGs	BP	GO:0046209	nitric oxide metabolic process	16/915	82/18670	1.93132e-06	3.28076e-05	2.377e-05	AIF1/CD36/CLU/CYP1B1/HBB/HSP90AA1/HSP90AB1/ITGB2/KLF4/TLR2/TSPO/CX3CR1/IL1B/SIRPA/KLF2/MMP8	16
DEGs	BP	GO:0042129	regulation of T cell proliferation	23/915	156/18670	2.22853e-06	3.77355e-05	2.73404e-05	AIF1/CCR2/CD4/CD55/HLA-DMB/HLA-DPA1/HLA-DPB1/HLA-E/IRF1/LGALS9/TNFRSF1B/TNFSF13B/CD209/GPNMB/IL1B/PTPRC/SPN/VSIG4/CCL5/CD3E/SYK/CD28/ARG1	23
DEGs	BP	GO:0044409	entry into host	21/915	134/18670	2.25357e-06	3.8038e-05	2.75596e-05	CD4/CD55/CD74/CR1/CTSB/FCN1/GRB2/IFITM2/IFITM3/LDLR/LGALS1/LGALS9/CD209/HSPA1A/IFITM1/MRC1/SCARB2/CXCR4/GSN/ITGB1/P4HB	21
DEGs	BP	GO:0001912	positive regulation of leukocyte mediated cytotoxicity	13/915	56/18670	2.29505e-06	3.84928e-05	2.78892e-05	B2M/HLA-A/HLA-B/HLA-C/HLA-E/HLA-F/ITGAM/TYROBP/PTPRC/LAG3/SH2D1A/ARG1/STX7	13
DEGs	BP	GO:0032615	interleukin-12 production	13/915	56/18670	2.29505e-06	3.84928e-05	2.78892e-05	ARRB2/CD36/IRF1/LGALS9/MAPK14/THBS1/TLR2/CMKLR1/HSPD1/SYK/LTB/FOXP1/IRF8	13
DEGs	BP	GO:0071241	cellular response to inorganic substance	28/915	215/18670	2.33846e-06	3.90972e-05	2.83271e-05	APP/B2M/CALR/CYBB/FOS/FOSB/HSPA5/IQGAP1/JUN/JUNB/LRRK2/NCF1/TSPO/LGMN/MT2A/SLC40A1/DLG4/SERPINF1/ID2/ATRX/ATF4/ADD1/ALOX5AP/CPNE3/GSN/JUND/MEF2C/RASGRP2	28
DEGs	BP	GO:0042535	positive regulation of tumor necrosis factor biosynthetic process	8/915	20/18670	2.40071e-06	3.94662e-05	2.85944e-05	APP/CCR2/CYBB/THBS1/TYROBP/HSPB1/SPN/SYK	8
DEGs	BP	GO:0045655	regulation of monocyte differentiation	8/915	20/18670	2.40071e-06	3.94662e-05	2.85944e-05	CD4/CD74/IRF7/JUN/ZFP36L1/MYC/CDK6/FOXP1	8
DEGs	BP	GO:1905523	positive regulation of macrophage migration	8/915	20/18670	2.40071e-06	3.94662e-05	2.85944e-05	MAPK14/THBS1/C3AR1/C5AR1/CMKLR1/TREM2/P2RY12/CCL5	8
DEGs	BP	GO:0046634	regulation of alpha-beta T cell activation	17/915	93/18670	2.40223e-06	3.94662e-05	2.85944e-05	CCR2/CD55/HLA-E/IRF1/LGALS9/HSPH1/PTPRC/CD300A/CD3E/RUNX3/SYK/ZNF683/CD28/NFKBIZ/PRDM1/IL4R/IRF4	17
DEGs	BP	GO:0032652	regulation of interleukin-1 production	18/915	103/18670	2.40521e-06	3.94662e-05	2.85944e-05	APP/ARRB2/EGR1/GSTP1/IFI16/LGALS9/MNDA/NLRP1/SERPINB1/TNFAIP3/TYROBP/CX3CR1/HSPB1/SIRPA/TREM2/CEACAM1/FOXP1/IGHD	18
DEGs	BP	GO:1902106	negative regulation of leukocyte differentiation	18/915	103/18670	2.40521e-06	3.94662e-05	2.85944e-05	CD74/FGL2/IRF1/MAFB/TMEM176B/C1QC/LILRB4/ID2/RUNX3/LAG3/MYC/CDK6/CEACAM1/IL4R/LTF/LYN/PGLYRP1/TRIB1	18
DEGs	BP	GO:0070371	ERK1 and ERK2 cascade	36/915	317/18670	2.47485e-06	4.04837e-05	2.93316e-05	APP/ARRB2/CCR1/CD36/CD4/CD44/CD74/CSF1R/CTSH/DUSP1/DUSP6/EZR/FPR2/GBP1/GSTP1/JUN/KLF4/LGALS9/LRP1/NOTCH2/ZFP36L1/ZFP36L2/C5AR1/GPNMB/IL1B/MARCO/PTPRC/SIRPA/TREM2/CCL4/CCL5/SYK/MYC/CEACAM1/CHI3L1/LYN	36
DEGs	BP	GO:0001914	regulation of T cell mediated cytotoxicity	10/915	33/18670	2.51299e-06	4.0981e-05	2.96919e-05	B2M/HLA-A/HLA-B/HLA-C/HLA-E/HLA-F/PTPRC/IL7R/CEACAM1/STX7	10
DEGs	BP	GO:0050731	positive regulation of peptidyl-tyrosine phosphorylation	26/915	192/18670	2.56474e-06	4.16967e-05	3.02105e-05	ARRB2/CD36/CD4/CD44/CD74/CSF1R/FCGR1A/IQGAP1/NCF1/PARP14/PARP9/SOCS3/EHD4/PTPRC/TREM2/AREG/DLG4/ENPP2/STAT3/CCL5/CD3E/FYN/SYK/BANK1/IL24/LYN	26
DEGs	BP	GO:1901653	cellular response to peptide	41/915	385/18670	2.64741e-06	4.29091e-05	3.10889e-05	APP/CCND3/CD36/FPR2/GRB2/GSTP1/IRS2/KLF10/KLF4/LRP1/NAMPT/PKM/RAB31/SOCS3/SORL1/SRSF5/STAT1/VIM/YWHAG/ZFP36L1/ZNF106/ATP2B1/CYFIP1/IL1B/LGMN/PDK4/TREM2/HDAC9/OGT/SNX6/STAT3/CYBA/FYN/LPIN2/KLF2/XBP1/ARG1/CEACAM1/LYN/MZB1/PRKCB	41
DEGs	BP	GO:0002262	myeloid cell homeostasis	22/915	147/18670	2.86151e-06	4.62379e-05	3.35007e-05	ADAR/B2M/CCR2/IKZF1/ISG15/MAFB/MAPK14/STAT1/ZFP36/ZFP36L1/HSPA1A/MERTK/STAT3/ETS1/ID2/HMGB2/KLF13/KLF2/ADD1/CDK6/KMT2E/LYN	22
DEGs	BP	GO:0045428	regulation of nitric oxide biosynthetic process	14/915	66/18670	2.98343e-06	4.80613e-05	3.48218e-05	AIF1/CD36/CLU/HBB/HSP90AA1/HSP90AB1/ITGB2/KLF4/TSPO/CX3CR1/IL1B/SIRPA/KLF2/MMP8	14
DEGs	BP	GO:0150077	regulation of neuroinflammatory response	11/915	41/18670	3.00927e-06	4.83307e-05	3.5017e-05	GRN/LDLR/LRRK2/TNFRSF1B/IL1B/PTPRC/TREM2/CTSC/ATM/CST7/MMP8	11
DEGs	BP	GO:0045410	positive regulation of interleukin-6 biosynthetic process	7/915	15/18670	3.02133e-06	4.83778e-05	3.50511e-05	APP/CD74/PTAFR/TYROBP/IL1B/STAT3/SYK	7
DEGs	BP	GO:0002704	negative regulation of leukocyte mediated immunity	12/915	49/18670	3.07186e-06	4.90388e-05	3.553e-05	ARRB2/CCR2/CR1/HLA-E/HLA-F/LGALS9/CD84/PTPRC/CD300A/IL7R/ARG1/CEACAM1	12
DEGs	BP	GO:2001057	reactive nitrogen species metabolic process	16/915	85/18670	3.17191e-06	5.04839e-05	3.6577e-05	AIF1/CD36/CLU/CYP1B1/HBB/HSP90AA1/HSP90AB1/ITGB2/KLF4/TLR2/TSPO/CX3CR1/IL1B/SIRPA/KLF2/MMP8	16
DEGs	BP	GO:0002821	positive regulation of adaptive immune response	18/915	105/18670	3.20075e-06	5.07903e-05	3.6799e-05	B2M/CCR2/CD4/HLA-A/HLA-B/HLA-C/HLA-E/HLA-F/RSAD2/TNFSF13B/IL1B/PTPRC/SLC11A1/HSPD1/TNFSF13/CD28/NFKBIZ/STX7	18
DEGs	BP	GO:0042102	positive regulation of T cell proliferation	17/915	95/18670	3.25736e-06	5.15343e-05	3.73381e-05	AIF1/CCR2/CD4/CD55/HLA-DMB/HLA-DPA1/HLA-DPB1/HLA-E/LGALS9/TNFSF13B/CD209/IL1B/PTPRC/CCL5/CD3E/SYK/CD28	17
DEGs	BP	GO:0048143	astrocyte activation	9/915	27/18670	3.30451e-06	5.21247e-05	3.77658e-05	APP/FPR2/GRN/LDLR/LRP1/C1QA/C5AR1/IL1B/TREM2	9
DEGs	BP	GO:0051651	maintenance of location in cell	28/915	219/18670	3.36588e-06	5.27585e-05	3.82251e-05	ANXA6/CALM1/CALM2/CALM3/CALR/CD4/FTL/GSTO1/HSP90B1/HSPA5/S100A8/S100A9/SORL1/SP100/SRGN/TMSB10/TMSB4X/TSPO/VPS13C/CXCL10/PTPRC/CYBA/SYNE1/CD19/CHD7/GSN/LCN2/LYN	28
DEGs	BP	GO:0010922	positive regulation of phosphatase activity	10/915	34/18670	3.40442e-06	5.27585e-05	3.82251e-05	CALM1/CALM2/CALM3/HSP90AB1/PPP1R15A/PTPRC/CD300A/PLEK/FCRL3/MEF2C	10
DEGs	BP	GO:0042533	tumor necrosis factor biosynthetic process	10/915	34/18670	3.40442e-06	5.27585e-05	3.82251e-05	APP/CCR2/CYBB/THBS1/TYROBP/UBE2J1/CX3CR1/HSPB1/SPN/SYK	10
DEGs	BP	GO:0042534	regulation of tumor necrosis factor biosynthetic process	10/915	34/18670	3.40442e-06	5.27585e-05	3.82251e-05	APP/CCR2/CYBB/THBS1/TYROBP/UBE2J1/CX3CR1/HSPB1/SPN/SYK	10
DEGs	BP	GO:0043368	positive T cell selection	10/915	34/18670	3.40442e-06	5.27585e-05	3.82251e-05	CD74/PTPRC/SPN/STAT3/CD3D/CD3E/CD3G/BCL11B/CYLD/IRF4	10
DEGs	BP	GO:0070670	response to interleukin-4	10/915	34/18670	3.40442e-06	5.27585e-05	3.82251e-05	HSP90AB1/HSPA5/PARP14/MRC1/TCF7/LEF1/XBP1/ARG1/IL24/IL4R	10
DEGs	BP	GO:0032516	positive regulation of phosphoprotein phosphatase activity	8/915	21/18670	3.71162e-06	5.71849e-05	4.14321e-05	CALM1/CALM2/CALM3/HSP90AB1/PPP1R15A/PTPRC/CD300A/FCRL3	8
DEGs	BP	GO:0035455	response to interferon-alpha	8/915	21/18670	3.71162e-06	5.71849e-05	4.14321e-05	ADAR/EIF2AK2/IFIT2/IFIT3/IFITM2/IFITM3/MX2/IFITM1	8
DEGs	BP	GO:0009409	response to cold	12/915	50/18670	3.8631e-06	5.93462e-05	4.2998e-05	FOS/HSP90AA1/NFKBIA/PLAC8/RBM3/YBX3/ADM/ATP2B1/CXCL10/HSPD1/CIRBP/DNAJC3	12
DEGs	BP	GO:0045580	regulation of T cell differentiation	21/915	139/18670	4.10618e-06	6.2777e-05	4.54837e-05	CCR2/CD74/CR1/FGL2/IRF1/LGALS9/LILRB4/PTPRC/HLA-DOA/RUNX3/SYK/IL7R/LAG3/ZNF683/CD28/CYLD/NFKBIZ/PRDM1/XBP1/IL4R/IRF4	21
DEGs	BP	GO:0006809	nitric oxide biosynthetic process	15/915	77/18670	4.11012e-06	6.2777e-05	4.54837e-05	AIF1/CD36/CLU/CYP1B1/HBB/HSP90AA1/HSP90AB1/ITGB2/KLF4/TSPO/CX3CR1/IL1B/SIRPA/KLF2/MMP8	15
DEGs	BP	GO:0010952	positive regulation of peptidase activity	26/915	197/18670	4.15364e-06	6.32595e-05	4.58333e-05	APP/CR1/CTSH/DDX3X/GRN/HIP1/IFI16/LGALS9/MAPK14/NLRP1/S100A8/S100A9/LGMN/PSME2/TNFSF10/HSPD1/STAT3/FYN/SYK/MYC/APAF1/CYFIP2/GSN/LYN/NLRC4/VCP	26
DEGs	BP	GO:0034620	cellular response to unfolded protein	21/915	140/18670	4.61177e-06	7.00355e-05	5.07427e-05	CALR/EIF2AK2/HSP90B1/HSPA5/HSPA8/PPP1R15A/HSPA1A/LMNA/TPP1/ATF4/XBP1/ADD1/CANX/DNAJB11/DNAJC3/EDEM1/HDGF/HYOU1/PDIA6/SSR1/VCP	21
DEGs	BP	GO:0043434	response to peptide hormone	44/915	436/18670	4.75032e-06	7.19334e-05	5.21178e-05	BTG1/BTG2/CCND3/CYBB/EGR1/GRB2/GSTP1/IQGAP1/IRS2/PKM/RAB31/RETN/SOCS3/SORL1/SORT1/SPARC/SRSF5/STAT1/TLR2/YWHAG/ZFP36L1/ZNF106/ADM/ATP2B1/CYFIP1/IL1B/PDK4/TIMP1/TNFSF10/AREG/HDAC9/OGT/STAT3/CYBA/FYN/LPIN2/STAT2/XBP1/ARG1/CEACAM1/JUND/LYN/MZB1/PRKCB	44
DEGs	BP	GO:0045429	positive regulation of nitric oxide biosynthetic process	11/915	43/18670	5.00713e-06	7.53914e-05	5.46232e-05	AIF1/CD36/CLU/HBB/HSP90AA1/HSP90AB1/ITGB2/KLF4/IL1B/KLF2/MMP8	11
DEGs	BP	GO:0050850	positive regulation of calcium-mediated signaling	11/915	43/18670	5.00713e-06	7.53914e-05	5.46232e-05	CALM1/CALM2/CALM3/CD4/GSTO1/TREM2/CCL4/CD3E/SYK/TRAT1/P2RX5	11
DEGs	BP	GO:0050848	regulation of calcium-mediated signaling	17/915	98/18670	5.05751e-06	7.56299e-05	5.4796e-05	CALM1/CALM2/CALM3/CD4/GBP1/GSTO1/LRRK2/CMKLR1/TREM2/EFHB/CCL4/CD3E/PLEK/SYK/TRAT1/CD22/P2RX5	17
DEGs	BP	GO:0050829	defense response to Gram-negative bacterium	16/915	88/18670	5.085e-06	7.56299e-05	5.4796e-05	CD4/IGHM/LYZ/MPEG1/RNASE6/SLC11A1/HMGB2/BPI/CAMP/DEFA1/DEFA1B/DEFA3/DEFA4/ELANE/LTF/RNASE3	16
DEGs	BP	GO:0051673	membrane disruption in other organism	6/915	11/18670	5.09431e-06	7.56299e-05	5.4796e-05	MPEG1/DEFA1/DEFA1B/DEFA3/DEFA4/LTF	6
DEGs	BP	GO:0098883	synapse pruning	6/915	11/18670	5.09431e-06	7.56299e-05	5.4796e-05	ITGAM/C1QA/C1QB/C1QC/CX3CR1/TREM2	6
DEGs	BP	GO:1902563	regulation of neutrophil activation	6/915	11/18670	5.09431e-06	7.56299e-05	5.4796e-05	GRN/ITGAM/ITGB2/PTAFR/CD300A/SYK	6
DEGs	BP	GO:0002475	antigen processing and presentation via MHC class Ib	7/915	16/18670	5.14384e-06	7.59397e-05	5.50205e-05	B2M/HLA-A/HLA-B/HLA-C/HLA-E/HLA-F/TAP2	7
DEGs	BP	GO:0043031	negative regulation of macrophage activation	7/915	16/18670	5.14384e-06	7.59397e-05	5.50205e-05	GRN/LDLR/NR1H3/PTPRC/VSIG4/BPI/CST7	7
DEGs	BP	GO:0051851	modulation by host of symbiont process	13/915	60/18670	5.23117e-06	7.70144e-05	5.57991e-05	ANXA2/CFL1/CSF1R/IFI27/JUN/POU2F3/CCL4/CCL5/IGF2R/LEF1/LTF/PPIB/STOM	13
DEGs	BP	GO:0031342	negative regulation of cell killing	8/915	22/18670	5.58235e-06	8.16088e-05	5.91279e-05	ARRB2/HLA-E/HLA-F/HSP90AB1/LGALS9/PTPRC/IL7R/CEACAM1	8
DEGs	BP	GO:0042094	interleukin-2 biosynthetic process	8/915	22/18670	5.58235e-06	8.16088e-05	5.91279e-05	CD4/ZFP36/IL1B/PTPRC/CD3E/LAG3/CD28/IRF4	8
DEGs	BP	GO:0050729	positive regulation of inflammatory response	22/915	153/18670	5.58943e-06	8.16088e-05	5.91279e-05	CCR2/GRN/HLA-E/IL17RA/LDLR/LRRK2/MYD88/NFKBIA/S100A12/S100A8/S100A9/TLR2/FFAR2/GBP5/IL1B/TLR7/TREM2/CTSC/ETS1/CD28/NFKBIZ/MMP8	22
DEGs	BP	GO:0034599	cellular response to oxidative stress	34/915	302/18670	5.65995e-06	8.24114e-05	5.97094e-05	AIF1/CD36/CYBB/CYP1B1/FOS/GSTP1/JUN/KLF4/LRRK2/MCL1/MPO/NCF1/NCF2/PSAP/SOD2/TNFAIP3/GPX1/HSPA1A/HSPB1/SIRPA/ATP2A2/CYBA/ETS1/FYN/KLF2/SFPQ/ATF4/PDK1/ARG1/LCN2/P4HB/PRDX5/SETX/TP53INP1	34
DEGs	BP	GO:0001959	regulation of cytokine-mediated signaling pathway	24/915	177/18670	6.03055e-06	8.73955e-05	6.33205e-05	ADAR/CD74/GSTP1/HSP90AB1/IL1RN/IRF7/PARP14/PARP9/SOCS3/STAT1/TNFAIP3/HSPA1A/NR1H3/PTPRC/TREM2/CCL5/CXCR4/JAK1/NLRC5/SYK/CYLD/ARG1/BIRC3/SAMHD1	24
DEGs	BP	GO:0042554	superoxide anion generation	10/915	36/18670	6.03523e-06	8.73955e-05	6.33205e-05	CYBB/FPR2/GSTP1/ITGAM/ITGB2/NCF1/NCF2/TYROBP/CYBA/SYK	10
DEGs	BP	GO:0042063	gliogenesis	33/915	290/18670	6.16359e-06	8.89215e-05	6.44261e-05	APP/B4GALT5/CCR2/CLU/CSF1R/EEF2/FPR2/GRN/GSTP1/LDLR/LRP1/S100A8/TLR2/TNFRSF1B/TSPO/VIM/C1QA/C5AR1/CX3CR1/IL1B/TREM2/AREG/P2RY12/STAT3/CXCR4/ID2/S100B/SYNE2/LEF1/CDK6/GSN/LYN/TSPAN2	33
DEGs	BP	GO:0051480	regulation of cytosolic calcium ion concentration	38/915	357/18670	6.17417e-06	8.89215e-05	6.44261e-05	ANXA2/CALM1/CALM2/CALM3/CCR1/CCR2/CD36/CD4/CD52/CD55/FPR1/FPR2/GSTO1/LRP1/ADM/ATP2B1/C3AR1/C5AR1/CMKLR1/CX3CR1/CXCL10/FPR3/PTPRC/DLG4/LPAR4/CD38/CXCR4/CYBA/FYN/P2RY8/LPAR6/CD19/CHD7/LYN/MS4A1/P2RX5/SWAP70/YWHAE	38
DEGs	BP	GO:1904407	positive regulation of nitric oxide metabolic process	11/915	44/18670	6.38262e-06	9.16744e-05	6.64207e-05	AIF1/CD36/CLU/HBB/HSP90AA1/HSP90AB1/ITGB2/KLF4/IL1B/KLF2/MMP8	11
DEGs	BP	GO:0045089	positive regulation of innate immune response	27/915	214/18670	6.43674e-06	9.22019e-05	6.68029e-05	CUL1/FCN1/FPR2/HLA-E/HLA-F/ICAM3/IFI16/IRF7/MNDA/PARP9/PLSCR1/CD209/FFAR2/GBP5/PSME2/CCL5/FYN/NLRC5/SYK/HMGB2/LAG3/PSMB9/SFPQ/SH2D1A/CREBBP/LYN/NLRC4	27
DEGs	BP	GO:0030968	endoplasmic reticulum unfolded protein response	19/915	121/18670	6.57579e-06	9.39399e-05	6.80621e-05	CALR/EIF2AK2/HSP90B1/HSPA5/PPP1R15A/LMNA/TPP1/ATF4/XBP1/ADD1/CANX/DNAJB11/DNAJC3/EDEM1/HDGF/HYOU1/PDIA6/SSR1/VCP	19
DEGs	BP	GO:0051701	interaction with host	26/915	202/18670	6.59957e-06	9.40262e-05	6.81246e-05	CD4/CD55/CD74/CR1/CTSB/EIF2AK2/FCN1/GAPDH/GRB2/IFIT1/IFITM2/IFITM3/LDLR/LGALS1/LGALS9/CD209/HSPA1A/IFITM1/MRC1/SCARB2/CXCR4/DEFA1/DEFA1B/GSN/ITGB1/P4HB	26
DEGs	BP	GO:0032651	regulation of interleukin-1 beta production	16/915	90/18670	6.87851e-06	9.77375e-05	7.08136e-05	APP/ARRB2/EGR1/GSTP1/IFI16/LGALS9/MNDA/NLRP1/SERPINB1/TNFAIP3/TYROBP/CX3CR1/HSPB1/SIRPA/TREM2/FOXP1	16
DEGs	BP	GO:1903707	negative regulation of hemopoiesis	22/915	155/18670	6.92546e-06	9.81415e-05	7.11063e-05	CD74/FGL2/IRF1/MAFB/NFKBIA/TMEM176B/ZFP36/ZFP36L1/C1QC/LILRB4/ID2/RUNX3/KLF13/LAG3/MYC/CDK6/CEACAM1/IL4R/LTF/LYN/PGLYRP1/TRIB1	22
DEGs	BP	GO:0007204	positive regulation of cytosolic calcium ion concentration	35/915	319/18670	7.34742e-06	0.000103844	7.52376e-05	CALM1/CALM2/CALM3/CCR1/CCR2/CD36/CD4/CD52/CD55/FPR1/FPR2/GSTO1/LRP1/ADM/C3AR1/C5AR1/CMKLR1/CX3CR1/CXCL10/FPR3/PTPRC/DLG4/LPAR4/CD38/CXCR4/CYBA/FYN/P2RY8/LPAR6/CD19/CHD7/LYN/MS4A1/P2RX5/SWAP70	35
DEGs	BP	GO:0038066	p38MAPK cascade	12/915	53/18670	7.41236e-06	0.000104483	7.57007e-05	DUSP1/EZR/LGALS9/MAP3K3/MAPK14/NCF1/ZFP36/ZFP36L1/GADD45B/IL1B/SASH1/CYLD	12
DEGs	BP	GO:0046632	alpha-beta T cell differentiation	17/915	101/18670	7.70472e-06	0.000108316	7.84778e-05	IRF1/LGALS9/RSAD2/SPN/STAT3/EOMES/RUNX3/SYK/TCF7/ZNF683/BCL11B/LEF1/NFKBIZ/PRDM1/FOXP1/IL4R/IRF4	17
DEGs	BP	GO:0052372	modulation by symbiont of entry into host	10/915	37/18670	7.90936e-06	0.000110898	8.0349e-05	CD4/CD74/FCN1/IFITM2/IFITM3/LGALS1/LGALS9/IFITM1/GSN/P4HB	10
DEGs	BP	GO:0046683	response to organophosphorus	20/915	134/18670	8.3438e-06	0.000116681	8.45388e-05	APP/AQP9/DUSP1/EZR/FOS/FOSB/HSP90B1/HSPA5/JUN/JUNB/LDHA/PTAFR/SPARC/STAT1/ZFP36L1/IL1B/AREG/P2RY12/JUND/P2RX5	20
DEGs	BP	GO:0050714	positive regulation of protein secretion	31/915	268/18670	8.39154e-06	0.00011704	8.47987e-05	AIF1/CD14/CSF1R/EZR/FCN1/FGR/GAPDH/GLUL/HLA-E/IFIH1/IL17RA/IRS2/LGALS9/LRP1/LRRK2/MAPK14/NLRP1/TLR2/FFAR2/IL1B/TREM2/DDX58/CD38/SPTBN1/SYK/TTN/XBP1/GPI/IGHD/IL4R/MMP8	31
DEGs	BP	GO:0031331	positive regulation of cellular catabolic process	38/915	362/18670	8.52764e-06	0.000118626	8.59479e-05	APP/BNIP3L/BTG2/CLU/DTX3L/EZR/HSP90AA1/IRS2/LDLR/LRP1/LRRK2/PABPC1/SPTLC2/TNFAIP3/TNFRSF1B/TRIM22/VPS13C/ZFP36/ZFP36L1/ZFP36L2/DAB2/HSPA1A/IL1B/TREM2/MSN/RAB12/RNF19B/CNOT6L/CTSC/ATM/TOMM7/EDEM1/MTDH/PIM2/TNRC6B/TP53INP1/TRIB1/VCP	38
DEGs	BP	GO:0046640	regulation of alpha-beta T cell proliferation	9/915	30/18670	8.83226e-06	0.000122542	8.8785e-05	CCR2/CD55/HLA-E/IRF1/LGALS9/PTPRC/CD3E/SYK/CD28	9
DEGs	BP	GO:0050730	regulation of peptidyl-tyrosine phosphorylation	30/915	256/18670	9.02634e-06	0.000124908	9.04991e-05	APP/ARRB2/CD36/CD4/CD44/CD74/CSF1R/FCGR1A/IQGAP1/ITGB2/NCF1/PARP14/PARP9/SOCS3/EHD4/PTPRC/TREM2/AREG/DLG4/ENPP2/SNX6/STAT3/CCL5/CD300A/CD3E/FYN/SYK/BANK1/IL24/LYN	30
DEGs	BP	GO:0018108	peptidyl-tyrosine phosphorylation	38/915	363/18670	9.08776e-06	0.000125397	9.08539e-05	APP/ARRB2/CD36/CD4/CD44/CD74/CSF1R/EIF2AK2/FCGR1A/FGR/IQGAP1/ITGB2/NCF1/PARP14/PARP9/SOCS3/EHD4/MERTK/PTPRC/TREM2/AREG/DLG4/ENPP2/EPHB4/SNX6/STAT3/CCL5/CD300A/CD3E/FYN/JAK1/MATK/SYK/FGFR1/TTN/BANK1/IL24/LYN	38
DEGs	BP	GO:0002720	positive regulation of cytokine production involved in immune response	12/915	54/18670	9.10905e-06	0.000125397	9.08539e-05	B2M/CD36/CD74/HLA-E/HLA-F/MAPK14/RSAD2/FFAR2/IL1B/DDX58/SPON2/DDX21	12
DEGs	BP	GO:0032609	interferon-gamma production	18/915	113/18670	9.31597e-06	0.000127914	9.2677e-05	CCR2/CD14/HLA-DPA1/HLA-DPB1/ISG15/LGALS9/IL1B/SIRPA/SLC11A1/SPN/TLR7/HSPD1/BTN3A1/BTN3A2/CD3E/EOMES/IRF8/PGLYRP1	18
DEGs	BP	GO:0050688	regulation of defense response to virus	14/915	73/18670	1.03541e-05	0.0001418	0.000102738	DDX60/DTX3L/FGL2/IFIT1/PARP9/PCBP2/STAT1/TNFAIP3/HERC5/IL1B/APOBEC3F/DDX58/BIRC3/SEC14L1	14
DEGs	BP	GO:0018212	peptidyl-tyrosine modification	38/915	366/18670	1.09777e-05	0.000149953	0.000108645	APP/ARRB2/CD36/CD4/CD44/CD74/CSF1R/EIF2AK2/FCGR1A/FGR/IQGAP1/ITGB2/NCF1/PARP14/PARP9/SOCS3/EHD4/MERTK/PTPRC/TREM2/AREG/DLG4/ENPP2/EPHB4/SNX6/STAT3/CCL5/CD300A/CD3E/FYN/JAK1/MATK/SYK/FGFR1/TTN/BANK1/IL24/LYN	38
DEGs	BP	GO:0002228	natural killer cell mediated immunity	13/915	64/18670	1.1091e-05	0.000151112	0.000109485	ARRB2/HLA-E/HLA-F/LGALS9/LYST/SLAMF7/GZMB/KLRD1/LAG3/SH2D1A/TUBB/CEACAM1/RAB27A	13
DEGs	BP	GO:0032868	response to insulin	31/915	272/18670	1.13231e-05	0.000153878	0.000111489	CCND3/EGR1/GRB2/GSTP1/IRS2/PKM/RAB31/RETN/SOCS3/SORL1/SORT1/SRSF5/STAT1/TLR2/YWHAG/ZFP36L1/ZNF106/ADM/ATP2B1/CYFIP1/IL1B/PDK4/TNFSF10/HDAC9/OGT/LPIN2/XBP1/CEACAM1/LYN/MZB1/PRKCB	31
DEGs	BP	GO:0034612	response to tumor necrosis factor	34/915	312/18670	1.1431e-05	0.000154947	0.000112263	ADAM10/ASAH1/CD14/GBP1/GBP2/GSTP1/MAPK14/NFKBIA/STAT1/THBS1/TMSB4X/TNFAIP3/TNFRSF1B/TNFSF13B/YBX3/ZFP36/ZFP36L1/ZFP36L2/HSPA1A/PSME2/TNFRSF25/TNFSF13/CCL4/CCL5/CYBA/SYK/KLF2/PSMB9/CYLD/LTB/BIRC3/CHI3L1/LCN2/TCL1A	34
DEGs	BP	GO:0030593	neutrophil chemotaxis	17/915	104/18670	1.15308e-05	0.000155901	0.000112955	CD74/CSF3R/DYSF/IL1RN/ITGB2/S100A12/S100A8/S100A9/C3AR1/C5AR1/CXCL10/IL1B/MPP1/CCL4/CCL5/SYK/CAMK1D	17
DEGs	BP	GO:0097237	cellular response to toxic substance	29/915	247/18670	1.22165e-05	0.000164752	0.000119368	ACTB/B2M/CD36/CYBB/CYP1B1/EGR1/GSTK1/GSTO1/GSTP1/HBB/HP/KLF4/LRRK2/MPO/PSAP/S100A9/SOD2/TNFAIP3/GPX1/SIRPA/ETS1/HBA2/KLF2/ALOX5AP/ARG1/LCN2/PRDX5/SETX/TP53INP1	29
DEGs	BP	GO:0002718	regulation of cytokine production involved in immune response	15/915	84/18670	1.25258e-05	0.000168494	0.000122079	B2M/CCR2/CD36/CD74/HLA-E/HLA-F/MAPK14/RSAD2/TNFRSF1B/FFAR2/IL1B/DDX58/SPON2/DDX21/ARG1	15
DEGs	BP	GO:0035967	cellular response to topologically incorrect protein	22/915	161/18670	1.28498e-05	0.000172415	0.00012492	CALR/EIF2AK2/HSP90B1/HSPA5/HSPA8/PPP1R15A/HSPA1A/LMNA/TPP1/ATF4/XBP1/ADD1/CANX/DNAJB11/DNAJC3/EDEM1/HDGF/HYOU1/PDIA6/SDF2L1/SSR1/VCP	22
DEGs	BP	GO:0001911	negative regulation of leukocyte mediated cytotoxicity	7/915	18/18670	1.31244e-05	0.000175213	0.000126946	ARRB2/HLA-E/HLA-F/LGALS9/PTPRC/IL7R/CEACAM1	7
DEGs	BP	GO:0090026	positive regulation of monocyte chemotaxis	7/915	18/18670	1.31244e-05	0.000175213	0.000126946	AIF1/CCR1/CCR2/FPR2/CXCL10/LGMN/CCL5	7
DEGs	BP	GO:0002793	positive regulation of peptide secretion	32/915	288/18670	1.38548e-05	0.000184498	0.000133674	AIF1/CD14/CSF1R/EZR/FCN1/FGR/GAPDH/GLUL/HLA-E/IFIH1/IL17RA/IRS2/LGALS9/LRP1/LRRK2/MAPK14/NLRP1/S100A8/TLR2/FFAR2/IL1B/TREM2/DDX58/CD38/SPTBN1/SYK/TTN/XBP1/GPI/IGHD/IL4R/MMP8	32
DEGs	BP	GO:0007041	lysosomal transport	17/915	106/18670	1.49467e-05	0.00019854	0.000143848	CLU/DTX3L/GRN/HSPA8/LRP1/LRRK2/PSAP/SORL1/SORT1/HSPA1A/LAMP2/LYST/SCARB2/RAB12/GNPTAB/IGF2R/VCP	17
DEGs	BP	GO:0097191	extrinsic apoptotic signaling pathway	27/915	224/18670	1.49996e-05	0.000198745	0.000143997	BCL2A1/CTNNA1/DDX3X/GSTP1/IFI27/IFI6/MCL1/PDIA3/SORT1/SP100/THBS1/TNFAIP3/TNFRSF1B/GPX1/HSPA1A/IL1B/LMNA/PTPRC/TNFSF10/ITM2C/FYN/FGFR1/HMGB2/CYLD/ITGA6/LCN2/STK4	27
DEGs	BP	GO:0010951	negative regulation of endopeptidase activity	29/915	250/18670	1.53951e-05	0.000203476	0.000147424	APLP2/APP/ARRB2/CD44/CR1/CST3/DDX3X/GAPDH/IFI16/IFI6/KLF4/NAIP/SERPINA1/SERPINB1/SORL1/THBS1/GPX1/SERPING1/TIMP1/SERPINF1/SPOCK2/LEF1/BIRC3/CST7/LTF/PRDX5/SERPINB10/SLPI/YWHAE	29
DEGs	BP	GO:0048871	multicellular organismal homeostasis	46/915	486/18670	1.55547e-05	0.000205074	0.000148582	ACSL1/ACTB/ACTG1/ALDH1A1/B2M/CCR2/CD36/CSF1R/CTSH/EGR1/GNAS/LYZ/PLAC8/TLE3/TNFAIP3/CMKLR1/GPX1/HSPB1/IL1B/NR1H3/PDK4/SCD/SLC11A1/SLC40A1/TPP1/FOXC1/OGT/PPP1R13L/STAT3/CD38/CXCR4/SYK/STMN1/ATF4/ADD1/AQP3/EIF4G1/IGHA1/IGHA2/IGHG3/IGKC/IL4R/IRF4/LCN2/LTF/UGCG	46
DEGs	BP	GO:0002711	positive regulation of T cell mediated immunity	11/915	48/18670	1.57113e-05	0.000206625	0.000149706	B2M/HLA-A/HLA-B/HLA-C/HLA-E/HLA-F/RSAD2/IL1B/PTPRC/HSPD1/STX7	11
DEGs	BP	GO:0045454	cell redox homeostasis	14/915	76/18670	1.67875e-05	0.000220232	0.000159564	CYBB/MPO/NCF1/NCF2/PDIA3/SCO2/GPX1/SLC11A1/PDIA4/CYBA/P4HB/PDIA6/PRDX5/TXNDC11	14
DEGs	BP	GO:0071356	cellular response to tumor necrosis factor	32/915	291/18670	1.70972e-05	0.000223742	0.000162107	ASAH1/GBP1/GBP2/GSTP1/MAPK14/NFKBIA/STAT1/THBS1/TMSB4X/TNFAIP3/TNFRSF1B/TNFSF13B/YBX3/ZFP36/ZFP36L1/ZFP36L2/HSPA1A/PSME2/TNFRSF25/TNFSF13/CCL4/CCL5/CYBA/SYK/KLF2/PSMB9/CYLD/LTB/BIRC3/CHI3L1/LCN2/TCL1A	32
DEGs	BP	GO:0043301	negative regulation of leukocyte degranulation	6/915	13/18670	1.73822e-05	0.000225798	0.000163597	CCR2/HLA-F/LGALS9/CD84/CD300A/CEACAM1	6
DEGs	BP	GO:0045086	positive regulation of interleukin-2 biosynthetic process	6/915	13/18670	1.73822e-05	0.000225798	0.000163597	CD4/IL1B/PTPRC/CD3E/CD28/IRF4	6
DEGs	BP	GO:1902947	regulation of tau-protein kinase activity	6/915	13/18670	1.73822e-05	0.000225798	0.000163597	CLU/EGR1/HSP90AA1/HSP90AB1/SORL1/C5AR1	6
DEGs	BP	GO:0051591	response to cAMP	16/915	97/18670	1.84332e-05	0.000238866	0.000173065	APP/AQP9/DUSP1/EZR/FOS/FOSB/HSPA5/JUN/JUNB/LDHA/PTAFR/SPARC/STAT1/ZFP36L1/AREG/JUND	16
DEGs	BP	GO:0032930	positive regulation of superoxide anion generation	7/915	19/18670	1.99024e-05	0.000257274	0.000186403	FPR2/GSTP1/ITGAM/ITGB2/TYROBP/CYBA/SYK	7
DEGs	BP	GO:0043281	regulation of cysteine-type endopeptidase activity involved in apoptotic process	26/915	215/18670	2.02559e-05	0.000261208	0.000189252	ARRB2/CD44/CTSH/DDX3X/HIP1/IFI6/KLF4/LGALS9/NAIP/NLRP1/S100A8/S100A9/THBS1/GPX1/TNFSF10/HSPD1/SYK/LEF1/MYC/APAF1/BIRC3/GSN/NLRC4/PRDX5/VCP/YWHAE	26
DEGs	BP	GO:0010950	positive regulation of endopeptidase activity	23/915	178/18670	2.07636e-05	0.000266924	0.000193394	CR1/CTSH/DDX3X/HIP1/IFI16/LGALS9/NLRP1/S100A8/S100A9/LGMN/PSME2/TNFSF10/HSPD1/STAT3/FYN/SYK/MYC/APAF1/CYFIP2/GSN/LYN/NLRC4/VCP	23
DEGs	BP	GO:0018279	protein N-linked glycosylation via asparagine	9/915	33/18670	2.08503e-05	0.000266924	0.000193394	ASGR2/UBE2J1/DDOST/LMAN1/RPN1/RPN2/STT3A/STT3B/VCP	9
DEGs	BP	GO:0046633	alpha-beta T cell proliferation	9/915	33/18670	2.08503e-05	0.000266924	0.000193394	CCR2/CD55/HLA-E/IRF1/LGALS9/PTPRC/CD3E/SYK/CD28	9
DEGs	BP	GO:0001916	positive regulation of T cell mediated cytotoxicity	8/915	26/18670	2.28921e-05	0.000291703	0.000211347	B2M/HLA-A/HLA-B/HLA-C/HLA-E/HLA-F/PTPRC/STX7	8
DEGs	BP	GO:2001236	regulation of extrinsic apoptotic signaling pathway	21/915	155/18670	2.28959e-05	0.000291703	0.000211347	CTNNA1/GSTP1/IFI6/MCL1/PDIA3/SP100/THBS1/TNFAIP3/GPX1/HSPA1A/IL1B/LMNA/PTPRC/TNFSF10/ITM2C/FYN/FGFR1/HMGB2/CYLD/ITGA6/STK4	21
DEGs	BP	GO:0019722	calcium-mediated signaling	26/915	218/18670	2.58297e-05	0.000328291	0.000237856	CALM1/CALM2/CALM3/CCR1/CCR2/CD4/FPR2/GBP1/GSTO1/LRRK2/ATP1B1/CMKLR1/CX3CR1/PTPRC/TREM2/ATP2A2/EFHB/P2RY12/CCL4/CD3E/CXCR4/PLEK/SYK/TRAT1/CD22/P2RX5	26
DEGs	BP	GO:0006446	regulation of translational initiation	14/915	79/18670	2.65125e-05	0.000336164	0.00024356	DDX3X/EIF1/EIF2AK2/EIF3H/EIF4A2/EIF4B/EIF5/PPP1R15A/HSPB1/CCL5/ATF4/BANK1/DNAJC3/EIF4G1	14
DEGs	BP	GO:0031647	regulation of protein stability	31/915	284/18670	2.66199e-05	0.000336719	0.000243962	ASGR2/B4GALT5/CALR/CLU/CRTAP/CTSA/CTSH/GAPDH/GRN/HIP1/HSP90AA1/HSP90AB1/HSPA8/LRRK2/PIM1/TYROBP/ATP1B1/CDKN1A/HSPA1A/LAMP2/LMNA/HSPD1/MYLIP/TOMM7/XBP1/CREBBP/GSN/PIM2/PPIB/SEL1L/STK4	31
DEGs	BP	GO:0018196	peptidyl-asparagine modification	9/915	34/18670	2.71308e-05	0.000342365	0.000248053	ASGR2/UBE2J1/DDOST/LMAN1/RPN1/RPN2/STT3A/STT3B/VCP	9
DEGs	BP	GO:0042267	natural killer cell mediated cytotoxicity	12/915	60/18670	2.83443e-05	0.000356828	0.000258532	ARRB2/HLA-E/HLA-F/LGALS9/LYST/SLAMF7/GZMB/LAG3/SH2D1A/TUBB/CEACAM1/RAB27A	12
DEGs	BP	GO:0070555	response to interleukin-1	25/915	207/18670	2.96912e-05	0.000372899	0.000270176	APP/CUL1/EGR1/GBP1/GBP2/IL1RN/LGALS9/MAP3K3/MYD88/NFKBIA/UBA52/UBC/IL1B/PSME2/SIRPA/MAP3K8/CCL4/CCL5/CD38/CYBA/ETS1/KLF2/PSMB9/CHI3L1/LCN2	25
DEGs	BP	GO:0033077	T cell differentiation in thymus	13/915	70/18670	3.05276e-05	0.000382497	0.00027713	B2M/CD74/MAFB/ZFP36L1/ZFP36L2/PTPRC/CD3D/CD3E/CD3G/IL7R/BCL11B/CD28/CDK6	13
DEGs	BP	GO:0052126	movement in host environment	21/915	158/18670	3.06564e-05	0.000383205	0.000277643	CD4/CD55/CD74/CR1/CTSB/FCN1/GRB2/IFITM2/IFITM3/LDLR/LGALS1/LGALS9/CD209/HSPA1A/IFITM1/MRC1/SCARB2/CXCR4/GSN/ITGB1/P4HB	21
DEGs	BP	GO:0070372	regulation of ERK1 and ERK2 cascade	32/915	300/18670	3.14187e-05	0.000391809	0.000283877	APP/ARRB2/CCR1/CD36/CD4/CD44/CD74/CSF1R/DUSP1/DUSP6/EZR/FPR2/GBP1/GSTP1/JUN/KLF4/LGALS9/LRP1/NOTCH2/C5AR1/GPNMB/IL1B/MARCO/PTPRC/SIRPA/TREM2/CCL4/CCL5/SYK/CEACAM1/CHI3L1/LYN	32
DEGs	BP	GO:1901215	negative regulation of neuron death	25/915	208/18670	3.22129e-05	0.000400771	0.00029037	ARRB2/BTG2/GRN/HLA-F/HSP90AB1/JUN/LRP1/LRRK2/NAIP/SOD2/SORL1/TNFRSF1B/C5AR1/CX3CR1/GPNMB/LGMN/SERPINF1/SNX6/STAT3/FYN/ATF4/EIF4G1/HYOU1/MEF2C/REL	25
DEGs	BP	GO:0032735	positive regulation of interleukin-12 production	9/915	35/18670	3.49445e-05	0.000432724	0.000313521	CD36/IRF1/LGALS9/MAPK14/TLR2/HSPD1/SYK/LTB/IRF8	9
DEGs	BP	GO:0045070	positive regulation of viral genome replication	9/915	35/18670	3.49445e-05	0.000432724	0.000313521	ADAR/DDX3X/IFIT1/PABPC1/CCL5/TOP2A/CD28/PPIB/STOM	9
DEGs	BP	GO:0010466	negative regulation of peptidase activity	29/915	262/18670	3.70948e-05	0.000458281	0.000332038	APLP2/APP/ARRB2/CD44/CR1/CST3/DDX3X/GAPDH/IFI16/IFI6/KLF4/NAIP/SERPINA1/SERPINB1/SORL1/THBS1/GPX1/SERPING1/TIMP1/SERPINF1/SPOCK2/LEF1/BIRC3/CST7/LTF/PRDX5/SERPINB10/SLPI/YWHAE	29
DEGs	BP	GO:0009612	response to mechanical stimulus	25/915	210/18670	3.78435e-05	0.000466443	0.000337951	BTG2/FOS/FOSB/IRF1/JUN/JUNB/MAPK14/MPO/MYD88/NFKBIA/RETN/STAT1/THBS1/TXNIP/CXCL10/IL1B/TLR7/CXCR4/CYBA/ETS1/FYN/TTN/CHI3L1/JUND/MAP3K1	25
DEGs	BP	GO:2000117	negative regulation of cysteine-type endopeptidase activity	15/915	92/18670	3.84475e-05	0.000472789	0.000342549	ARRB2/CD44/DDX3X/IFI16/IFI6/KLF4/NAIP/THBS1/GPX1/LEF1/BIRC3/CST7/LTF/PRDX5/YWHAE	15
DEGs	BP	GO:0007229	integrin-mediated signaling pathway	16/915	103/18670	3.96511e-05	0.000486461	0.000352454	ADAM10/CD63/CTNNA1/FGR/ISG15/ITGAM/ITGAX/ITGB2/MYH9/TYROBP/TIMP1/PLEK/SYK/ITGA6/CEACAM1/ITGB1	16
DEGs	BP	GO:0034605	cellular response to heat	19/915	137/18670	3.99323e-05	0.000487133	0.000352942	HSP90AA1/HSP90AB1/HSPA5/HSPA8/IER5/MYOF/THBS1/CDKN1A/CXCL10/HSPA1A/HSPH1/TFEC/ATP2A2/CLPB/ATM/CREBBP/LYN/VCP/YWHAE	19
DEGs	BP	GO:0002753	cytoplasmic pattern recognition receptor signaling pathway	12/915	62/18670	3.99817e-05	0.000487133	0.000352942	DDX60/IFIH1/IRF7/NFKBIA/TNFAIP3/UBA52/UBC/HSPA1A/DDX58/CYLD/BIRC3/SEC14L1	12
DEGs	BP	GO:0046635	positive regulation of alpha-beta T cell activation	12/915	62/18670	3.99817e-05	0.000487133	0.000352942	CCR2/CD55/HLA-E/LGALS9/HSPH1/PTPRC/CD3E/RUNX3/SYK/CD28/NFKBIZ/IL4R	12
DEGs	BP	GO:0014074	response to purine-containing compound	20/915	149/18670	4.07483e-05	0.000495335	0.000358884	APP/AQP9/DUSP1/EZR/FOS/FOSB/HSP90B1/HSPA5/JUN/JUNB/LDHA/PTAFR/SPARC/STAT1/ZFP36L1/IL1B/AREG/P2RY12/JUND/P2RX5	20
DEGs	BP	GO:0031669	cellular response to nutrient levels	27/915	237/18670	4.1185e-05	0.000496754	0.000359912	CYBB/EIF2AK2/GLUL/HSP90B1/HSPA5/HSPA8/IFI16/JUN/KLF10/LRRK2/NAMPT/PIM1/ATP2B1/CDKN1A/FADS1/FOLR2/LAMP2/PDK4/P2RY12/CYBA/FYN/ATF4/XBP1/AQP3/BCL11A/EIF4G1/LCN2	27
DEGs	BP	GO:0061756	leukocyte adhesion to vascular endothelial cell	10/915	44/18670	4.124e-05	0.000496754	0.000359912	CCR2/ITGB2/KLF4/PTAFR/SELL/CX3CR1/SPN/ETS1/ELANE/ITGB1	10
DEGs	BP	GO:0071622	regulation of granulocyte chemotaxis	10/915	44/18670	4.124e-05	0.000496754	0.000359912	CD74/DYSF/MAPK14/THBS1/C3AR1/C5AR1/CMKLR1/MPP1/CCL5/CAMK1D	10
DEGs	BP	GO:1903573	negative regulation of response to endoplasmic reticulum stress	10/915	44/18670	4.124e-05	0.000496754	0.000359912	CLU/HSPA5/LRRK2/PPP1R15A/UBE2J1/HSPA1A/XBP1/DNAJC3/ERLEC1/HYOU1	10
DEGs	BP	GO:0032647	regulation of interferon-alpha production	8/915	28/18670	4.17318e-05	0.000500404	0.000362557	IFIH1/IRF7/STAT1/TLR7/DDX58/HSPD1/LILRA4/SETD2	8
DEGs	BP	GO:0045577	regulation of B cell differentiation	8/915	28/18670	4.17318e-05	0.000500404	0.000362557	ZFP36L1/ZFP36L2/ID2/IKZF3/SYK/CYLD/XBP1/FCRL3	8
DEGs	BP	GO:0035690	cellular response to drug	41/915	433/18670	4.41726e-05	0.000528476	0.000382895	ACTB/AIF1/ARRB2/B2M/CTNNA1/CYBB/CYP1B1/EGR1/GNAS/HSP90AB1/HSP90B1/HSPA5/KLF4/LRRK2/PSAP/PTAFR/TNFAIP3/VIM/FOLR2/IL1B/MT2A/SIRPA/KLF9/P2RY12/SERPINF1/CXCR4/CYBA/ETS1/FYN/ATRX/KLF2/ATF4/CD69/MYC/ARG1/BCL11A/KMT2A/LCN2/MEF2C/SETX/TP53INP1	41
DEGs	BP	GO:0010759	positive regulation of macrophage chemotaxis	6/915	15/18670	4.65806e-05	0.00055478	0.000401954	MAPK14/THBS1/C3AR1/C5AR1/CMKLR1/CCL5	6
DEGs	BP	GO:0150146	cell junction disassembly	6/915	15/18670	4.65806e-05	0.00055478	0.000401954	ITGAM/C1QA/C1QB/C1QC/CX3CR1/TREM2	6
DEGs	BP	GO:0006801	superoxide metabolic process	13/915	73/18670	4.8436e-05	0.000575585	0.000417027	CD36/CYBB/FPR2/GSTP1/ITGAM/ITGB2/MPO/NCF1/NCF2/SOD2/TYROBP/CYBA/SYK	13
DEGs	BP	GO:0009408	response to heat	22/915	176/18670	5.20046e-05	0.000616609	0.000446751	CD14/DNAJA1/HSP90AA1/HSP90AB1/HSPA5/HSPA8/IER5/MYOF/THBS1/CDKN1A/CXCL10/HSPA1A/HSPH1/TFEC/ATP2A2/CLPB/ATM/CREBBP/LYN/TP53INP1/VCP/YWHAE	22
DEGs	BP	GO:0051924	regulation of calcium ion transport	28/915	254/18670	5.39821e-05	0.000638627	0.000462703	AHNAK/ANXA2/ARRB2/CALM1/CALM2/CALM3/CCR1/CD4/DYSF/GSTO1/TSPO/ATP1B1/ATP2B1/CD84/CXCL10/EFHB/P2RY12/CCL4/CCL5/CXCR4/CYBA/FYN/CD19/CHD7/FCRL3/LYN/P2RX5/YWHAE	28
DEGs	BP	GO:0030970	retrograde protein transport, ER to cytosol	8/915	29/18670	5.51677e-05	0.000648313	0.000469721	HSP90B1/UBE2J1/EDEM1/ERLEC1/HM13/SEC61B/SEL1L/VCP	8
DEGs	BP	GO:0050855	regulation of B cell receptor signaling pathway	8/915	29/18670	5.51677e-05	0.000648313	0.000469721	CD300A/CD19/CD22/FCRL3/FOXP1/LYN/PAX5/PRKCB	8
DEGs	BP	GO:1903513	endoplasmic reticulum to cytosol transport	8/915	29/18670	5.51677e-05	0.000648313	0.000469721	HSP90B1/UBE2J1/EDEM1/ERLEC1/HM13/SEC61B/SEL1L/VCP	8
DEGs	BP	GO:0036498	IRE1-mediated unfolded protein response	12/915	64/18670	5.55488e-05	0.000651347	0.000471919	HSPA5/LMNA/TPP1/XBP1/ADD1/DNAJB11/DNAJC3/EDEM1/HDGF/HYOU1/PDIA6/SSR1	12
DEGs	BP	GO:0043405	regulation of MAP kinase activity	34/915	337/18670	5.62049e-05	0.000657585	0.000476439	CD74/DNAJA1/DUSP1/DUSP6/EIF2AK2/ERP29/FPR1/GSTP1/IQGAP1/LRRK2/MAP3K3/MAPK14/RGS2/S100A12/SORL1/THBS1/UBA52/UBC/AKAP13/C5AR1/GADD45B/IL1B/PTPRC/SASH1/MAP3K8/CD300A/CXCR4/SYK/FGFR1/DBNL/ELANE/LYN/MAP3K1/TRIB1	34
DEGs	BP	GO:0070391	response to lipoteichoic acid	5/915	10/18670	5.73341e-05	0.000667847	0.000483874	CD14/CD36/MAPK14/TLR2/TREM2	5
DEGs	BP	GO:0071223	cellular response to lipoteichoic acid	5/915	10/18670	5.73341e-05	0.000667847	0.000483874	CD14/CD36/MAPK14/TLR2/TREM2	5
DEGs	BP	GO:0010631	epithelial cell migration	35/915	352/18670	5.91743e-05	0.000683469	0.000495192	CALR/CTSH/CYP1B1/GLUL/GRN/ITGB2/JUN/KLF4/MAP3K3/MYH9/SP100/SPARC/THBS1/TMSB4X/GPX1/HSPB1/LGMN/SASH1/ENPP2/EPHB4/HDAC9/SERPINF1/ETS1/MACF1/FGFR1/ANLN/ANXA3/CEACAM1/EVL/FOXP1/GPI/ITGB1/MEF2C/S100P/TACSTD2	35
DEGs	BP	GO:0032069	regulation of nuclease activity	7/915	22/18670	5.9191e-05	0.000683469	0.000495192	OAS1/OAS2/OAS3/OASL/HSPA1A/GZMA/HMGB2	7
DEGs	BP	GO:0032727	positive regulation of interferon-alpha production	7/915	22/18670	5.9191e-05	0.000683469	0.000495192	IFIH1/IRF7/STAT1/TLR7/DDX58/HSPD1/SETD2	7
DEGs	BP	GO:0032928	regulation of superoxide anion generation	7/915	22/18670	5.9191e-05	0.000683469	0.000495192	FPR2/GSTP1/ITGAM/ITGB2/TYROBP/CYBA/SYK	7
DEGs	BP	GO:1990266	neutrophil migration	17/915	118/18670	6.16571e-05	0.000710397	0.000514703	CD74/CSF3R/DYSF/IL1RN/ITGB2/S100A12/S100A8/S100A9/C3AR1/C5AR1/CXCL10/IL1B/MPP1/CCL4/CCL5/SYK/CAMK1D	17
DEGs	BP	GO:0043277	apoptotic cell clearance	10/915	46/18670	6.1984e-05	0.000712614	0.000516309	CD36/FCN1/LRP1/THBS1/TYROBP/MARCO/MERTK/NR1H3/TREM2/C2	10
DEGs	BP	GO:0009896	positive regulation of catabolic process	40/915	425/18670	6.23118e-05	0.000714832	0.000517916	APP/BNIP3L/BTG2/CLU/DTX3L/EZR/HSP90AA1/IRS2/LDLR/LRP1/LRRK2/PABPC1/SORL1/SPTLC2/TNFAIP3/TNFRSF1B/TRIM22/VPS13C/ZFP36/ZFP36L1/ZFP36L2/DAB2/HSPA1A/IL1B/TREM2/MSN/RAB12/RNF19B/CNOT6L/CTSC/ATM/MYLIP/TOMM7/EDEM1/MTDH/PIM2/TNRC6B/TP53INP1/TRIB1/VCP	40
DEGs	BP	GO:0051222	positive regulation of protein transport	41/915	440/18670	6.33726e-05	0.000725431	0.000525596	AIF1/CD14/CSF1R/EZR/FCN1/FGR/GAPDH/GLUL/HLA-E/IFIH1/IL17RA/IRS2/ITGAM/ITGB2/LGALS9/LRP1/LRRK2/MAPK14/NLRP1/SORL1/TLR2/YWHAG/FFAR2/IL1B/TREM2/DDX58/GZMB/CD38/FYN/SPTBN1/SYK/TOMM7/TTN/XBP1/EDEM1/GPI/IGHD/IL4R/MMP8/STOM/YWHAE	41
DEGs	BP	GO:0051099	positive regulation of binding	22/915	179/18670	6.72332e-05	0.000767965	0.000556413	ANXA2/APP/B2M/CALM3/DTX3L/EIF3C/HSP90AB1/KLF4/LRP1/LRRK2/PARP9/S100A10/FOXC1/HMGB2/STMN1/ADD1/EIF4G1/IRF4/MEF2C/MMP8/NIPBL/STK4	22
DEGs	BP	GO:0090132	epithelium migration	35/915	355/18670	7.0265e-05	0.000799653	0.000579371	CALR/CTSH/CYP1B1/GLUL/GRN/ITGB2/JUN/KLF4/MAP3K3/MYH9/SP100/SPARC/THBS1/TMSB4X/GPX1/HSPB1/LGMN/SASH1/ENPP2/EPHB4/HDAC9/SERPINF1/ETS1/MACF1/FGFR1/ANLN/ANXA3/CEACAM1/EVL/FOXP1/GPI/ITGB1/MEF2C/S100P/TACSTD2	35
DEGs	BP	GO:0010001	glial cell differentiation	25/915	218/18670	7.03091e-05	0.000799653	0.000579371	APP/B4GALT5/CLU/FPR2/GRN/GSTP1/LDLR/LRP1/S100A8/TLR2/TNFRSF1B/VIM/C1QA/C5AR1/IL1B/TREM2/STAT3/CXCR4/ID2/S100B/LEF1/CDK6/GSN/LYN/TSPAN2	25
DEGs	BP	GO:0002707	negative regulation of lymphocyte mediated immunity	9/915	38/18670	7.0676e-05	0.000800189	0.00057976	ARRB2/CR1/HLA-E/HLA-F/LGALS9/PTPRC/IL7R/ARG1/CEACAM1	9
DEGs	BP	GO:0034975	protein folding in endoplasmic reticulum	6/915	16/18670	7.14426e-05	0.000800189	0.00057976	CALR/HSP90B1/HSPA5/PDIA3/CANX/DNAJC3	6
DEGs	BP	GO:0044794	positive regulation by host of viral process	6/915	16/18670	7.14426e-05	0.000800189	0.00057976	ANXA2/CFL1/CSF1R/IGF2R/PPIB/STOM	6
DEGs	BP	GO:0061684	chaperone-mediated autophagy	6/915	16/18670	7.14426e-05	0.000800189	0.00057976	CLU/CTSA/EEF1A1/HSP90AA1/HSPA8/LAMP2	6
DEGs	BP	GO:1990000	amyloid fibril formation	6/915	16/18670	7.14426e-05	0.000800189	0.00057976	APP/B2M/CD36/CLU/LDLR/GSN	6
DEGs	BP	GO:0032607	interferon-alpha production	8/915	30/18670	7.2017e-05	0.000800189	0.00057976	IFIH1/IRF7/STAT1/TLR7/DDX58/HSPD1/LILRA4/SETD2	8
DEGs	BP	GO:0032728	positive regulation of interferon-beta production	8/915	30/18670	7.2017e-05	0.000800189	0.00057976	DDX3X/IFIH1/IRF1/IRF7/TLR2/TLR7/DDX58/HMGB2	8
DEGs	BP	GO:0032743	positive regulation of interleukin-2 production	8/915	30/18670	7.2017e-05	0.000800189	0.00057976	CCR2/CD4/IL1B/PTPRC/CD3E/SPTBN1/CD28/IRF4	8
DEGs	BP	GO:0044788	modulation by host of viral process	8/915	30/18670	7.2017e-05	0.000800189	0.00057976	ANXA2/CFL1/CSF1R/IFI27/IGF2R/LTF/PPIB/STOM	8
DEGs	BP	GO:0050690	regulation of defense response to virus by virus	8/915	30/18670	7.2017e-05	0.000800189	0.00057976	AP1S2/B2M/CD4/EIF2AK2/CD247/FYN/CD8B/CD28	8
DEGs	BP	GO:0050869	negative regulation of B cell activation	8/915	30/18670	7.2017e-05	0.000800189	0.00057976	MNDA/TNFAIP3/TYROBP/CD300A/ID2/ATM/BANK1/LYN	8
DEGs	BP	GO:0030316	osteoclast differentiation	15/915	97/18670	7.22927e-05	0.000801572	0.000580762	ANXA2/CCR1/CSF1R/FOS/GNAS/JUNB/KLF10/MAFB/MAPK14/NOTCH2/TYROBP/LILRB4/TREM2/FOXP1/LTF	15
DEGs	BP	GO:0051047	positive regulation of secretion	40/915	428/18670	7.27054e-05	0.000804465	0.000582857	AIF1/CD14/CSF1R/EZR/FCN1/FGR/GAPDH/GLUL/HLA-E/HLA-F/IFIH1/IL17RA/IRS2/ITGAM/ITGB2/LGALS9/LRP1/LRRK2/MAPK14/NLRP1/PTAFR/RETN/S100A8/TLR2/FFAR2/IL1B/TREM2/DDX58/CD38/CYBA/SPTBN1/SYK/FGFR1/TTN/XBP1/GPI/IGHD/IL4R/MMP8/RAB27A	40
DEGs	BP	GO:1901654	response to ketone	23/915	193/18670	7.50558e-05	0.000828741	0.000600446	CALM3/CALR/CYBB/DUSP1/FOS/FOSB/KLF4/PTAFR/THBS1/TLR2/TSPO/TXNIP/ATP2B1/CDKN1A/GLB1/NR1H3/KLF9/MSN/SERPINF1/CD38/CYBA/KLF2/ARG1	23
DEGs	BP	GO:0001101	response to acid chemical	34/915	343/18670	7.97817e-05	0.000879092	0.000636927	ACSL1/CAPN2/CD36/CFL1/CTSH/CYBB/DUSP1/EEF2/EGR1/GSTP1/KLF4/LDLR/PTAFR/SPARC/TLR2/ABCA1/FFAR2/FOLR2/PDK4/SCD/SERPINF1/CD38/CYBA/FYN/IGF2R/ATM/KLF2/XBP1/AQP3/ARG1/BCL11A/GSN/LYN/SETX	34
DEGs	BP	GO:0032703	negative regulation of interleukin-2 production	7/915	23/18670	8.15027e-05	0.000896192	0.000649316	EZR/GBP1/TNFAIP3/ZFP36/PTPRC/VSIG4/LAG3	7
DEGs	BP	GO:0045861	negative regulation of proteolysis	35/915	358/18670	8.32059e-05	0.000911668	0.00066053	APLP2/APP/ARRB2/CD44/CR1/CST3/DDX3X/GAPDH/HSP90AB1/IFI16/IFI6/KLF4/LRRK2/NAIP/SERPINA1/SERPINB1/SORL1/THBS1/UBE2J1/GPX1/SERPING1/TIMP1/OGT/SERPINF1/SUFU/SPOCK2/LEF1/BIRC3/CST7/ERLEC1/LTF/PRDX5/SERPINB10/SLPI/YWHAE	35
DEGs	BP	GO:0051100	negative regulation of binding	21/915	169/18670	8.32542e-05	0.000911668	0.00066053	ACTB/ARRB2/B2M/HSPA5/IFI16/IFIT1/IFIT2/JUN/LRRK2/NFKBIA/SORL1/SP100/TMSB4X/DAB2/EFHB/GZMA/ID2/STMN1/LEF1/PIM2/SLPI	21
DEGs	BP	GO:0042743	hydrogen peroxide metabolic process	11/915	57/18670	8.57126e-05	0.000934726	0.000677236	CYBB/HBB/HP/MPO/GPX1/DUOXA1/STAT3/CYBA/FYN/HBA2/PRDX5	11
DEGs	BP	GO:0060760	positive regulation of response to cytokine stimulus	11/915	57/18670	8.57126e-05	0.000934726	0.000677236	CD74/IFIH1/IRF7/PARP14/PARP9/TLR2/HSPA1A/TREM2/DDX58/CXCR4/NLRC5	11
DEGs	BP	GO:1905521	regulation of macrophage migration	9/915	39/18670	8.79178e-05	0.000956806	0.000693233	MAPK14/THBS1/C3AR1/C5AR1/CMKLR1/CX3CR1/TREM2/P2RY12/CCL5	9
DEGs	BP	GO:1903532	positive regulation of secretion by cell	38/915	403/18670	9.07263e-05	0.000985347	0.000713912	AIF1/CD14/CSF1R/EZR/FCN1/FGR/GAPDH/GLUL/HLA-E/HLA-F/IFIH1/IL17RA/IRS2/ITGAM/ITGB2/LGALS9/LRP1/LRRK2/MAPK14/NLRP1/PTAFR/RETN/TLR2/FFAR2/IL1B/TREM2/DDX58/CD38/SPTBN1/SYK/FGFR1/TTN/XBP1/GPI/IGHD/IL4R/MMP8/RAB27A	38
DEGs	BP	GO:0032648	regulation of interferon-beta production	10/915	48/18670	9.09975e-05	0.000986271	0.000714582	DDX3X/IFIH1/IRF1/IRF7/TLR2/SIRPA/TLR7/DDX58/HMGB2/REL	10
DEGs	BP	GO:0045648	positive regulation of erythrocyte differentiation	8/915	31/18670	9.29249e-05	0.00100511	0.000728228	ISG15/MAPK14/STAT1/HSPA1A/STAT3/ETS1/ID2/HMGB2	8
DEGs	BP	GO:0043487	regulation of RNA stability	22/915	183/18670	9.36763e-05	0.00101117	0.000732622	HSPA8/MAPK14/MYD88/PABPC1/PABPC4/TNFRSF1B/UBA52/UBC/VIM/YBX3/ZFP36/ZFP36L1/ZFP36L2/HSPA1A/HSPB1/PSME2/SLC11A1/TNFSF13/CNOT6L/PSMB9/CIRBP/EIF4G1	22
DEGs	BP	GO:0090130	tissue migration	35/915	361/18670	9.8265e-05	0.00105855	0.000766947	CALR/CTSH/CYP1B1/GLUL/GRN/ITGB2/JUN/KLF4/MAP3K3/MYH9/SP100/SPARC/THBS1/TMSB4X/GPX1/HSPB1/LGMN/SASH1/ENPP2/EPHB4/HDAC9/SERPINF1/ETS1/MACF1/FGFR1/ANLN/ANXA3/CEACAM1/EVL/FOXP1/GPI/ITGB1/MEF2C/S100P/TACSTD2	35
DEGs	BP	GO:0070664	negative regulation of leukocyte proliferation	13/915	78/18670	9.87369e-05	0.00106147	0.000769066	GSTP1/LGALS9/LST1/MNDA/TNFAIP3/TYROBP/GPNMB/SPN/VSIG4/CD300A/ATM/ARG1/LYN	13
DEGs	BP	GO:0002369	T cell cytokine production	9/915	40/18670	0.000108554	0.00116465	0.000843823	B2M/CCR2/CD55/HLA-F/RSAD2/TNFRSF1B/IL1B/SLC11A1/ARG1	9
DEGs	BP	GO:0002227	innate immune response in mucosa	7/915	24/18670	0.000110219	0.00117538	0.000851594	CAMP/DEFA1/DEFA1B/DEFA3/DEFA4/LTF/RNASE3	7
DEGs	BP	GO:0043302	positive regulation of leukocyte degranulation	7/915	24/18670	0.000110219	0.00117538	0.000851594	FGR/HLA-F/ITGAM/ITGB2/PTAFR/SYK/IL4R	7
DEGs	BP	GO:0071677	positive regulation of mononuclear cell migration	7/915	24/18670	0.000110219	0.00117538	0.000851594	AIF1/CCR1/CCR2/FPR2/CXCL10/LGMN/CCL5	7
DEGs	BP	GO:0001659	temperature homeostasis	21/915	173/18670	0.000116696	0.00124195	0.000899827	ACSL1/ALDH1A1/CCR2/CD36/EGR1/GNAS/PLAC8/TLE3/CMKLR1/GPX1/IL1B/NR1H3/SCD/OGT/STAT3/CXCR4/SYK/ATF4/IL4R/IRF4/LCN2	21
DEGs	BP	GO:0061077	chaperone-mediated protein folding	11/915	59/18670	0.000118889	0.00126023	0.00091307	CD74/CLU/CRTAP/FKBP5/HSPA5/HSPA8/HSPA1A/HSPB1/HSPH1/PDIA4/PPIB	11
DEGs	BP	GO:0070527	platelet aggregation	11/915	59/18670	0.000118889	0.00126023	0.00091307	ACTB/ACTG1/GNAS/HBB/MYH9/HSPB1/P2RY12/PLEK/SYK/CEACAM1/LYN	11
DEGs	BP	GO:0061013	regulation of mRNA catabolic process	23/915	199/18670	0.000119953	0.00126896	0.000919401	BTG2/HSPA8/MAPK14/MYD88/PABPC1/PABPC4/UBA52/UBC/VIM/YBX3/ZFP36/ZFP36L1/ZFP36L2/HSPA1A/HSPB1/PSME2/SLC11A1/TNFSF13/CNOT6L/PSMB9/CIRBP/EIF4G1/TNRC6B	23
DEGs	BP	GO:0010959	regulation of metal ion transport	37/915	394/18670	0.000121435	0.00128209	0.000928908	AHNAK/ANXA2/ARRB2/B2M/CALM1/CALM2/CALM3/CCR1/CD4/CD63/DYSF/GSTO1/TSPO/ATP1B1/ATP2B1/CD84/CXCL10/TREM2/UTRN/EFHB/KCNS1/LRRC38/P2RY12/SLC31A2/CCL4/CCL5/CXCR4/CYBA/FYN/ATF4/CD19/CHD7/FCRL3/LYN/P2RX5/STOM/YWHAE	37
DEGs	BP	GO:0051260	protein homooligomerization	34/915	351/18670	0.000125043	0.00131755	0.000954602	ANXA6/B2M/CLU/GBP1/GLUL/MARCKS/PKM/RNF213/SOD2/EHD4/GBP5/KCTD12/CALHM1/KCNS1/CD247/CD3D/CD3E/CD3G/PRF1/ALOX5AP/APAF1/ARG1/CD79A/CD79B/DGKD/EVL/HM13/LCN2/NLRC4/OLFM4/SAMHD1/STOM/TCL1A/VCP	34
DEGs	BP	GO:2001056	positive regulation of cysteine-type endopeptidase activity	19/915	149/18670	0.000126462	0.00132985	0.000963517	CTSH/DDX3X/HIP1/IFI16/LGALS9/NLRP1/S100A8/S100A9/LGMN/TNFSF10/HSPD1/FYN/SYK/MYC/APAF1/CYFIP2/GSN/NLRC4/VCP	19
DEGs	BP	GO:0019216	regulation of lipid metabolic process	38/915	410/18670	0.000129773	0.00136197	0.000986786	ACSL1/ASAH1/CAPN2/CD36/CD74/EGR1/FGR/FPR2/IDH1/IRS2/KLF4/LDLR/PSAP/SOCS3/SORL1/TSPO/ABCA1/ADM/ERLIN2/FADS1/HELZ2/IL1B/NR1H3/PDK4/RGL1/SCD/MALRD1/P2RY12/ID2/RBL2/BCL11B/PDK1/PIK3IP1/CD19/CEACAM1/CREBBP/ERLIN1/LYN	38
DEGs	BP	GO:0032608	interferon-beta production	10/915	50/18670	0.000130768	0.00136971	0.000992393	DDX3X/IFIH1/IRF1/IRF7/TLR2/SIRPA/TLR7/DDX58/HMGB2/REL	10
DEGs	BP	GO:0072511	divalent inorganic cation transport	43/915	486/18670	0.000137715	0.00143963	0.00104305	AHNAK/ANXA2/ANXA6/ARRB2/CALM1/CALM2/CALM3/CCR1/CD4/DYSF/GSTO1/SLC39A8/TPT1/TSPO/ATP1B1/ATP2B1/CD84/CXCL10/PTPRC/SLC11A1/SLC40A1/TCN2/ATP2A2/CALHM1/EFHB/P2RY12/SLC39A14/CCL4/CCL5/CXCR4/CYBA/FYN/CD19/CHD7/FCRL3/LYN/MS4A1/ORAI2/P2RX5/PRKCB/SEC61A1/TCN1/YWHAE	43
DEGs	BP	GO:1904951	positive regulation of establishment of protein localization	41/915	456/18670	0.00013866	0.00144665	0.00104814	AIF1/CD14/CSF1R/EZR/FCN1/FGR/GAPDH/GLUL/HLA-E/IFIH1/IL17RA/IRS2/ITGAM/ITGB2/LGALS9/LRP1/LRRK2/MAPK14/NLRP1/SORL1/TLR2/YWHAG/FFAR2/IL1B/TREM2/DDX58/GZMB/CD38/FYN/SPTBN1/SYK/TOMM7/TTN/XBP1/EDEM1/GPI/IGHD/IL4R/MMP8/STOM/YWHAE	41
DEGs	BP	GO:0032507	maintenance of protein location in cell	11/915	60/18670	0.000139216	0.00144959	0.00105027	CD4/HSPA5/SORL1/SP100/SRGN/TMSB10/TMSB4X/TSPO/VPS13C/SYNE1/GSN	11
DEGs	BP	GO:0050901	leukocyte tethering or rolling	7/915	25/18670	0.000146644	0.00152246	0.00110307	CCR2/PTAFR/SELL/CX3CR1/SPN/ELANE/ITGB1	7
DEGs	BP	GO:0034109	homotypic cell-cell adhesion	13/915	81/18670	0.000146789	0.00152246	0.00110307	ACTB/ACTG1/GNAS/HBB/LGALS1/MYH9/HSPB1/P2RY12/CCL5/PLEK/SYK/CEACAM1/LYN	13
DEGs	BP	GO:1900153	positive regulation of nuclear-transcribed mRNA catabolic process, deadenylation-dependent decay	6/915	18/18670	0.000152203	0.00157554	0.00114152	BTG2/PABPC1/ZFP36/ZFP36L1/ZFP36L2/TNRC6B	6
DEGs	BP	GO:0032869	cellular response to insulin stimulus	24/915	216/18670	0.000159165	0.00164298	0.00119038	CCND3/GRB2/GSTP1/IRS2/PKM/RAB31/SOCS3/SORL1/SRSF5/STAT1/YWHAG/ZFP36L1/ZNF106/ATP2B1/CYFIP1/IL1B/PDK4/HDAC9/OGT/LPIN2/XBP1/CEACAM1/MZB1/PRKCB	24
DEGs	BP	GO:0032386	regulation of intracellular transport	35/915	370/18670	0.000159338	0.00164298	0.00119038	ANXA2/BNIP3L/CD36/EZR/FGR/IFI27/ITGAM/ITGB2/LCP1/LGALS9/LRRK2/MAPK14/MX2/SORL1/SP100/UBE2J1/YWHAG/CD84/DAB2/IL1B/GZMB/MSN/SUFU/CD300A/FYN/SYK/TOMM7/EDEM1/ERLEC1/IL4R/LMAN1/LYN/SETD2/STOM/YWHAE	35
DEGs	BP	GO:0043488	regulation of mRNA stability	21/915	177/18670	0.000161525	0.00166229	0.00120438	HSPA8/MAPK14/MYD88/PABPC1/PABPC4/UBA52/UBC/VIM/YBX3/ZFP36/ZFP36L1/ZFP36L2/HSPA1A/HSPB1/PSME2/SLC11A1/TNFSF13/CNOT6L/PSMB9/CIRBP/EIF4G1	21
DEGs	BP	GO:0002921	negative regulation of humoral immune response	5/915	12/18670	0.00016594	0.00170113	0.00123251	CD55/CR1/SERPING1/VSIG4/CD59	5
DEGs	BP	GO:0070486	leukocyte aggregation	5/915	12/18670	0.00016594	0.00170113	0.00123251	CD44/S100A8/S100A9/IL1B/MSN	5
DEGs	BP	GO:0043393	regulation of protein binding	24/915	217/18670	0.000170849	0.00174807	0.00126653	ACTB/ANXA2/APP/ARRB2/B2M/CD36/DTX3L/HSP90AB1/HSPA5/IFIT1/IFIT2/LRP1/LRRK2/SORL1/DAB2/EFHB/STMN1/CYLD/LEF1/ADD1/MEF2C/PIM2/SLPI/STK4	24
DEGs	BP	GO:0031334	positive regulation of protein-containing complex assembly	26/915	244/18670	0.000171181	0.00174809	0.00126654	ACTR2/ACTR3/ARPC5/CD36/CDC42EP3/CLU/GRB2/HSP90AA1/LCP1/ABCA1/CYFIP1/GBP5/HSPA1A/ATAT1/MSN/P2RY12/ARPC2/PLEK/SYK/ATM/EIF4G1/EVL/GSN/NIN/TCL1A/VCP	26
DEGs	BP	GO:0034248	regulation of cellular amide metabolic process	42/915	476/18670	0.000174056	0.00177403	0.00128534	APP/BTG2/CALR/CLU/DDX3X/EEF2/EIF1/EIF2AK2/EIF3C/EIF3H/EIF4A2/EIF4B/EIF5/GAPDH/NCL/PABPC1/PPP1R15A/PTAFR/RBM3/RGS2/SORL1/THBS1/VIM/YBX3/ZFP36/ZFP36L1/ZFP36L2/CYFIP1/HSPB1/PDK4/STAT3/CCL5/CNOT6L/ATF4/CD28/CIRBP/PDK1/BANK1/DNAJC3/EIF4G1/TMED10/TNRC6B	42
DEGs	BP	GO:0002708	positive regulation of lymphocyte mediated immunity	15/915	105/18670	0.000180642	0.00183411	0.00132886	B2M/HLA-A/HLA-B/HLA-C/HLA-E/HLA-F/RSAD2/IL1B/PTPRC/HSPD1/TNFSF13/LAG3/SH2D1A/CD28/STX7	15
DEGs	BP	GO:0007009	plasma membrane organization	15/915	105/18670	0.000180642	0.00183411	0.00132886	ANXA6/CLU/DYSF/MYH9/MYOF/PLSCR1/PSAP/PTPRC/ATP2A2/BIN2/CXCR4/SPTBN1/GSN/MTSS1/UGCG	15
DEGs	BP	GO:0001667	ameboidal-type cell migration	41/915	462/18670	0.000183326	0.0018578	0.00134603	ANXA6/CALR/CAP1/CFL1/CTSH/CYP1B1/GLUL/GRN/ITGB2/JUN/KLF4/MAP3K3/MYH9/SP100/SPARC/THBS1/TMSB4X/GPX1/HSPB1/LGMN/SASH1/TIMP1/ENPP2/EPHB4/HDAC9/P2RY12/SERPINF1/ETS1/MACF1/FGFR1/ARID5B/ANLN/ANXA3/CEACAM1/EVL/FOXP1/GPI/ITGB1/MEF2C/S100P/TACSTD2	41
DEGs	BP	GO:1901222	regulation of NIK/NF-kappaB signaling	16/915	117/18670	0.000187449	0.00189336	0.00137179	APP/CALR/CD14/EIF2AK2/LGALS9/NFKBIA/TLR2/TMSB4X/IL1B/LITAF/SASH1/TLR7/TREM2/CYLD/CHI3L1/MMP8	16
DEGs	BP	GO:0002183	cytoplasmic translational initiation	8/915	34/18670	0.000187678	0.00189336	0.00137179	EIF3C/EIF3H/EIF3L/EIF4A2/EIF4B/EIF5/EIF3F/EIF4G1	8
DEGs	BP	GO:1901216	positive regulation of neuron death	14/915	94/18670	0.000187907	0.00189336	0.00137179	CAPN2/CLU/EGR1/FOS/GRN/ITGAM/ITGB2/JUN/MCL1/TYROBP/C1QA/FYN/ATM/ATF4	14
DEGs	BP	GO:0071277	cellular response to calcium ion	13/915	83/18670	0.000188985	0.00190061	0.00137704	FOS/FOSB/HSPA5/IQGAP1/JUN/JUNB/LGMN/ADD1/ALOX5AP/CPNE3/JUND/MEF2C/RASGRP2	13
DEGs	BP	GO:0060669	embryonic placenta morphogenesis	7/915	26/18670	0.000192236	0.00192964	0.00139808	GRB2/SOCS3/ZFP36L1/ADM/CDKN1C/LEF1/SETD2	7
DEGs	BP	GO:0071364	cellular response to epidermal growth factor stimulus	9/915	43/18670	0.000196194	0.00196194	0.00142148	EEF1A1/GSTP1/IQGAP1/NCL/ZFP36/ZFP36L1/ZFP36L2/FOXC1/MCM7	9
DEGs	BP	GO:1904646	cellular response to amyloid-beta	9/915	43/18670	0.000196194	0.00196194	0.00142148	APP/CD36/FPR2/LRP1/NAMPT/LGMN/TREM2/SNX6/FYN	9
DEGs	BP	GO:0043542	endothelial cell migration	28/915	274/18670	0.000199479	0.00199104	0.00144256	CALR/CYP1B1/GLUL/GRN/ITGB2/KLF4/MAP3K3/MYH9/SP100/SPARC/THBS1/TMSB4X/GPX1/HSPB1/LGMN/SASH1/EPHB4/HDAC9/SERPINF1/ETS1/FGFR1/ANXA3/CEACAM1/FOXP1/GPI/ITGB1/MEF2C/S100P	28
DEGs	BP	GO:0002286	T cell activation involved in immune response	15/915	106/18670	0.000201062	0.00199931	0.00144855	FGL2/HLA-DMB/LCP1/LGALS9/SLC11A1/SPN/STAT3/EOMES/LEF1/NFKBIZ/CEACAM1/FOXP1/IL4R/IRF4/RAB27A	15
DEGs	BP	GO:0042136	neurotransmitter biosynthetic process	15/915	106/18670	0.000201062	0.00199931	0.00144855	AIF1/CD36/CLU/CYP1B1/HBB/HSP90AA1/HSP90AB1/ITGB2/KLF4/TSPO/CX3CR1/IL1B/SIRPA/KLF2/MMP8	15
DEGs	BP	GO:0051091	positive regulation of DNA-binding transcription factor activity	27/915	261/18670	0.00021097	0.0020939	0.00151709	APP/CD36/CLU/EIF2AK2/ITGB2/LGALS9/MYD88/S100A12/S100A8/S100A9/TLR2/TRIM22/UBA52/UBC/CX3CR1/HSPA1A/IL1B/DDX58/STAT3/ARID5B/ANXA3/CAMK1D/LRRFIP1/LTF/MTDH/NLRC4/PRKCB	27
DEGs	BP	GO:1905897	regulation of response to endoplasmic reticulum stress	13/915	84/18670	0.000213724	0.00211726	0.00153402	CLU/ERP29/HSPA5/LRRK2/PPP1R15A/UBE2J1/HSPA1A/XBP1/DNAJC3/EDEM1/ERLEC1/HYOU1/MANF	13
DEGs	BP	GO:0098586	cellular response to virus	10/915	53/18670	0.000217303	0.00214471	0.0015539	ADAR/DDX60/IFI6/IFIH1/IRF7/LGALS9/MAPK14/DDX58/BIRC3/SEC14L1	10
DEGs	BP	GO:1905517	macrophage migration	10/915	53/18670	0.000217303	0.00214471	0.0015539	CCR2/MAPK14/THBS1/C3AR1/C5AR1/CMKLR1/CX3CR1/TREM2/P2RY12/CCL5	10
DEGs	BP	GO:0007034	vacuolar transport	18/915	143/18670	0.000222238	0.00218933	0.00158623	CLU/DTX3L/GRN/HSPA8/LRP1/LRRK2/PSAP/SORL1/SORT1/VPS13C/HSPA1A/LAMP2/LYST/SCARB2/RAB12/GNPTAB/IGF2R/VCP	18
DEGs	BP	GO:0034142	toll-like receptor 4 signaling pathway	8/915	35/18670	0.000232932	0.00229043	0.00165948	CD14/ITGAM/ITGB2/NFKBIA/TNFAIP3/NR1H3/LTF/LYN	8
DEGs	BP	GO:0048010	vascular endothelial growth factor receptor signaling pathway	14/915	96/18670	0.000235661	0.00231239	0.0016754	CYBB/HSP90AA1/MAPK14/MYOF/NCF1/NCF2/CYFIP1/HSPB1/IL1B/FOXC1/CYBA/FYN/CYFIP2/PRKCB	14
DEGs	BP	GO:0030225	macrophage differentiation	9/915	44/18670	0.000236039	0.00231239	0.0016754	APP/CD4/CSF1R/TLR2/C1QC/ID2/CEBPE/TRIB1/TSPAN2	9
DEGs	BP	GO:0032673	regulation of interleukin-4 production	7/915	27/18670	0.00024862	0.00242668	0.0017582	HLA-E/LGALS9/CD3E/SYK/CD28/LEF1/IRF4	7
DEGs	BP	GO:0043032	positive regulation of macrophage activation	7/915	27/18670	0.00024862	0.00242668	0.0017582	LRRK2/THBS1/TREM2/HSPD1/CTSC/IL4R/MMP8	7
DEGs	BP	GO:0038061	NIK/NF-kappaB signaling	21/915	183/18670	0.000257234	0.00249832	0.00181011	APP/CALR/CD14/CUL1/EIF2AK2/LGALS9/NFKBIA/TLR2/TMSB4X/IL1B/LITAF/PSME2/SASH1/TLR7/TREM2/PSMB9/CYLD/BIRC3/CHI3L1/MMP8/REL	21
DEGs	BP	GO:0002281	macrophage activation involved in immune response	5/915	13/18670	0.000258789	0.00249832	0.00181011	DYSF/GRN/TYROBP/TREM2/SYK	5
DEGs	BP	GO:0035723	interleukin-15-mediated signaling pathway	5/915	13/18670	0.000258789	0.00249832	0.00181011	CD4/GRB2/STAT3/IL2RB/JAK1	5
DEGs	BP	GO:0045059	positive thymic T cell selection	5/915	13/18670	0.000258789	0.00249832	0.00181011	CD74/PTPRC/CD3D/CD3E/CD3G	5
DEGs	BP	GO:0071350	cellular response to interleukin-15	5/915	13/18670	0.000258789	0.00249832	0.00181011	CD4/GRB2/STAT3/IL2RB/JAK1	5
DEGs	BP	GO:2001171	positive regulation of ATP biosynthetic process	5/915	13/18670	0.000258789	0.00249832	0.00181011	ENO1/TMSB4X/TREM2/STAT3/VCP	5
DEGs	BP	GO:0002200	somatic diversification of immune receptors	12/915	75/18670	0.000269488	0.00259689	0.00188152	ADAR/PTPRC/HSPD1/TNFSF13/ATM/HMGB2/TCF7/BCL11B/CD28/LEF1/SAMHD1/SWAP70	12
DEGs	BP	GO:1904950	negative regulation of establishment of protein localization	22/915	197/18670	0.000273523	0.00263099	0.00190623	CD36/DNAJA1/ERP29/EZR/GBP1/LRRK2/PIM3/RSAD2/SERPINB1/SP100/SRGN/TMSB4X/TNFAIP3/UBE2J1/IL1B/NR1H3/HDAC9/SUFU/BANK1/CD22/ERLEC1/LMAN1	22
DEGs	BP	GO:0042176	regulation of protein catabolic process	35/915	381/18670	0.000279005	0.00267886	0.00194091	ANXA2/CLU/CST3/CTSA/DYSF/EEF1A1/EZR/HSP90AA1/HSP90AB1/LDLR/LRP1/LRRK2/SORL1/TNFAIP3/TNFRSF1B/UBE2J1/DAB2/GPX1/HSPA1A/IL1B/PSME2/TIMP1/TREM2/MSN/OGT/RNF19B/SUFU/CTSC/FYN/MYLIP/EDEM1/ERLEC1/MYCBP2/TRIB1/VCP	35
DEGs	BP	GO:0002385	mucosal immune response	8/915	36/18670	0.000286747	0.00274325	0.00198756	FFAR2/CAMP/DEFA1/DEFA1B/DEFA3/DEFA4/LTF/RNASE3	8
DEGs	BP	GO:0090322	regulation of superoxide metabolic process	8/915	36/18670	0.000286747	0.00274325	0.00198756	CD36/FPR2/GSTP1/ITGAM/ITGB2/TYROBP/CYBA/SYK	8
DEGs	BP	GO:0002548	monocyte chemotaxis	11/915	65/18670	0.000290873	0.00276942	0.00200652	AIF1/CCR1/CCR2/DUSP1/FPR2/S100A12/CXCL10/LGMN/CCL4/CCL5/LYN	11
DEGs	BP	GO:0032729	positive regulation of interferon-gamma production	11/915	65/18670	0.000290873	0.00276942	0.00200652	CCR2/CD14/HLA-DPA1/HLA-DPB1/LGALS9/IL1B/SLC11A1/TLR7/HSPD1/CD3E/IRF8	11
DEGs	BP	GO:0002577	regulation of antigen processing and presentation	6/915	20/18670	0.000292095	0.00276942	0.00200652	CD74/FGL2/THBS1/SLC11A1/TREM2/HLA-DOA	6
DEGs	BP	GO:0010042	response to manganese ion	6/915	20/18670	0.000292095	0.00276942	0.00200652	APP/HSPA5/LRRK2/TSPO/ATF4/ARG1	6
DEGs	BP	GO:1900151	regulation of nuclear-transcribed mRNA catabolic process, deadenylation-dependent decay	6/915	20/18670	0.000292095	0.00276942	0.00200652	BTG2/PABPC1/ZFP36/ZFP36L1/ZFP36L2/TNRC6B	6
DEGs	BP	GO:0045807	positive regulation of endocytosis	14/915	98/18670	0.000293494	0.00277771	0.00201253	ANXA2/ARRB2/B2M/CD14/CD36/CD63/CLU/HIP1/LRP1/LRRK2/RAB31/DAB2/TREM2/SYK	14
DEGs	BP	GO:0032613	interleukin-10 production	10/915	55/18670	0.000298319	0.00281834	0.00204197	ISG15/LGALS9/TLR2/TYROBP/TREM2/HSPD1/SYK/CD28/IRF4/MMP8	10
DEGs	BP	GO:0051402	neuron apoptotic process	25/915	239/18670	0.000301073	0.0028393	0.00205715	APP/ARRB2/BTG2/GAPDH/GRN/HSP90AB1/HSPA5/ITGAM/JUN/LRP1/MCL1/NAIP/NLRP1/SOD2/TYROBP/C5AR1/CX3CR1/LGMN/SNX6/FYN/ATM/ATF4/APAF1/HYOU1/MEF2C	25
DEGs	BP	GO:1903311	regulation of mRNA metabolic process	31/915	324/18670	0.000303321	0.00285542	0.00206883	BTG2/DDX17/DDX5/HSPA8/MAPK14/MYD88/PABPC1/PABPC4/RBM3/SRSF5/UBA52/UBC/VIM/YBX3/ZFP36/ZFP36L1/ZFP36L2/HNRNPA2B1/HSPA1A/HSPB1/PSME2/SLC11A1/TNFSF13/CNOT6L/MBNL1/PSMB9/CIRBP/TRA2B/EIF4G1/SON/TNRC6B	31
DEGs	BP	GO:0046916	cellular transition metal ion homeostasis	15/915	110/18670	0.000304001	0.00285675	0.00206979	APP/CUL1/FTL/S100A8/S100A9/SCO2/SLC39A8/MT2A/SLC11A1/SLC40A1/SLC31A2/SLC39A14/MYC/LCN2/LTF	15
DEGs	BP	GO:0071236	cellular response to antibiotic	18/915	147/18670	0.000313772	0.00294335	0.00213254	ACTR2/CLU/CYBB/CYP1B1/EGR1/HSPA5/KLF4/LRRK2/PSAP/TNFAIP3/SIRPA/ETS1/KLF2/ARG1/LCN2/MEF2C/SETX/TP53INP1	18
DEGs	BP	GO:0045408	regulation of interleukin-6 biosynthetic process	7/915	28/18670	0.000317583	0.00296859	0.00215083	APP/CD74/PTAFR/TYROBP/IL1B/STAT3/SYK	7
DEGs	BP	GO:0050858	negative regulation of antigen receptor-mediated signaling pathway	7/915	28/18670	0.000317583	0.00296859	0.00215083	EZR/GBP1/LILRB4/CD300A/CD22/CEACAM1/FCRL3	7
DEGs	BP	GO:0043254	regulation of protein-containing complex assembly	38/915	429/18670	0.000323014	0.00301404	0.00218376	ACTR2/ACTR3/ARPC5/CD36/CDC42EP3/CLU/COTL1/DDX3X/EIF2AK2/GRB2/HSP90AA1/HSPA8/LCP1/SORL1/TMSB10/TMSB4X/ABCA1/CYFIP1/GBP5/HSPA1A/ATAT1/MSN/P2RY12/ADD3/ARPC2/PLEK/SPTBN1/SYK/ATM/STMN1/ADD1/DBNL/EIF4G1/EVL/GSN/NIN/TCL1A/VCP	38
DEGs	BP	GO:0051928	positive regulation of calcium ion transport	16/915	123/18670	0.000335255	0.00311853	0.00225946	ANXA2/ARRB2/CALM1/CALM2/CALM3/CCR1/CD4/GSTO1/TSPO/ATP1B1/ATP2B1/CXCL10/CCL4/CCL5/CD19/P2RX5	16
DEGs	BP	GO:0006984	ER-nucleus signaling pathway	9/915	46/18670	0.000335977	0.00311853	0.00225946	CALR/HSP90B1/HSPA5/PPP1R15A/ERLIN2/ATP2A2/ATF4/XBP1/ERLIN1	9
DEGs	BP	GO:0032527	protein exit from endoplasmic reticulum	9/915	46/18670	0.000335977	0.00311853	0.00225946	HSP90B1/SORL1/UBE2J1/EDEM1/ERLEC1/HM13/SEC61B/SEL1L/VCP	9
DEGs	BP	GO:0036293	response to decreased oxygen levels	34/915	370/18670	0.00033701	0.00312264	0.00226244	BNIP3L/CAPN2/CYBB/EGR1/ENO1/HSP90B1/LDHA/NAMPT/PGK1/PKM/THBS1/TLR2/UBA52/UBC/ZFP36L1/ADM/ATP1B1/LMNA/PSME2/CD38/CXCR4/CYBA/ETS1/S100B/ATM/PSMB9/ATF4/MYC/PDK1/APAF1/AQP3/CREBBP/HYOU1/P4HB	34
DEGs	BP	GO:0007015	actin filament organization	36/915	400/18670	0.000340203	0.00314673	0.00227989	ACTR2/ACTR3/AIF1/ARPC5/CAP1/CDC42EP3/CFL1/COTL1/EZR/GRB2/HIP1/HSP90B1/LCP1/MARCKS/S100A10/TMSB10/TMSB4X/TPM3/TPM4/CYFIP1/ADD3/ARHGAP25/ARPC2/MYOM2/PLEK/SPTBN1/STMN1/TTN/ACTN1/ADD1/DBNL/EVL/GSN/MSRB1/SWAP70/TACSTD2	36
DEGs	BP	GO:0043491	protein kinase B signaling	27/915	269/18670	0.000343036	0.0031674	0.00229487	ARRB2/GRB2/HIP1/HSP90AA1/HSP90AB1/IRS2/KLF4/THBS1/ZFP36L1/CX3CR1/GPX1/IL1B/MERTK/AREG/P2RY12/CCL5/FYN/PPP2R5C/FGFR1/CD28/TRAT1/BANK1/CD19/CHI3L1/ITGB1/MTDH/SETX	27
DEGs	BP	GO:0007599	hemostasis	32/915	341/18670	0.000344917	0.00317923	0.00230344	ACTB/ACTG1/ANXA2/ARRB2/CD36/F13A1/F5/GNAS/HBB/IRF1/JMJD1C/MYH9/PABPC4/PLSCR1/SERPINA1/THBS1/HSPB1/MERTK/SERPING1/P2RY12/FYN/PLEK/SYK/CD59/CEACAM1/DGKD/GPI/LMAN1/LYN/P2RX5/PRKCB/RAB27A	32
DEGs	BP	GO:0048678	response to axon injury	12/915	77/18670	0.000346577	0.00318041	0.0023043	AIF1/CTNNA1/GRN/JUN/KLF4/LGALS1/LRP1/TSPO/TYROBP/P2RY12/ARG1/LYN	12
DEGs	BP	GO:1901224	positive regulation of NIK/NF-kappaB signaling	12/915	77/18670	0.000346577	0.00318041	0.0023043	APP/CALR/CD14/EIF2AK2/LGALS9/TLR2/IL1B/SASH1/TLR7/TREM2/CHI3L1/MMP8	12
DEGs	BP	GO:0000768	syncytium formation by plasma membrane fusion	10/915	56/18670	0.000347445	0.00318041	0.0023043	CAPN2/CD53/MAPK14/MYH9/MYOF/PLEKHO1/TYROBP/CXCL10/TREM2/IL4R	10
DEGs	BP	GO:0140253	cell-cell fusion	10/915	56/18670	0.000347445	0.00318041	0.0023043	CAPN2/CD53/MAPK14/MYH9/MYOF/PLEKHO1/TYROBP/CXCL10/TREM2/IL4R	10
DEGs	BP	GO:2000403	positive regulation of lymphocyte migration	8/915	37/18670	0.0003503	0.00320101	0.00231922	ADAM10/AIF1/APP/CCR2/CXCL10/SPN/CCL4/CCL5	8
DEGs	BP	GO:0008637	apoptotic mitochondrial changes	16/915	124/18670	0.000367779	0.00335496	0.00243076	ARRB2/BNIP3L/CLU/IFI6/IFIT2/JUN/SOD2/YWHAG/GPX1/HSPA1A/LMNA/TNFSF10/GZMB/HSPD1/PIM2/YWHAE	16
DEGs	BP	GO:0051348	negative regulation of transferase activity	28/915	285/18670	0.000381068	0.00347021	0.00251426	ADAR/DNAJA1/DTX3L/DUSP1/DUSP6/EIF4A2/GSTP1/IRS2/RGS2/SOCS3/SORL1/TNFAIP3/YWHAG/ZFP36/CDKN1A/CDKN1C/GADD45B/HSPB1/IL1B/PTPRC/SNX6/CD300A/PIK3IP1/CEACAM1/DNAJC3/LYN/TAF7/TRIB1	28
DEGs	BP	GO:0002523	leukocyte migration involved in inflammatory response	5/915	14/18670	0.000386362	0.0034944	0.00253179	ITGB2/S100A8/S100A9/FFAR2/ELANE	5
DEGs	BP	GO:0045953	negative regulation of natural killer cell mediated cytotoxicity	5/915	14/18670	0.000386362	0.0034944	0.00253179	ARRB2/HLA-E/HLA-F/LGALS9/CEACAM1	5
DEGs	BP	GO:0051712	positive regulation of killing of cells of other organism	5/915	14/18670	0.000386362	0.0034944	0.00253179	GAPDH/PRF1/SYK/ARG1/PGLYRP1	5
DEGs	BP	GO:0070672	response to interleukin-15	5/915	14/18670	0.000386362	0.0034944	0.00253179	CD4/GRB2/STAT3/IL2RB/JAK1	5
DEGs	BP	GO:0001779	natural killer cell differentiation	6/915	21/18670	0.00039208	0.00352806	0.00255618	MERTK/PTPRC/ID2/ZNF683/PRDM1/PGLYRP1	6
DEGs	BP	GO:0006622	protein targeting to lysosome	6/915	21/18670	0.00039208	0.00352806	0.00255618	CLU/HSPA8/SORL1/LAMP2/SCARB2/GNPTAB	6
DEGs	BP	GO:0045061	thymic T cell selection	6/915	21/18670	0.00039208	0.00352806	0.00255618	CD74/PTPRC/CD3D/CD3E/CD3G/CD28	6
DEGs	BP	GO:0070849	response to epidermal growth factor	9/915	47/18670	0.000397713	0.00357268	0.00258851	EEF1A1/GSTP1/IQGAP1/NCL/ZFP36/ZFP36L1/ZFP36L2/FOXC1/MCM7	9
DEGs	BP	GO:0042226	interleukin-6 biosynthetic process	7/915	29/18670	0.000401079	0.00358468	0.0025972	APP/CD74/PTAFR/TYROBP/IL1B/STAT3/SYK	7
DEGs	BP	GO:0060142	regulation of syncytium formation by plasma membrane fusion	7/915	29/18670	0.000401079	0.00358468	0.0025972	CAPN2/CD53/MAPK14/TYROBP/CXCL10/TREM2/IL4R	7
DEGs	BP	GO:0072606	interleukin-8 secretion	7/915	29/18670	0.000401079	0.00358468	0.0025972	CD14/FCN1/LGALS9/TLR2/TMSB4X/FFAR2/CHI3L1	7
DEGs	BP	GO:0032649	regulation of interferon-gamma production	14/915	101/18670	0.000402875	0.00359468	0.00260444	CCR2/CD14/HLA-DPA1/HLA-DPB1/ISG15/LGALS9/IL1B/SIRPA/SLC11A1/TLR7/HSPD1/CD3E/IRF8/PGLYRP1	14
DEGs	BP	GO:0031098	stress-activated protein kinase signaling cascade	30/915	315/18670	0.000407228	0.00362741	0.00262816	APP/CUL1/DNAJA1/DUSP1/EIF2AK2/EZR/GSTP1/IL1RN/LGALS9/MAP3K3/MAPK14/NCF1/UBA52/UBC/ZFP36/ZFP36L1/GADD45B/IL1B/SASH1/SIRPA/MAP3K8/SYK/CYLD/MYC/DBNL/LYN/MAP3K1/MMP8/STK4/TRIB1	30
DEGs	BP	GO:0043406	positive regulation of MAP kinase activity	26/915	258/18670	0.000411873	0.00366263	0.00265368	CD74/DUSP6/EIF2AK2/ERP29/FPR1/IQGAP1/LRRK2/MAP3K3/MAPK14/S100A12/THBS1/UBA52/UBC/AKAP13/C5AR1/GADD45B/IL1B/PTPRC/SASH1/MAP3K8/CXCR4/SYK/FGFR1/DBNL/ELANE/MAP3K1	26
DEGs	BP	GO:0045185	maintenance of protein location	13/915	90/18670	0.000428269	0.00380205	0.00275469	CD4/HSPA5/NFKBIA/SORL1/SP100/SRGN/TMSB10/TMSB4X/TSPO/VPS13C/SUFU/SYNE1/GSN	13
DEGs	BP	GO:0098869	cellular oxidant detoxification	14/915	102/18670	0.000446324	0.00395571	0.00286603	CD36/GSTK1/GSTO1/GSTP1/HBB/HP/MPO/S100A9/SOD2/GPX1/HBA2/ALOX5AP/PRDX5/TP53INP1	14
DEGs	BP	GO:0006949	syncytium formation	10/915	58/18670	0.000466047	0.00411675	0.0029827	CAPN2/CD53/MAPK14/MYH9/MYOF/PLEKHO1/TYROBP/CXCL10/TREM2/IL4R	10
DEGs	BP	GO:0035306	positive regulation of dephosphorylation	10/915	58/18670	0.000466047	0.00411675	0.0029827	CALM1/CALM2/CALM3/HSP90AB1/PPP1R15A/PTPRC/CD300A/PLEK/FCRL3/MEF2C	10
DEGs	BP	GO:0002762	negative regulation of myeloid leukocyte differentiation	9/915	48/18670	0.000468494	0.00412628	0.00298961	MAFB/C1QC/LILRB4/MYC/CDK6/CEACAM1/LTF/LYN/TRIB1	9
DEGs	BP	GO:0042326	negative regulation of phosphorylation	40/915	468/18670	0.000468684	0.00412628	0.00298961	ADAR/ARRB2/CALM1/CALM2/CALM3/DNAJA1/DUSP1/DUSP6/EZR/GBP1/GSTP1/IRS2/JUN/KLF4/LRRK2/PARP14/RGS2/SOCS3/SORL1/TNFAIP3/YWHAG/CDKN1A/CDKN1C/GADD45B/HSPB1/IL1B/PTPRC/SIRPA/SNX6/STAT3/CD300A/CYLD/MYC/PIK3IP1/CEACAM1/DNAJC3/EIF4G1/LYN/TAF7/TRIB1	40
DEGs	BP	GO:0007162	negative regulation of cell adhesion	28/915	289/18670	0.000476686	0.00418977	0.00303561	ADAM10/CD74/CYP1B1/DUSP1/FGL2/GBP1/IL1RN/IRF1/KLF4/LGALS1/LGALS9/LRP1/TGFBI/THBS1/GPNMB/PTPRC/SPN/VSIG4/CD164/CD300A/RUNX3/AKNA/LAG3/ARG1/CEACAM1/IL4R/SWAP70/TACSTD2	28
DEGs	BP	GO:0045638	negative regulation of myeloid cell differentiation	13/915	91/18670	0.000477654	0.00419134	0.00303674	MAFB/NFKBIA/ZFP36/ZFP36L1/C1QC/LILRB4/KLF13/MYC/CDK6/CEACAM1/LTF/LYN/TRIB1	13
DEGs	BP	GO:0097305	response to alcohol	24/915	233/18670	0.000493242	0.00430933	0.00312223	ACTR2/CALM3/CD14/CTNNA1/CYBB/EEF2/FOS/FOSB/GSTP1/KLF4/RGS2/S100A8/SPARC/ABCA1/ATP2B1/CDKN1A/GLB1/KLF9/STAT3/CYBA/FYN/KLF2/GSN/TP53INP1	24
DEGs	BP	GO:0043112	receptor metabolic process	21/915	192/18670	0.000493461	0.00430933	0.00312223	ANXA2/ARRB2/CD36/CD63/CLTC/DTX3L/EZR/GRB2/ITGB2/LRP1/RAB31/SORL1/ADM/LGMN/NR1H3/DLG4/SYK/MYLIP/TRAT1/CEACAM1/ITGB1	21
DEGs	BP	GO:0032091	negative regulation of protein binding	14/915	103/18670	0.000493703	0.00430933	0.00312223	ACTB/ARRB2/B2M/HSPA5/IFIT1/IFIT2/LRRK2/SORL1/DAB2/EFHB/STMN1/LEF1/PIM2/SLPI	14
DEGs	BP	GO:1903362	regulation of cellular protein catabolic process	25/915	247/18670	0.000494353	0.00430933	0.00312223	ANXA2/CLU/EZR/HSP90AA1/HSP90AB1/LDLR/LRP1/LRRK2/TNFAIP3/UBE2J1/DAB2/GPX1/HSPA1A/PSME2/TREM2/MSN/OGT/RNF19B/SUFU/CTSC/MYLIP/EDEM1/ERLEC1/TRIB1/VCP	25
DEGs	BP	GO:0050678	regulation of epithelial cell proliferation	34/915	378/18670	0.000496611	0.0043219	0.00313134	B2M/DYSF/GLUL/GRN/JUN/NOTCH2/SPARC/STAT1/SULF2/THBS1/TNFAIP3/ZFP36/ZFP36L1/C5AR1/CDKN1C/GPX1/AREG/KLF9/SERPINF1/STAT3/CCL5/CYBA/RUNX3/FGFR1/HMGB2/BCL11B/MYC/XBP1/ARG1/CDK6/CEACAM1/MEF2C/MTSS1/TACSTD2	34
DEGs	BP	GO:0071347	cellular response to interleukin-1	20/915	179/18670	0.00050583	0.00438773	0.00317903	CUL1/EGR1/GBP1/GBP2/IL1RN/MAP3K3/MYD88/NFKBIA/UBA52/UBC/IL1B/PSME2/SIRPA/MAP3K8/CCL4/CCL5/KLF2/PSMB9/CHI3L1/LCN2	20
DEGs	BP	GO:2001235	positive regulation of apoptotic signaling pathway	20/915	179/18670	0.00050583	0.00438773	0.00317903	CTNNA1/CTSH/LGALS9/MCL1/PDIA3/S100A8/S100A9/THBS1/YWHAG/PTPRC/TNFSF10/GZMB/ITM2C/CTSC/SFPQ/CYLD/APAF1/GSN/STK4/YWHAE	20
DEGs	BP	GO:0006417	regulation of translation	37/915	424/18670	0.000511357	0.0044252	0.00320618	APP/BTG2/CALR/DDX3X/EEF2/EIF1/EIF2AK2/EIF3C/EIF3H/EIF4A2/EIF4B/EIF5/GAPDH/NCL/PABPC1/PPP1R15A/PTAFR/RBM3/RGS2/THBS1/VIM/YBX3/ZFP36/ZFP36L1/ZFP36L2/CYFIP1/HSPB1/STAT3/CCL5/CNOT6L/ATF4/CD28/CIRBP/BANK1/DNAJC3/EIF4G1/TNRC6B	37
DEGs	BP	GO:0002251	organ or tissue specific immune response	8/915	39/18670	0.00051182	0.0044252	0.00320618	FFAR2/CAMP/DEFA1/DEFA1B/DEFA3/DEFA4/LTF/RNASE3	8
DEGs	BP	GO:0048305	immunoglobulin secretion	6/915	22/18670	0.000516914	0.0044547	0.00322756	HLA-E/POU2F2/TNFSF13B/XBP1/CD22/GPI	6
DEGs	BP	GO:0071404	cellular response to low-density lipoprotein particle stimulus	6/915	22/18670	0.000516914	0.0044547	0.00322756	CD36/ITGB2/LDLR/ABCA1/SYK/ITGB1	6
DEGs	BP	GO:0070482	response to oxygen levels	35/915	394/18670	0.000519349	0.00446842	0.0032375	BNIP3L/CAPN2/CYBB/EGR1/ENO1/HSP90B1/LDHA/NAMPT/PGK1/PKM/THBS1/TLR2/UBA52/UBC/ZFP36L1/ADM/ATP1B1/CDKN1A/LMNA/PSME2/CD38/CXCR4/CYBA/ETS1/S100B/ATM/PSMB9/ATF4/MYC/PDK1/APAF1/AQP3/CREBBP/HYOU1/P4HB	35
DEGs	BP	GO:0051224	negative regulation of protein transport	21/915	193/18670	0.000528789	0.00454227	0.003291	CD36/ERP29/EZR/GBP1/LRRK2/PIM3/RSAD2/SERPINB1/SP100/SRGN/TMSB4X/TNFAIP3/UBE2J1/IL1B/NR1H3/HDAC9/SUFU/BANK1/CD22/ERLEC1/LMAN1	21
DEGs	BP	GO:0071806	protein transmembrane transport	10/915	59/18670	0.000536895	0.00460444	0.00333605	CLU/HSPA5/HSPA8/MCL1/HSPD1/TOMM7/SEC61A1/SEC61B/TRAM1/TRAM2	10
DEGs	BP	GO:2001237	negative regulation of extrinsic apoptotic signaling pathway	14/915	104/18670	0.000545295	0.00466892	0.00338277	CTNNA1/GSTP1/IFI6/MCL1/THBS1/TNFAIP3/GPX1/HSPA1A/IL1B/LMNA/TNFSF10/FYN/HMGB2/ITGA6	14
DEGs	BP	GO:1990845	adaptive thermogenesis	18/915	154/18670	0.00055383	0.00471699	0.00341759	ACSL1/ALDH1A1/CCR2/CD36/GNAS/PLAC8/SORL1/TLE3/CMKLR1/NR1H3/SCD/OGT/CXCR4/SYK/ATF4/IL4R/IRF4/LCN2	18
DEGs	BP	GO:0002716	negative regulation of natural killer cell mediated immunity	5/915	15/18670	0.000556253	0.00471699	0.00341759	ARRB2/HLA-E/HLA-F/LGALS9/CEACAM1	5
DEGs	BP	GO:0030852	regulation of granulocyte differentiation	5/915	15/18670	0.000556253	0.00471699	0.00341759	EVI2B/C1QC/LEF1/CEACAM1/TRIB1	5
DEGs	BP	GO:0033151	V(D)J recombination	5/915	15/18670	0.000556253	0.00471699	0.00341759	ATM/HMGB2/TCF7/BCL11B/LEF1	5
DEGs	BP	GO:0045073	regulation of chemokine biosynthetic process	5/915	15/18670	0.000556253	0.00471699	0.00341759	APP/CD74/EGR1/IL1B/ELANE	5
DEGs	BP	GO:2000484	positive regulation of interleukin-8 secretion	5/915	15/18670	0.000556253	0.00471699	0.00341759	CD14/FCN1/LGALS9/TLR2/FFAR2	5
DEGs	BP	GO:0022617	extracellular matrix disassembly	12/915	81/18670	0.000557578	0.00471699	0.00341759	ADAM10/CAPN2/CD44/CST3/CTSS/LCP1/LRP1/CTSL/TIMP1/ETS1/ELANE/MMP8	12
DEGs	BP	GO:0046777	protein autophosphorylation	24/915	235/18670	0.000558029	0.00471699	0.00341759	CALM1/CALM2/CALM3/CSF1R/EIF2AK2/FGR/IQGAP1/JUN/LRRK2/MAP3K3/PIM1/PIM3/GPNMB/PTPRC/EPHB4/FYN/PPP2R5C/SYK/ATM/FGFR1/STK17B/LYN/PIM2/STK4	24
DEGs	BP	GO:0061515	myeloid cell development	11/915	70/18670	0.000562794	0.0047497	0.00344129	ANXA2/APP/EVI2B/NOTCH2/PABPC4/TLR2/TYROBP/KLF2/FOXP1/LTF/TSPAN2	11
DEGs	BP	GO:0007596	blood coagulation	31/915	336/18670	0.00056532	0.00476343	0.00345124	ACTB/ACTG1/ANXA2/ARRB2/CD36/F13A1/F5/GNAS/HBB/IRF1/JMJD1C/MYH9/PABPC4/PLSCR1/SERPINA1/THBS1/HSPB1/MERTK/SERPING1/P2RY12/FYN/PLEK/SYK/CD59/CEACAM1/DGKD/LMAN1/LYN/P2RX5/PRKCB/RAB27A	31
DEGs	BP	GO:0030522	intracellular receptor signaling pathway	27/915	278/18670	0.000574534	0.00483338	0.00350192	ARRB2/CALR/DDX17/DDX5/DDX60/DNAJA1/IFIH1/IRF7/NFKBIA/PIM1/TNFAIP3/UBA52/UBC/DAB2/HSPA1A/NR1H3/DDX58/STAT3/CYLD/LBH/BIRC3/DEFA1/DEFA1B/DEFA3/FOXP1/SEC14L1/TAF7	27
DEGs	BP	GO:0009895	negative regulation of catabolic process	29/915	308/18670	0.000607055	0.00509887	0.00369428	ANXA2/CST3/CTSA/DYSF/HP/HSP90AB1/LRRK2/MAPK14/MCL1/MYD88/NAMPT/PABPC1/SORL1/TSPO/UBE2J1/YBX3/ZFP36/IL1B/SLC11A1/TIMP1/TREM2/OGT/STAT3/SUFU/FYN/CIRBP/EIF4G1/ERLEC1/MYCBP2	29
DEGs	BP	GO:0042026	protein refolding	8/915	40/18670	0.000612637	0.00512141	0.00371061	B2M/HSP90AA1/HSPA5/HSPA8/HSPA1A/HSPD1/NKTR/PPIB	8
DEGs	BP	GO:0098760	response to interleukin-7	8/915	40/18670	0.000612637	0.00512141	0.00371061	IRS2/PDIA3/STAT3/JAK1/IL7R/STIP1/HDGF/P4HB	8
DEGs	BP	GO:0098761	cellular response to interleukin-7	8/915	40/18670	0.000612637	0.00512141	0.00371061	IRS2/PDIA3/STAT3/JAK1/IL7R/STIP1/HDGF/P4HB	8
DEGs	BP	GO:0002724	regulation of T cell cytokine production	7/915	31/18670	0.000620316	0.00515676	0.00373622	B2M/CCR2/HLA-F/RSAD2/TNFRSF1B/IL1B/ARG1	7
DEGs	BP	GO:0043304	regulation of mast cell degranulation	7/915	31/18670	0.000620316	0.00515676	0.00373622	FGR/LGALS9/CD84/CD300A/SYK/IL4R/LYN	7
DEGs	BP	GO:2000406	positive regulation of T cell migration	7/915	31/18670	0.000620316	0.00515676	0.00373622	ADAM10/AIF1/APP/CCR2/CXCL10/SPN/CCL5	7
DEGs	BP	GO:0008154	actin polymerization or depolymerization	22/915	209/18670	0.000620757	0.00515676	0.00373622	ACTR2/ACTR3/AIF1/ARPC5/CAP1/CDC42EP3/CFL1/COTL1/GRB2/TMSB10/TMSB4X/CYFIP1/ADD3/ARPC2/PLEK/SPTBN1/ADD1/DBNL/EVL/GSN/MSRB1/SWAP70	22
DEGs	BP	GO:0001933	negative regulation of protein phosphorylation	37/915	429/18670	0.000636751	0.00527514	0.00382199	ADAR/ARRB2/CALM1/CALM2/CALM3/DNAJA1/DUSP1/DUSP6/EZR/GBP1/GSTP1/JUN/KLF4/LRRK2/PARP14/RGS2/SOCS3/SORL1/TNFAIP3/YWHAG/CDKN1A/CDKN1C/GADD45B/HSPB1/IL1B/PTPRC/SIRPA/SNX6/CD300A/CYLD/MYC/CEACAM1/DNAJC3/EIF4G1/LYN/TAF7/TRIB1	37
DEGs	BP	GO:0071479	cellular response to ionizing radiation	11/915	71/18670	0.000636998	0.00527514	0.00382199	EGR1/GRB2/HSPA5/IFI16/MAPK14/NAMPT/CDKN1A/CYBA/ATM/EEF1D/NIPBL	11
DEGs	BP	GO:0106106	cold-induced thermogenesis	17/915	143/18670	0.000642403	0.00530332	0.00384241	ACSL1/ALDH1A1/CCR2/CD36/GNAS/PLAC8/TLE3/CMKLR1/NR1H3/SCD/OGT/CXCR4/SYK/ATF4/IL4R/IRF4/LCN2	17
DEGs	BP	GO:0120161	regulation of cold-induced thermogenesis	17/915	143/18670	0.000642403	0.00530332	0.00384241	ACSL1/ALDH1A1/CCR2/CD36/GNAS/PLAC8/TLE3/CMKLR1/NR1H3/SCD/OGT/CXCR4/SYK/ATF4/IL4R/IRF4/LCN2	17
DEGs	BP	GO:0032753	positive regulation of interleukin-4 production	6/915	23/18670	0.000670588	0.0055274	0.00400476	HLA-E/LGALS9/CD3E/SYK/CD28/IRF4	6
DEGs	BP	GO:2000106	regulation of leukocyte apoptotic process	12/915	83/18670	0.000698199	0.00574605	0.00416317	CD74/IRF7/IRS2/LGALS9/TSC22D3/MERTK/CCL5/CD3G/IL7R/FOXP1/LYN/MEF2C	12
DEGs	BP	GO:0031330	negative regulation of cellular catabolic process	25/915	253/18670	0.000703618	0.00577882	0.00418692	ANXA2/CST3/CTSA/HP/HSP90AB1/LRRK2/MAPK14/MCL1/MYD88/NAMPT/PABPC1/SORL1/TSPO/UBE2J1/YBX3/ZFP36/SLC11A1/TIMP1/TREM2/OGT/STAT3/SUFU/CIRBP/EIF4G1/ERLEC1	25
DEGs	BP	GO:0034113	heterotypic cell-cell adhesion	10/915	61/18670	0.000705453	0.00577882	0.00418692	CD44/IL1RN/ITGAX/ITGB2/KLF4/IL1B/PTPRC/SIRPA/CEACAM6/ITGB1	10
DEGs	BP	GO:0050701	interleukin-1 secretion	10/915	61/18670	0.000705453	0.00577882	0.00418692	CD36/LGALS9/NLRP1/SERPINB1/TNFAIP3/ABCA1/GBP5/FOXP1/IGHD/NLRC4	10
DEGs	BP	GO:1903556	negative regulation of tumor necrosis factor superfamily cytokine production	11/915	72/18670	0.000719167	0.00588208	0.00426173	ARRB2/GSTP1/LGALS9/TNFAIP3/TSPO/GPNMB/SIRPA/TREM2/LILRA4/BPI/LTF	11
DEGs	BP	GO:0007520	myoblast fusion	8/915	41/18670	0.000728889	0.00594325	0.00430605	CAPN2/CD53/MAPK14/MYH9/MYOF/PLEKHO1/CXCL10/IL4R	8
DEGs	BP	GO:0030890	positive regulation of B cell proliferation	8/915	41/18670	0.000728889	0.00594325	0.00430605	CD74/IRS2/TNFSF13B/CDKN1A/PTPRC/CD38/FCRL3/MEF2C	8
DEGs	BP	GO:0070838	divalent metal ion transport	40/915	479/18670	0.000738422	0.00601173	0.00435567	AHNAK/ANXA2/ANXA6/ARRB2/CALM1/CALM2/CALM3/CCR1/CD4/DYSF/GSTO1/SLC39A8/TPT1/TSPO/ATP1B1/ATP2B1/CD84/CXCL10/PTPRC/SLC11A1/ATP2A2/CALHM1/EFHB/P2RY12/SLC39A14/CCL4/CCL5/CXCR4/CYBA/FYN/CD19/CHD7/FCRL3/LYN/MS4A1/ORAI2/P2RX5/PRKCB/SEC61A1/YWHAE	40
DEGs	BP	GO:0001954	positive regulation of cell-matrix adhesion	9/915	51/18670	0.00074522	0.0060485	0.00438231	CD36/IQGAP1/S100A10/NINJ1/UTRN/CD3E/CDK6/CEACAM6/PLEKHA2	9
DEGs	BP	GO:0019674	NAD metabolic process	9/915	51/18670	0.00074522	0.0060485	0.00438231	ENO1/GAPDH/LDHA/PGK1/PKM/TPI1/CD38/LDHB/GPI	9
DEGs	BP	GO:1903531	negative regulation of secretion by cell	22/915	212/18670	0.00075219	0.00609573	0.00441653	CCR2/ERP29/EZR/GBP1/HLA-F/LGALS9/PIM3/RSAD2/SERPINB1/SRGN/TMSB4X/TNFAIP3/TNFRSF1B/CD84/IL1B/NR1H3/HDAC9/P2RY12/CD300A/BANK1/CD22/CEACAM1	22
DEGs	BP	GO:0050817	coagulation	31/915	342/18670	0.000759315	0.00612796	0.00443988	ACTB/ACTG1/ANXA2/ARRB2/CD36/F13A1/F5/GNAS/HBB/IRF1/JMJD1C/MYH9/PABPC4/PLSCR1/SERPINA1/THBS1/HSPB1/MERTK/SERPING1/P2RY12/FYN/PLEK/SYK/CD59/CEACAM1/DGKD/LMAN1/LYN/P2RX5/PRKCB/RAB27A	31
DEGs	BP	GO:0033006	regulation of mast cell activation involved in immune response	7/915	32/18670	0.000760792	0.00612796	0.00443988	FGR/LGALS9/CD84/CD300A/SYK/IL4R/LYN	7
DEGs	BP	GO:0051385	response to mineralocorticoid	7/915	32/18670	0.000760792	0.00612796	0.00443988	CALM3/CYBB/FOS/FOSB/ATP2B1/CDKN1A/CYBA	7
DEGs	BP	GO:0055094	response to lipoprotein particle	7/915	32/18670	0.000760792	0.00612796	0.00443988	CD36/ITGB2/LDLR/MYD88/ABCA1/SYK/ITGB1	7
DEGs	BP	GO:0001732	formation of cytoplasmic translation initiation complex	5/915	16/18670	0.000776621	0.00620828	0.00449808	EIF3C/EIF3H/EIF3L/EIF5/EIF3F	5
DEGs	BP	GO:0030889	negative regulation of B cell proliferation	5/915	16/18670	0.000776621	0.00620828	0.00449808	MNDA/TYROBP/CD300A/ATM/LYN	5
DEGs	BP	GO:0042033	chemokine biosynthetic process	5/915	16/18670	0.000776621	0.00620828	0.00449808	APP/CD74/EGR1/IL1B/ELANE	5
DEGs	BP	GO:0050755	chemokine metabolic process	5/915	16/18670	0.000776621	0.00620828	0.00449808	APP/CD74/EGR1/IL1B/ELANE	5
DEGs	BP	GO:0097067	cellular response to thyroid hormone stimulus	5/915	16/18670	0.000776621	0.00620828	0.00449808	CTSB/CTSH/CTSS/CTSL/KLF9	5
DEGs	BP	GO:0043154	negative regulation of cysteine-type endopeptidase activity involved in apoptotic process	12/915	84/18670	0.000778945	0.00621748	0.00450474	ARRB2/CD44/DDX3X/IFI6/KLF4/NAIP/THBS1/GPX1/LEF1/BIRC3/PRDX5/YWHAE	12
DEGs	BP	GO:0006816	calcium ion transport	37/915	434/18670	0.000788612	0.00628518	0.00455379	AHNAK/ANXA2/ANXA6/ARRB2/CALM1/CALM2/CALM3/CCR1/CD4/DYSF/GSTO1/TPT1/TSPO/ATP1B1/ATP2B1/CD84/CXCL10/PTPRC/ATP2A2/CALHM1/EFHB/P2RY12/CCL4/CCL5/CXCR4/CYBA/FYN/CD19/CHD7/FCRL3/LYN/MS4A1/ORAI2/P2RX5/PRKCB/SEC61A1/YWHAE	37
DEGs	BP	GO:0055076	transition metal ion homeostasis	16/915	133/18670	0.000804599	0.00637587	0.0046195	APP/B2M/CUL1/FTL/S100A8/S100A9/SCO2/SLC39A8/MT2A/SLC11A1/SLC40A1/SLC31A2/SLC39A14/MYC/LCN2/LTF	16
DEGs	BP	GO:0002562	somatic diversification of immune receptors via germline recombination within a single locus	10/915	62/18670	0.000804803	0.00637587	0.0046195	PTPRC/HSPD1/TNFSF13/ATM/HMGB2/TCF7/BCL11B/CD28/LEF1/SWAP70	10
DEGs	BP	GO:0016444	somatic cell DNA recombination	10/915	62/18670	0.000804803	0.00637587	0.0046195	PTPRC/HSPD1/TNFSF13/ATM/HMGB2/TCF7/BCL11B/CD28/LEF1/SWAP70	10
DEGs	BP	GO:0032387	negative regulation of intracellular transport	10/915	62/18670	0.000804803	0.00637587	0.0046195	CD36/LGALS9/LRRK2/SP100/UBE2J1/CD84/SUFU/CD300A/ERLEC1/LMAN1	10
DEGs	BP	GO:0032945	negative regulation of mononuclear cell proliferation	11/915	73/18670	0.000809952	0.00639753	0.00463519	LGALS9/LST1/MNDA/TYROBP/GPNMB/SPN/VSIG4/CD300A/ATM/ARG1/LYN	11
DEGs	BP	GO:0050672	negative regulation of lymphocyte proliferation	11/915	73/18670	0.000809952	0.00639753	0.00463519	LGALS9/LST1/MNDA/TYROBP/GPNMB/SPN/VSIG4/CD300A/ATM/ARG1/LYN	11
DEGs	BP	GO:0035264	multicellular organism growth	17/915	146/18670	0.000814478	0.00642371	0.00465416	APP/EZR/GNAS/PLAC8/ZFP36L1/CDKN1C/LGMN/PPP1R13L/STAT3/ATM/ATRX/KLF2/ARID5B/ADD1/CHD7/NIPBL/PPIB	17
DEGs	BP	GO:0001666	response to hypoxia	32/915	359/18670	0.000835123	0.00657675	0.00476504	BNIP3L/CAPN2/CYBB/EGR1/ENO1/HSP90B1/LDHA/PGK1/PKM/THBS1/TLR2/UBA52/UBC/ZFP36L1/ADM/ATP1B1/LMNA/PSME2/CD38/CXCR4/CYBA/ETS1/S100B/ATM/PSMB9/MYC/PDK1/APAF1/AQP3/CREBBP/HYOU1/P4HB	32
DEGs	BP	GO:0051604	protein maturation	27/915	285/18670	0.000839887	0.00660445	0.00478511	ADAM10/ANXA2/CALR/CAPN2/CES1/CTSH/CTSS/ENO1/IFI16/LRRK2/MYH9/PGK1/SORL1/SRGN/THBS1/LGMN/HSPD1/OGT/BIRC3/CREBBP/CST7/CYFIP2/DNAJB11/GSN/HM13/SEC11C/SPCS3	27
DEGs	BP	GO:0010811	positive regulation of cell-substrate adhesion	15/915	121/18670	0.000847721	0.00665618	0.00482259	CALR/CD36/EMILIN2/IQGAP1/S100A10/NINJ1/UTRN/ARPC2/CD3E/SPOCK2/ITGA6/CDK6/CEACAM6/OLFM4/PLEKHA2	15
DEGs	BP	GO:0002407	dendritic cell chemotaxis	6/915	24/18670	0.000857378	0.00672204	0.00487031	CALR/CCR1/CCR2/LGALS9/CCL5/CXCR4	6
DEGs	BP	GO:0002639	positive regulation of immunoglobulin production	8/915	42/18670	0.00086225	0.00673329	0.00487846	HLA-E/PTPRC/TNFSF13/CD28/XBP1/GPI/IL4R/MZB1	8
DEGs	BP	GO:0033003	regulation of mast cell activation	8/915	42/18670	0.00086225	0.00673329	0.00487846	FGR/LGALS9/PLSCR1/CD84/CD300A/SYK/IL4R/LYN	8
DEGs	BP	GO:0032653	regulation of interleukin-10 production	9/915	52/18670	0.000862624	0.00673329	0.00487846	LGALS9/TLR2/TYROBP/TREM2/HSPD1/SYK/CD28/IRF4/MMP8	9
DEGs	BP	GO:1903305	regulation of regulated secretory pathway	18/915	160/18670	0.000871999	0.00679646	0.00492423	CALM3/CCR2/FGR/HLA-F/ITGAM/ITGB2/LGALS9/LRRK2/PTAFR/CD84/ATP2A2/CD300A/SYK/CEACAM1/IL4R/LYN/PRKCB/RAB27A	18
DEGs	BP	GO:1905475	regulation of protein localization to membrane	20/915	187/18670	0.000881944	0.00685979	0.00497011	ACTB/ADAM10/CLTC/EZR/GBP1/ITGAM/ITGB2/LRP1/YWHAG/DAB2/TREM2/CNPY4/GZMB/FYN/SPTBN1/GSN/ITGB1/STOM/STX7/YWHAE	20
DEGs	BP	GO:0033673	negative regulation of kinase activity	25/915	257/18670	0.000882712	0.00685979	0.00497011	ADAR/DNAJA1/DUSP1/DUSP6/GSTP1/IRS2/RGS2/SOCS3/SORL1/TNFAIP3/YWHAG/CDKN1A/CDKN1C/GADD45B/HSPB1/IL1B/PTPRC/SNX6/CD300A/PIK3IP1/CEACAM1/DNAJC3/LYN/TAF7/TRIB1	25
DEGs	BP	GO:0051403	stress-activated MAPK cascade	27/915	286/18670	0.000885407	0.00687023	0.00497768	APP/CUL1/DNAJA1/DUSP1/EIF2AK2/EZR/GSTP1/IL1RN/LGALS9/MAP3K3/MAPK14/NCF1/UBA52/UBC/ZFP36/ZFP36L1/GADD45B/IL1B/SASH1/SIRPA/MAP3K8/SYK/CYLD/MYC/DBNL/MMP8/TRIB1	27
DEGs	BP	GO:0120162	positive regulation of cold-induced thermogenesis	13/915	97/18670	0.000886649	0.00687023	0.00497768	ACSL1/CCR2/CD36/GNAS/PLAC8/CMKLR1/SCD/OGT/CXCR4/SYK/IL4R/IRF4/LCN2	13
DEGs	BP	GO:0014015	positive regulation of gliogenesis	11/915	74/18670	0.000910033	0.00704113	0.0051015	CCR2/LRP1/TLR2/TNFRSF1B/TSPO/IL1B/TREM2/P2RY12/CXCR4/ID2/LYN	11
DEGs	BP	GO:0002637	regulation of immunoglobulin production	10/915	63/18670	0.000915371	0.00707211	0.00512395	HLA-E/PTPRC/TNFSF13/CD28/XBP1/CD22/FCRL3/GPI/IL4R/MZB1	10
DEGs	BP	GO:0032633	interleukin-4 production	7/915	33/18670	0.000925262	0.00713812	0.00517177	HLA-E/LGALS9/CD3E/SYK/CD28/LEF1/IRF4	7
DEGs	BP	GO:0036500	ATF6-mediated unfolded protein response	4/915	10/18670	0.000949022	0.00728959	0.00528152	CALR/HSP90B1/HSPA5/XBP1	4
DEGs	BP	GO:0045657	positive regulation of monocyte differentiation	4/915	10/18670	0.000949022	0.00728959	0.00528152	CD4/CD74/JUN/ZFP36L1	4
DEGs	BP	GO:0097278	complement-dependent cytotoxicity	4/915	10/18670	0.000949022	0.00728959	0.00528152	CD55/HSP90AB1/CD59/RAB27A	4
DEGs	BP	GO:0030101	natural killer cell activation	12/915	86/18670	0.000963949	0.00739353	0.00535682	HLA-E/HLA-F/ITGB2/TYROBP/MERTK/PTPRC/SLAMF7/ID2/ZNF683/PRDM1/PGLYRP1/RAB27A	12
DEGs	BP	GO:0019932	second-messenger-mediated signaling	37/915	439/18670	0.000971549	0.00744106	0.00539126	CALM1/CALM2/CALM3/CCR1/CCR2/CD36/CD4/FPR1/FPR2/GBP1/GNAS/GSTO1/LRRK2/RGS2/THBS1/ABCA1/ADM/AKAP13/ATP1B1/CMKLR1/CX3CR1/CXCL10/MT2A/PTPRC/TREM2/ATP2A2/EFHB/P2RY12/CCL4/CD3E/CXCR4/PLEK/SYK/TRAT1/CD22/DGKD/P2RX5	37
DEGs	BP	GO:0050702	interleukin-1 beta secretion	9/915	53/18670	0.000994621	0.00759581	0.00550338	CD36/LGALS9/NLRP1/SERPINB1/TNFAIP3/ABCA1/GBP5/FOXP1/NLRC4	9
DEGs	BP	GO:0070228	regulation of lymphocyte apoptotic process	9/915	53/18670	0.000994621	0.00759581	0.00550338	CD74/IRS2/LGALS9/TSC22D3/CCL5/CD3G/IL7R/FOXP1/LYN	9
DEGs	BP	GO:0008631	intrinsic apoptotic signaling pathway in response to oxidative stress	8/915	43/18670	0.00101449	0.00773641	0.00560525	CYP1B1/MCL1/SOD2/GPX1/HSPB1/SFPQ/PDK1/P4HB	8
DEGs	BP	GO:0016485	protein processing	22/915	217/18670	0.00102497	0.00780511	0.00565502	ADAM10/ANXA2/CAPN2/CES1/CTSH/CTSS/ENO1/IFI16/LRRK2/MYH9/PGK1/SRGN/THBS1/LGMN/OGT/BIRC3/CST7/CYFIP2/GSN/HM13/SEC11C/SPCS3	22
DEGs	BP	GO:0045670	regulation of osteoclast differentiation	10/915	64/18670	0.00103809	0.00789369	0.0057192	CCR1/FOS/GNAS/KLF10/MAFB/NOTCH2/TYROBP/LILRB4/TREM2/LTF	10
DEGs	BP	GO:0051897	positive regulation of protein kinase B signaling	19/915	176/18670	0.00104912	0.00796215	0.0057688	ARRB2/GRB2/HIP1/HSP90AA1/HSP90AB1/IRS2/THBS1/CX3CR1/GPX1/AREG/P2RY12/FYN/FGFR1/CD28/TRAT1/CD19/CHI3L1/ITGB1/MTDH	19
DEGs	BP	GO:0031623	receptor internalization	14/915	111/18670	0.00105115	0.00796215	0.0057688	ARRB2/CD36/CD63/CLTC/EZR/GRB2/ITGB2/LRP1/RAB31/ADM/DLG4/SYK/CEACAM1/ITGB1	14
DEGs	BP	GO:0050665	hydrogen peroxide biosynthetic process	5/915	17/18670	0.00105611	0.00796215	0.0057688	CYBB/DUOXA1/STAT3/CYBA/FYN	5
DEGs	BP	GO:0051709	regulation of killing of cells of other organism	5/915	17/18670	0.00105611	0.00796215	0.0057688	GAPDH/PRF1/SYK/ARG1/PGLYRP1	5
DEGs	BP	GO:1903975	regulation of glial cell migration	5/915	17/18670	0.00105611	0.00796215	0.0057688	CCR2/LRP1/CX3CR1/TREM2/P2RY12	5
DEGs	BP	GO:1904996	positive regulation of leukocyte adhesion to vascular endothelial cell	5/915	17/18670	0.00105611	0.00796215	0.0057688	CCR2/ITGB2/PTAFR/ETS1/ELANE	5
DEGs	BP	GO:0001892	embryonic placenta development	12/915	87/18670	0.00106934	0.00805044	0.00583277	GRB2/JUNB/SOCS3/ZFP36L1/ADM/CDKN1C/EOMES/LEF1/PRDM1/BPTF/SETD2/STK4	12
DEGs	BP	GO:0002335	mature B cell differentiation	6/915	25/18670	0.00108182	0.00808695	0.00585922	LGALS1/NOTCH2/POU2F2/ITM2A/XBP1/CD19	6
DEGs	BP	GO:0031664	regulation of lipopolysaccharide-mediated signaling pathway	6/915	25/18670	0.00108182	0.00808695	0.00585922	CD36/CD55/TNFAIP3/SASH1/LTF/TRIB1	6
DEGs	BP	GO:0045672	positive regulation of osteoclast differentiation	6/915	25/18670	0.00108182	0.00808695	0.00585922	CCR1/FOS/GNAS/KLF10/TYROBP/TREM2	6
DEGs	BP	GO:1903306	negative regulation of regulated secretory pathway	6/915	25/18670	0.00108182	0.00808695	0.00585922	CCR2/HLA-F/LGALS9/CD84/CD300A/CEACAM1	6
DEGs	BP	GO:2000482	regulation of interleukin-8 secretion	6/915	25/18670	0.00108182	0.00808695	0.00585922	CD14/FCN1/LGALS9/TLR2/TMSB4X/FFAR2	6
DEGs	BP	GO:0051101	regulation of DNA binding	15/915	124/18670	0.00109327	0.00816102	0.00591289	CALM3/IFI16/JUN/KLF4/NFKBIA/SP100/TMSB4X/FOXC1/GZMA/ID2/HMGB2/LEF1/IRF4/MMP8/NIPBL	15
DEGs	BP	GO:0010574	regulation of vascular endothelial growth factor production	7/915	34/18670	0.00111649	0.00829928	0.00601306	CCR2/CYP1B1/SULF2/C3AR1/C5AR1/IL1B/ATF4	7
DEGs	BP	GO:0062208	positive regulation of pattern recognition receptor signaling pathway	7/915	34/18670	0.00111649	0.00829928	0.00601306	DDX60/RSAD2/TLR2/HSPA1A/NR1H3/CYBA/LTF	7
DEGs	BP	GO:0071402	cellular response to lipoprotein particle stimulus	7/915	34/18670	0.00111649	0.00829928	0.00601306	CD36/ITGB2/LDLR/MYD88/ABCA1/SYK/ITGB1	7
DEGs	BP	GO:1904645	response to amyloid-beta	9/915	54/18670	0.00114252	0.00848088	0.00614464	APP/CD36/FPR2/LRP1/NAMPT/LGMN/TREM2/SNX6/FYN	9
DEGs	BP	GO:0010632	regulation of epithelial cell migration	27/915	291/18670	0.00114669	0.00849998	0.00615847	CALR/CTSH/GLUL/GRN/JUN/KLF4/MAP3K3/SP100/SPARC/THBS1/TMSB4X/HSPB1/LGMN/SASH1/ENPP2/HDAC9/SERPINF1/ETS1/MACF1/FGFR1/ANXA3/CEACAM1/EVL/FOXP1/GPI/MEF2C/TACSTD2	27
DEGs	BP	GO:1990748	cellular detoxification	14/915	112/18670	0.00114837	0.00850052	0.00615887	CD36/GSTK1/GSTO1/GSTP1/HBB/HP/MPO/S100A9/SOD2/GPX1/HBA2/ALOX5AP/PRDX5/TP53INP1	14
DEGs	BP	GO:0071375	cellular response to peptide hormone stimulus	29/915	321/18670	0.0011646	0.00860859	0.00623717	CCND3/GRB2/GSTP1/IRS2/PKM/RAB31/SOCS3/SORL1/SRSF5/STAT1/YWHAG/ZFP36L1/ZNF106/ATP2B1/CYFIP1/IL1B/PDK4/HDAC9/OGT/STAT3/CYBA/FYN/LPIN2/XBP1/ARG1/CEACAM1/LYN/MZB1/PRKCB	29
DEGs	BP	GO:0006401	RNA catabolic process	34/915	397/18670	0.00116898	0.00862894	0.00625191	BTG2/DDX5/HSPA8/MAPK14/MYD88/OAS2/PABPC1/PABPC4/RNASE2/RNASET2/TNFRSF1B/UBA52/UBC/VIM/YBX3/ZFP36/ZFP36L1/ZFP36L2/HELZ2/HSPA1A/HSPB1/PSME2/RNASE6/SLC11A1/ISG20/TNFSF13/CNOT6L/ATM/PSMB9/CIRBP/EIF4G1/RNASE3/SND1/TNRC6B	34
DEGs	BP	GO:0072678	T cell migration	10/915	65/18670	0.00117395	0.00865361	0.00626979	ADAM10/AIF1/APP/CCR2/CXCL10/SPN/MSN/CCL5/DEFA1/DEFA1B	10
DEGs	BP	GO:0036503	ERAD pathway	13/915	100/18670	0.00118221	0.00870236	0.00630511	HSP90B1/HSPA5/UBE2J1/ERLIN2/EDEM1/ERLEC1/ERLIN1/HM13/SDF2L1/SEC61B/SEL1L/STT3B/VCP	13
DEGs	BP	GO:0035307	positive regulation of protein dephosphorylation	8/915	44/18670	0.00118748	0.00872906	0.00632445	CALM1/CALM2/CALM3/HSP90AB1/PPP1R15A/PTPRC/CD300A/FCRL3	8
DEGs	BP	GO:0050821	protein stabilization	19/915	178/18670	0.00120065	0.00881362	0.00638572	CALR/CLU/CRTAP/GAPDH/GRN/HIP1/HSP90AA1/HSP90AB1/PIM1/TYROBP/ATP1B1/CDKN1A/HSPA1A/LAMP2/HSPD1/PIM2/PPIB/SEL1L/STK4	19
DEGs	BP	GO:0001503	ossification	34/915	398/18670	0.00121993	0.00894277	0.00647929	ADAR/ASGR2/CCR1/CEBPD/CLTC/DDX5/FGR/GNAS/ISG15/JUNB/KLF10/MAPK14/RRBP1/RSL1D1/SORT1/SPARC/SRGN/TPM4/VCAN/ATP2B1/GPNMB/IFITM1/AREG/FOXC1/SUFU/ID2/DDX21/LEF1/CDK6/JUND/LTF/MEF2C/NIPBL/SND1	34
DEGs	BP	GO:1902903	regulation of supramolecular fiber organization	31/915	353/18670	0.00127003	0.00929721	0.0067361	ACTR2/ACTR3/APP/ARPC5/CDC42EP3/CFL1/CLU/COTL1/GRB2/HSPA8/LDLR/S100A10/TMSB10/TMSB4X/AKAP13/CYFIP1/GPX1/HSPA1A/ADD3/ARPC2/PLEK/SPTBN1/STMN1/ADD1/DBNL/EVL/GSN/MEF2C/NIN/SWAP70/TACSTD2	31
DEGs	BP	GO:0031397	negative regulation of protein ubiquitination	11/915	77/18670	0.00127338	0.00930887	0.00674454	ARRB2/DNAJA1/DTX3L/DYSF/ISG15/TNFAIP3/TSPO/HSPA1A/OGT/FYN/IVNS1ABP	11
DEGs	BP	GO:0008064	regulation of actin polymerization or depolymerization	19/915	179/18670	0.00128316	0.00935564	0.00677842	ACTR2/ACTR3/ARPC5/CDC42EP3/CFL1/COTL1/GRB2/TMSB10/TMSB4X/CYFIP1/ADD3/ARPC2/PLEK/SPTBN1/ADD1/DBNL/EVL/GSN/SWAP70	19
DEGs	BP	GO:0006469	negative regulation of protein kinase activity	23/915	235/18670	0.00128331	0.00935564	0.00677842	ADAR/DNAJA1/DUSP1/DUSP6/GSTP1/RGS2/SOCS3/SORL1/TNFAIP3/YWHAG/CDKN1A/CDKN1C/GADD45B/HSPB1/IL1B/PTPRC/SNX6/CD300A/CEACAM1/DNAJC3/LYN/TAF7/TRIB1	23
[truncated: 671 more rows]

## Sheet: Supplemental Table S5
Supplemental Table S5: Network-based proximity scores of drug-disease relationships
[truncated: 469 more rows]

[truncated: 9 more sheets: Supplemental Table S6, Supplemental Table S7, Supplemental Table S8, Supplemental Table S9, Supplemental Table S10, Supplemental Table S11, Supplemental Table S12, Supplemental Table S13, Supplemental Table S14]
